# Supplementary material for: Assessment of label-free quantification and missing value imputation for proteomics in non-human primates
Source: BMC Genomics. 2022 Jul 8;23:496. doi: 10.1186/s12864-022-08723-1 (PMC9264528; doi:10.1186/s12864-022-08723-1)
Supplement: Supplementary file 2 — Additional file 2: Supp. File 2. List of high confident PTMs detected in our study. [file 12864_2022_8723_MOESM2_ESM.xlsx]

## Sheet: PTM Specific Peptide List
File Name	Scan Number	Scan Retention Time	Num Experimental Peaks	Total Ion Current	Precursor Scan Number	Precursor Charge	Precursor MZ	Precursor Mass	Score	Delta Score	Base Sequence	Full Sequence	Essential Sequence	PSM Count (unambiguous, <0.01 q-value)	Mods	Mods Chemical Formulas	Mods Combined Chemical Formula	Num Variable Mods	Missed Cleavages	Peptide Monoisotopic Mass	Mass Diff (Da)	Mass Diff (ppm)	Protein Accession	Protein Name	Gene Name	Peptide Description	Start and End Residues In Protein	Previous Amino Acid	Next Amino Acid	Decoy/Contaminant/Target	Matched Ion Series	Matched Ion Mass-To-Charge Ratios	Matched Ion Mass Diff (Da)	Matched Ion Mass Diff (Ppm)	Matched Ion Intensities	Matched Ion Counts	Cumulative Target	Cumulative Decoy	QValue	Cumulative Target Notch	Cumulative Decoy Notch	QValue Notch	PEP	PEP_QValue
Sample_aging_45-calib	25003	42.3291	102	904043	24962	2	751.387	1500.76	9.214	4.214	DDNGKPYVLPSVR	DDNGK[Common Biological:Acetylation on K]PYVLPSVR	DDNGK[Common Biological:Acetylation on K]PYVLPSVR	3	Acetylation on K	C2H2O	C2H2O	1	1	1500.76	0.00166	1.11	A0A096NJ44|A0A2I3MCJ5	Aspartate aminotransferase	primary:GOT2	full	[69 to 81]|[54 to 66]	R	K	T	[b2+1, b4+1, b5+1];[y1+1, y4+1, y5+1, y6+1, y8+1];[D126+1]	[b2+1:231.05988, b4+1:402.12580, b5+1:572.23362];[y1+1:175.11864, y4+1:458.27146, y5+1:571.35727, y6+1:670.42655, y8+1:930.54039];[D126+1:126.09120]	[b2+1:-0.00128, b4+1:0.00025, b5+1:0.00253];[y1+1:-0.00031, y4+1:-0.00070, y5+1:0.00105, y6+1:0.00192, y8+1:-0.00034];[D126+1:-0.00014]	[b2+1:-5.58, b4+1:0.63, b5+1:4.44];[y1+1:-1.78, y4+1:-1.52, y5+1:1.84, y6+1:2.86, y8+1:-0.37];[D126+1:-1.14]	[b2+1:3086, b4+1:10816, b5+1:4294];[y1+1:8326, y4+1:18058, y5+1:12735, y6+1:4480, y8+1:109113];[D126+1:22866]	9	9555	25	0.00261	8241	25	0.003026	0.0259429	0.003919
Sample_aging_23-calib	18182	29.9104	132	5.90039e+06	18142	2	486.28	970.545	8.196	1.033	KEGQLNIK	KEGQLNIK[Common Biological:Acetylation on K]	KEGQLNIK[Common Biological:Acetylation on K]	7	Acetylation on K	C2H2O	C2H2O	1	1	970.545	0.00029	0.3	A0A096NG55|A0A2I3LJN6|A0A2I3N0Y1	Centromere protein E	primary:CENPE	full	[1531 to 1538]|[1506 to 1513]	K	R	T	[b1+1, b2+1, b3+1, b5+1, b6+1, b7+1];[y1+1, y2+1]	[b1+1:129.10216, b2+1:258.14436, b3+1:315.16593, b5+1:556.30820, b6+1:670.35206, b7+1:783.43614];[y1+1:189.12283, y2+1:302.20769]	[b1+1:-0.00008, b2+1:-0.00048, b3+1:-0.00037, b5+1:-0.00074, b6+1:0.00019, b7+1:0.00021];[y1+1:-0.00054, y2+1:0.00026]	[b1+1:-0.61, b2+1:-1.86, b3+1:-1.18, b5+1:-1.34, b6+1:0.28, b7+1:0.27];[y1+1:-2.87, y2+1:0.85]	[b1+1:208888, b2+1:49367, b3+1:34704, b5+1:13624, b6+1:284630, b7+1:428459];[y1+1:116653, y2+1:18304]	8	11111	95	0.008529	9452	88	0.009292	0.163399	0.02196
Sample_aging_21-calib	20754	35.6898	141	6.4477e+06	20688	2	651.846	1301.68	8.252	3.041	QSKERGWIEK	QSK[Common Biological:Acetylation on K]ERGWIEK	QSK[Common Biological:Acetylation on K]ERGWIEK	111	Acetylation on K	C2H2O	C2H2O	1	2	1301.67	0.00469	3.61	A0A096N2S3|A0A2I3MRW9	Coiled-coil domain containing 82	primary:CCDC82	full	[494 to 503]|[488 to 497]	K	K	T	[b1+1, b2+1, b3+1];[y1+1, y2+1, y3+1, y7+1, y8+1]	[b1+1:129.06584, b2+1:216.09805, b3+1:386.20367];[y1+1:147.11265, y2+1:276.15580, y3+1:389.23860, y7+1:917.48653, y8+1:1087.59135]	[b1+1:-0.00002, b2+1:0.00017, b3+1:0.00026];[y1+1:-0.00015, y2+1:0.00040, y3+1:-0.00086, y7+1:0.00259, y8+1:0.00188]	[b1+1:-0.12, b2+1:0.77, b3+1:0.69];[y1+1:-1.06, y2+1:1.46, y3+1:-2.21, y7+1:2.83, y8+1:1.73]	[b1+1:17951, b2+1:461438, b3+1:137843];[y1+1:10392, y2+1:9407, y3+1:7846, y7+1:727672, y8+1:251135]	8	10975	84	0.007636	9331	77	0.008232	0.000572264	0.000279
Sample_aging_45-calib	50267	79.077	194	1.24362e+06	50208	4	778.404	3109.59	10.16	5.16	EQQQLIDDHFLFDKPVSPLLLASGMAR	EQQQLIDDHFLFDK[Common Biological:Acetylation on K]PVSPLLLASGMAR	EQQQLIDDHFLFDK[Common Biological:Acetylation on K]PVSPLLLASGMAR	4	Acetylation on K	C2H2O	C2H2O	1	1	3109.59	-0.00543	-1.75	A0A0A0MVC7	Creatine kinase, M-type	primary:CKM	full	[183 to 209]	K	D	T	[b2+1];[y1+1, y4+1, y5+1, y6+1, y7+1, y8+1, y10+1, y11+1, y13+1]	[b2+1:258.10856];[y1+1:175.11869, y4+1:434.21810, y5+1:521.25035, y6+1:592.28728, y7+1:705.37114, y8+1:818.45585, y10+1:1028.59201, y11+1:1115.62161, y13+1:1311.74270]	[b2+1:0.00011];[y1+1:-0.00026, y4+1:0.00009, y5+1:0.00030, y6+1:0.00012, y7+1:-0.00008, y8+1:0.00057, y10+1:-0.00010, y11+1:-0.00253, y13+1:-0.00262]	[b2+1:0.44];[y1+1:-1.48, y4+1:0.20, y5+1:0.58, y6+1:0.20, y7+1:-0.12, y8+1:0.69, y10+1:-0.10, y11+1:-2.27, y13+1:-2.00]	[b2+1:3365];[y1+1:14047, y4+1:8005, y5+1:29953, y6+1:40174, y7+1:31070, y8+1:17310, y10+1:21047, y11+1:17255, y13+1:16144]	10	8546	13	0.001521	7410	13	0.001754	0.00664258	0.001322
Sample_aging_10-calib	9997	19.57	126	1.55465e+06	9952	3	429.923	1286.75	12.05	7.05	GGVHVKLAHLSK	GGVHVK[Common Biological:Acetylation on K]LAHLSK	GGVHVK[Common Biological:Acetylation on K]LAHLSK	1	Acetylation on K	C2H2O	C2H2O	1	1	1286.75	0.00146	1.14	A0A0A0MVC7	Creatine kinase, M-type	primary:CKM	full	[293 to 304]	R	H	T	[b4+1, b5+1, b6+1, b8+1];[y1+1, y2+1, y3+1, y4+1, y5+1, y6+1, y7+1];[D126+1]	[b4+1:351.17727, b5+1:450.24481, b6+1:620.35113, b8+1:804.47432];[y1+1:147.11249, y2+1:234.14467, y3+1:347.22799, y4+1:484.28787, y5+1:555.32488, y6+1:668.41176, y7+1:838.51299];[D126+1:126.09115]	[b4+1:-0.00026, b5+1:-0.00114, b6+1:-0.00034, b8+1:0.00167];[y1+1:-0.00031, y2+1:-0.00016, y3+1:-0.00090, y4+1:0.00006, y5+1:-0.00004, y6+1:0.00277, y7+1:-0.00153];[D126+1:-0.00019]	[b4+1:-0.74, b5+1:-2.53, b6+1:-0.55, b8+1:2.08];[y1+1:-2.12, y2+1:-0.68, y3+1:-2.61, y4+1:0.12, y5+1:-0.07, y6+1:4.15, y7+1:-1.82];[D126+1:-1.52]	[b4+1:6245, b5+1:5276, b6+1:7963, b8+1:3666];[y1+1:14295, y2+1:6283, y3+1:7027, y4+1:4634, y5+1:7042, y6+1:5735, y7+1:4613];[D126+1:5635]	12	6872	2	0.000255	5983	2	0.000294	0.00194615	0.00059
Sample_aging_36-calib	42834	67.0518	182	1.40758e+06	42786	4	922.469	3685.85	13.21	1.003	SMTEKEQQQLIDDHFLFDKPVSPLLLASGMAR	SMTEK[Common Biological:Acetylation on K]EQQQLIDDHFLFDKPVSPLLLASGMAR	SMTEK[Common Biological:Acetylation on K]EQQQLIDDHFLFDKPVSPLLLASGMAR	1	Acetylation on K	C2H2O	C2H2O	1	2	3685.85	-0.0033	-0.89	A0A0A0MVC7	Creatine kinase, M-type	primary:CKM	full	[178 to 209]	K	D	T	[b21+2];[y1+1, y4+1, y5+1, y6+1, y7+1, y8+1, y9+1, y10+1, y11+1, y12+1, y13+1, y18+2]	[b21+2:1286.62405];[y1+1:175.11884, y4+1:434.21864, y5+1:521.24982, y6+1:592.28684, y7+1:705.37122, y8+1:818.45465, y9+1:931.54182, y10+1:1028.59139, y11+1:1115.62531, y12+1:1214.68923, y13+1:1311.74463, y18+2:981.54889]	[b21+2:0.00201];[y1+1:-0.00011, y4+1:0.00062, y5+1:-0.00023, y6+1:-0.00032, y7+1:0.00000, y8+1:-0.00063, y9+1:0.00247, y10+1:-0.00072, y11+1:0.00117, y12+1:-0.00332, y13+1:-0.00069, y18+2:0.00238]	[b21+2:0.78];[y1+1:-0.66, y4+1:1.44, y5+1:-0.43, y6+1:-0.54, y7+1:0.00, y8+1:-0.78, y9+1:2.65, y10+1:-0.70, y11+1:1.05, y12+1:-2.74, y13+1:-0.53, y18+2:1.21]	[b21+2:5585];[y1+1:6784, y4+1:5659, y5+1:19554, y6+1:41851, y7+1:43795, y8+1:37478, y9+1:12629, y10+1:49850, y11+1:39037, y12+1:8540, y13+1:19639, y18+2:4800]	13	5436	2	0.000255	4769	2	0.000294	0.77047	0.199268
Sample_aging_7-calib	26060	42.1818	111	765082	26001	2	567.842	1133.67	11.258	1.017	VLTLDLYKK	VLTLDLYK[Common Biological:Acetylation on K]K	VLTLDLYK[Common Biological:Acetylation on K]K	27	Acetylation on K	C2H2O	C2H2O	1	1	1133.67	0.00012	0.11	A0A0A0MVC7	Creatine kinase, M-type	primary:CKM	full	[33 to 41]	K	L	T	[b2+1, b3+1];[y1+1, y2+1, y3+1, y4+1, y5+1, y6+1, y7+1, y8+1];[D126+1]	[b2+1:213.15929, b3+1:314.20749];[y1+1:147.11260, y2+1:317.21798, y3+1:480.28100, y4+1:593.36676, y5+1:708.39173, y6+1:821.47779, y7+1:922.52417, y8+1:1035.60819];[D126+1:126.09119]	[b2+1:-0.00047, b3+1:0.00005];[y1+1:-0.00021, y2+1:-0.00035, y3+1:-0.00066, y4+1:0.00104, y5+1:-0.00094, y6+1:0.00106, y7+1:-0.00024, y8+1:-0.00029];[D126+1:-0.00015]	[b2+1:-2.19, b3+1:0.17];[y1+1:-1.43, y2+1:-1.10, y3+1:-1.38, y4+1:1.75, y5+1:-1.32, y6+1:1.29, y7+1:-0.26, y8+1:-0.28];[D126+1:-1.19]	[b2+1:33992, b3+1:7440];[y1+1:12692, y2+1:10340, y3+1:9294, y4+1:12923, y5+1:26568, y6+1:15092, y7+1:55302, y8+1:9660];[D126+1:3849]	11	7132	2	0.000255	6221	2	0.000294	0.0125877	0.002201
Sample_aging_45-calib	32823	53.961	76	1.28693e+06	32782	2	849.414	1696.81	15.528	9.223	TKPADDEMLFIYGR	TK[Common Biological:Acetylation on K]PADDEMLFIYGR	TK[Common Biological:Acetylation on K]PADDEMLFIYGR	43	Acetylation on K	C2H2O	C2H2O	1	1	1696.81	0.00121	0.71	A0A096NRY9|A0A2I3MQM2|A0A2I3MS71|A0A2I3N3I4|A0A2I3NBA1|Q3I224	Diazepam binding inhibitor, acyl-CoA binding protein|Diazepam binding inhibitor, acyl-CoA binding protein (Fragment)	|primary:DBI	full	[19 to 32]|[78 to 91]|[59 to 72]|[28 to 41]|[75 to 88]|[35 to 48]	K	Y	T	[b2+1, b3+1];[y1+1, y2+1, y3+1, y4+1, y5+1, y6+1, y7+1, y8+1, y9+1, y10+1, y11+1, y12+1];[D126+1]	[b2+1:272.16032, b3+1:369.21337];[y1+1:175.11833, y2+1:232.13971, y3+1:395.20338, y4+1:508.28752, y5+1:655.35652, y6+1:768.44070, y7+1:899.47822, y8+1:1028.52152, y9+1:1143.55277, y10+1:1258.57475, y11+1:1329.61104, y12+1:1426.66629];[D126+1:126.09117]	[b2+1:-0.00016, b3+1:0.00012];[y1+1:-0.00062, y2+1:-0.00071, y3+1:-0.00037, y4+1:-0.00029, y5+1:0.00029, y6+1:0.00041, y7+1:-0.00255, y8+1:-0.00184, y9+1:0.00246, y10+1:-0.00250, y11+1:-0.00333, y12+1:-0.00084];[D126+1:-0.00017]	[b2+1:-0.60, b3+1:0.33];[y1+1:-3.56, y2+1:-3.05, y3+1:-0.93, y4+1:-0.58, y5+1:0.45, y6+1:0.54, y7+1:-2.84, y8+1:-1.79, y9+1:2.15, y10+1:-1.99, y11+1:-2.50, y12+1:-0.59];[D126+1:-1.40]	[b2+1:61336, b3+1:2773];[y1+1:6636, y2+1:5762, y3+1:18355, y4+1:15715, y5+1:25912, y6+1:21475, y7+1:21852, y8+1:29427, y9+1:27230, y10+1:35569, y11+1:29634, y12+1:256611];[D126+1:120624]	15	3709	2	0.000255	3260	2	0.000294	0.000309825	0.000184
Sample_aging_9-calib	49963	76.3603	71	281799	49915	4	930.698	3718.76	9.229	0.095	KIEFEQFLPMMQAISNNKDQGTYEDFVEGLR	KIEFEQFLPMMQAISNNK[Common Biological:Acetylation on K]DQGTYEDFVEGLR	KIEFEQFLPMMQAISNNK[Common Biological:Acetylation on K]DQGTYEDFVEGLR	1	Acetylation on K	C2H2O	C2H2O	1	2	3718.76	-0.00316	-0.85	A0A096MYN2|A0A2I3MBC2	Myosin light chain 1	primary:MYL1	full	[107 to 137]|[63 to 93]	K	V	T	[b1+1, b8+1];[y1+1, y3+1, y4+1, y5+1, y6+1, y7+1, y8+1]	[b1+1:129.10192, b8+1:1035.54727];[y1+1:175.11850, y3+1:345.22395, y4+1:474.26523, y5+1:573.33801, y6+1:720.40473, y7+1:835.42904, y8+1:964.47863]	[b1+1:-0.00032, b8+1:-0.00369];[y1+1:-0.00045, y3+1:-0.00053, y4+1:-0.00185, y5+1:0.00252, y6+1:0.00083, y7+1:-0.00181, y8+1:0.00519]	[b1+1:-2.52, b8+1:-3.57];[y1+1:-2.58, y3+1:-1.55, y4+1:-3.90, y5+1:4.41, y6+1:1.16, y7+1:-2.16, y8+1:5.39]	[b1+1:27921, b8+1:7306];[y1+1:2798, y3+1:4758, y4+1:3518, y5+1:3967, y6+1:5197, y7+1:4965, y8+1:3984]	9	9526	25	0.00261	8214	25	0.003026	0.97264	0.526715
Sample_aging_5-calib	16962	28.3574	117	1.198e+06	16908	2	606.396	1210.78	9.146	1.003	ASKRALVILAK	ASK[Common Biological:Acetylation on K]RALVILAK	ASK[Common Biological:Acetylation on K]RALVILAK	8	Acetylation on K	C2H2O	C2H2O	1	2	1210.78	0.00036	0.3	A0A2I3M4I5	Parkinsonism associated deglycase	primary:PARK7	full:M cleaved	[2 to 12]	M	G	T	[b2+1, b7+1, b8+1, b9+1, b10+1];[y1+1, y2+1, y3+1, y4+1]	[b2+1:159.07564, b7+1:768.46982, b8+1:881.55526, b9+1:994.63966, b10+1:1065.67540];[y1+1:147.11220, y2+1:218.14946, y3+1:331.23340, y4+1:444.31721]	[b2+1:-0.00078, b7+1:-0.00283, b8+1:-0.00145, b9+1:-0.00112, b10+1:-0.00249];[y1+1:-0.00061, y2+1:-0.00045, y3+1:-0.00058, y4+1:-0.00084]	[b2+1:-4.92, b7+1:-3.69, b8+1:-1.64, b9+1:-1.13, b10+1:-2.34];[y1+1:-4.15, y2+1:-2.09, y3+1:-1.75, y4+1:-1.89]	[b2+1:3257, b7+1:16939, b8+1:25880, b9+1:27184, b10+1:20265];[y1+1:29880, y2+1:32717, y3+1:14785, y4+1:4152]	9	9811	34	0.003465	8462	34	0.004018	0.422042	0.066456
Sample_aging_36-calib	8646	17.6824	193	1.81099e+06	8638	4	590.061	2356.21	10.066	3.997	EQLKAISTRDPLSEITEQEK	EQLK[Common Biological:Acetylation on K]AISTRDPLSEITEQEK	EQLK[Common Biological:Acetylation on K]AISTRDPLSEITEQEK	14	Acetylation on K	C2H2O	C2H2O	1	2	2356.21	0.00206	0.87	A0A096MY63	Phosphatidylinositol-4,5-bisphosphate 3-kinase catalytic subunit alpha	primary:PIK3CA	full	[529 to 548]	K	D	T	[b2+1, b3+1, b14+3, b19+3];[y1+1, y2+1, y3+1, y4+1, y6+1, y7+1]	[b2+1:258.10746, b3+1:371.19205, b14+3:537.61794, b19+3:737.70836];[y1+1:147.11240, y2+1:276.15477, y3+1:404.21346, y4+1:533.25652, y6+1:747.38712, y7+1:876.43138]	[b2+1:-0.00099, b3+1:-0.00046, b14+3:0.00085, b19+3:-0.00340];[y1+1:-0.00041, y2+1:-0.00062, y3+1:-0.00051, y4+1:-0.00004, y6+1:-0.00119, y7+1:0.00047]	[b2+1:-3.85, b3+1:-1.25, b14+3:0.53, b19+3:-1.54];[y1+1:-2.79, y2+1:-2.27, y3+1:-1.27, y4+1:-0.08, y6+1:-1.60, y7+1:0.54]	[b2+1:7896, b3+1:11908, b14+3:3669, b19+3:6536];[y1+1:8098, y2+1:7687, y3+1:7838, y4+1:14565, y6+1:28593, y7+1:21851]	10	9121	21	0.002249	7877	21	0.002612	0.0336925	0.004907
Sample_aging_22-calib	24676	40.1161	124	1.22006e+06	24639	2	783.363	1564.71	12.133	1.002	ADKPDMGEIASFDK	ADK[Common Biological:Acetylation on K]PDMGEIASFDK	ADK[Common Biological:Acetylation on K]PDMGEIASFDK	2	Acetylation on K	C2H2O	C2H2O	1	1	1564.71	0.00379	2.42	A0A2I3NDY7	Thymosin beta 10	primary:TMSB10	full:M cleaved	[2 to 15]	M	A	T	[b2+1, b5+1, b8+1];[y1+1, y2+1, y4+1, y5+1, y6+1, y8+1, y9+1, y10+1, y11+1]	[b2+1:187.07085, b5+1:569.25802, b8+1:886.35669];[y1+1:147.11232, y2+1:262.13968, y4+1:496.24064, y5+1:567.27694, y6+1:680.36057, y8+1:866.42727, y9+1:997.46937, y10+1:1112.48982, y11+1:1209.54438]	[b2+1:-0.00048, b5+1:0.00145, b8+1:-0.00442];[y1+1:-0.00048, y2+1:-0.00006, y4+1:0.00045, y5+1:-0.00036, y6+1:-0.00080, y8+1:0.00185, y9+1:0.00346, y10+1:-0.00303, y11+1:-0.00124]	[b2+1:-2.58, b5+1:2.56, b8+1:-4.99];[y1+1:-3.31, y2+1:-0.24, y4+1:0.91, y5+1:-0.64, y6+1:-1.18, y8+1:2.13, y9+1:3.48, y10+1:-2.73, y11+1:-1.03]	[b2+1:2870, b5+1:4047, b8+1:6640];[y1+1:18899, y2+1:5304, y4+1:9465, y5+1:7516, y6+1:6505, y8+1:8619, y9+1:9086, y10+1:9336, y11+1:73864]	12	6550	2	0.000255	5737	2	0.000294	0.0999947	0.013406
Sample_aging_1-calib	21345	35.2094	200	3.99756e+06	21280	3	588.954	1763.84	17.158	0.002	ADKPDMGEIASFDKAK	ADK[Common Biological:Acetylation on K]PDMGEIASFDKAK	ADK[Common Biological:Acetylation on K]PDMGEIASFDKAK	18	Acetylation on K	C2H2O	C2H2O	1	2	1763.84	-4e-05	-0.02	A0A2I3NDY7	Thymosin beta 10	primary:TMSB10	full:M cleaved	[2 to 17]	M	L	T	[b2+1, b3+1, b5+1, b6+1, b7+1, b8+1, b9+1];[y1+1, y2+1, y3+1, y4+1, y5+1, y6+1, y7+2, y8+2, y10+1, y13+2]	[b2+1:187.07086, b3+1:357.17591, b5+1:569.25599, b6+1:700.29761, b7+1:757.31803, b8+1:886.36161, b9+1:999.44578];[y1+1:147.11250, y2+1:218.14935, y3+1:346.24449, y4+1:461.27113, y5+1:608.34018, y6+1:695.37217, y7+2:383.70841, y8+2:440.25052, y10+1:1065.55726, y13+2:704.84337]	[b2+1:-0.00047, b3+1:-0.00095, b5+1:-0.00057, b6+1:0.00055, b7+1:-0.00049, b8+1:0.00050, b9+1:0.00060];[y1+1:-0.00031, y2+1:-0.00057, y3+1:-0.00039, y4+1:-0.00069, y5+1:-0.00006, y6+1:-0.00010, y7+2:0.00016, y8+2:0.00031, y10+1:-0.00024, y13+2:0.00177]	[b2+1:-2.53, b3+1:-2.66, b5+1:-1.01, b6+1:0.79, b7+1:-0.65, b8+1:0.56, b9+1:0.60];[y1+1:-2.11, y2+1:-2.61, y3+1:-1.12, y4+1:-1.50, y5+1:-0.09, y6+1:-0.15, y7+2:0.21, y8+2:0.36, y10+1:-0.23, y13+2:1.26]	[b2+1:19842, b3+1:6452, b5+1:41570, b6+1:19485, b7+1:32746, b8+1:162770, b9+1:18711];[y1+1:13574, y2+1:10883, y3+1:30903, y4+1:22529, y5+1:51964, y6+1:132374, y7+2:23227, y8+2:12656, y10+1:10054, y13+2:23218]	17	3067	1	0.000255	2708	1	0.000294	0.00265706	0.000711
Sample_aging_18-calib	21408	35.3135	200	2.73289e+06	21366	2	601.86	1201.71	13.134	7.058	VPPAKVPEVPK	VPPAK[Common Biological:Acetylation on K]VPEVPK	VPPAK[Common Biological:Acetylation on K]VPEVPK	19	Acetylation on K	C2H2O	C2H2O	1	1	1201.71	-0.00105	-0.87	A0A096MTQ4|A0A2I3MDF1|A0A2I3N7F4	Titin	primary:TTN	full	[10924 to 10934]|[9997 to 10007]	K	K	T	[b2+1, b3+1, b4+1, b5+1, b6+1, b9+1];[y1+1, y2+1, y3+1, y5+1, y6+1, y9+1, y10+1]	[b2+1:197.12812, b3+1:294.18081, b4+1:365.21932, b5+1:535.32304, b6+1:634.39310, b9+1:959.56296];[y1+1:147.11238, y2+1:244.16545, y3+1:343.23314, y5+1:569.32838, y6+1:668.39622, y9+1:1006.59159, y10+1:1103.65121]	[b2+1:-0.00033, b3+1:-0.00041, b4+1:0.00099, b5+1:-0.00082, b6+1:0.00082, b9+1:0.00692];[y1+1:-0.00043, y2+1:-0.00012, y3+1:-0.00084, y5+1:-0.00096, y6+1:-0.00153, y9+1:-0.00157, y10+1:0.00529]	[b2+1:-1.70, b3+1:-1.40, b4+1:2.71, b5+1:-1.53, b6+1:1.30, b9+1:7.22];[y1+1:-2.92, y2+1:-0.48, y3+1:-2.45, y5+1:-1.68, y6+1:-2.29, y9+1:-1.56, y10+1:4.80]	[b2+1:139976, b3+1:4168, b4+1:2734, b5+1:10124, b6+1:6709, b9+1:5376];[y1+1:16013, y2+1:57282, y3+1:8950, y5+1:73768, y6+1:10461, y9+1:23868, y10+1:7699]	13	5678	2	0.000255	4979	2	0.000294	0.000473022	0.00025
Sample_aging_22-calib	52809	80.4147	200	1.34585e+06	52767	4	768.651	3070.58	9.051	1.932	ELASQPDVDGFLVGGASLKPEFVDIINAK	ELASQPDVDGFLVGGASLK[Common Biological:Acetylation on K]PEFVDIINAK	ELASQPDVDGFLVGGASLK[Common Biological:Acetylation on K]PEFVDIINAK	1	Acetylation on K	C2H2O	C2H2O	1	1	3070.59	-0.01014	-3.3	A0A096NGJ9	Triosephosphate isomerase	primary:TPI1	full	[257 to 285]	K	Q	T	[b2+1, b8+1];[y1+1, y2+1, y3+1, y4+1, y5+1, y7+1, y10+1]	[b2+1:243.13315, b8+1:840.41177];[y1+1:147.11224, y2+1:218.14929, y3+1:332.19183, y4+1:445.27848, y5+1:558.36276, y7+1:772.45497, y10+1:1145.61550]	[b2+1:-0.00078, b8+1:0.00200];[y1+1:-0.00057, y2+1:-0.00063, y3+1:-0.00102, y4+1:0.00157, y5+1:0.00178, y7+1:-0.00136, y10+1:-0.00460]	[b2+1:-3.23, b8+1:2.38];[y1+1:-3.87, y2+1:-2.90, y3+1:-3.07, y4+1:3.54, y5+1:3.20, y7+1:-1.77, y10+1:-4.02]	[b2+1:9400, b8+1:8568];[y1+1:8247, y2+1:4449, y3+1:10061, y4+1:5874, y5+1:4616, y7+1:4275, y10+1:13392]	9	10639	69	0.006482	9071	65	0.007163	0.651923	0.135535
Sample_aging_26-calib	51831	79.804	200	1.12414e+06	51779	4	800.671	3198.66	9.059	4.059	ELASQPDVDGFLVGGASLKPEFVDIINAKQ	ELASQPDVDGFLVGGASLK[Common Biological:Acetylation on K]PEFVDIINAKQ	ELASQPDVDGFLVGGASLK[Common Biological:Acetylation on K]PEFVDIINAKQ	1	Acetylation on K	C2H2O	C2H2O	1	2	3198.64	0.01183	3.7	A0A096NGJ9	Triosephosphate isomerase	primary:TPI1	full	[257 to 286]	K	-	T	[b1+1, b2+1];[y1+1, y2+1, y3+1, y4+1, y5+1, y7+1, y11+1]	[b1+1:130.04953, b2+1:243.13328];[y1+1:147.07610, y2+1:275.17121, y3+1:346.20739, y4+1:460.24975, y5+1:573.33562, y7+1:801.44481, y11+1:1273.67147]	[b1+1:-0.00034, b2+1:-0.00065];[y1+1:-0.00031, y2+1:-0.00017, y3+1:-0.00111, y4+1:-0.00168, y5+1:0.00014, y7+1:-0.00168, y11+1:-0.00720]	[b1+1:-2.66, b2+1:-2.69];[y1+1:-2.15, y2+1:-0.62, y3+1:-3.20, y4+1:-3.65, y5+1:0.24, y7+1:-2.10, y11+1:-5.66]	[b1+1:3899, b2+1:6126];[y1+1:5717, y2+1:8205, y3+1:4432, y4+1:6092, y5+1:5836, y7+1:17296, y11+1:9145]	9	10542	65	0.006152	9003	61	0.006762	0.615556	0.121354
Sample_aging_17-calib	20037	34.3101	200	2.35904e+06	19976	2	485.285	968.555	9.133	4.078	KELIPEAK	K[Common Biological:Acetylation on K]ELIPEAK	K[Common Biological:Acetylation on K]ELIPEAK	43	Acetylation on K	C2H2O	C2H2O	1	1	968.554	0.00072	0.74	A0A096MRT8	UTP3, small subunit processome component	primary:UTP3	full	[334 to 341]	K	S	T	[b1+1, b2+1, b3+1];[y1+1, y2+1, y3+1, y4+1, y5+1, y7+1]	[b1+1:171.11229, b2+1:300.15512, b3+1:413.23976];[y1+1:147.11233, y2+1:218.14996, y3+1:347.19180, y4+1:444.24512, y5+1:557.32944, y7+1:799.45550]	[b1+1:-0.00052, b2+1:-0.00028, b3+1:0.00030];[y1+1:-0.00047, y2+1:0.00004, y3+1:-0.00072, y4+1:-0.00016, y5+1:0.00010, y7+1:-0.00050]	[b1+1:-3.04, b2+1:-0.93, b3+1:0.73];[y1+1:-3.21, y2+1:0.17, y3+1:-2.07, y4+1:-0.36, y5+1:0.17, y7+1:-0.62]	[b1+1:29635, b2+1:15607, b3+1:8809];[y1+1:16827, y2+1:3937, y3+1:6701, y4+1:164660, y5+1:46804, y7+1:19975]	9	9889	38	0.00384	8524	38	0.004455	0.000602245	0.000289
Sample_aging_15-calib	22354	37.191	167	1.15446e+06	22310	2	845.929	1689.84	10.087	0.022	ASGADSKGDDLSTAILK	ASGADSK[Common Biological:Acetylation on K]GDDLSTAILK	ASGADSK[Common Biological:Acetylation on K]GDDLSTAILK	4	Acetylation on K	C2H2O	C2H2O	1	1	1689.84	0.00227	1.34	A0A096P194	Valosin containing protein	primary:VCP	full:M cleaved	[2 to 18]	M	Q	T	[b2+1, b3+1, b4+1, b10+1];[y1+1, y2+1, y3+1, y4+1, y7+1, y10+1]	[b2+1:159.07593, b3+1:216.09758, b4+1:287.13458, b10+1:946.37425];[y1+1:147.11227, y2+1:260.19625, y3+1:373.28200, y4+1:444.31778, y7+1:745.47812, y10+1:1032.55603]	[b2+1:-0.00049, b3+1:-0.00030, b4+1:-0.00041, b10+1:-0.00059];[y1+1:-0.00053, y2+1:-0.00062, y3+1:0.00107, y4+1:-0.00027, y7+1:-0.00369, y10+1:-0.00114]	[b2+1:-3.09, b3+1:-1.41, b4+1:-1.45, b10+1:-0.63];[y1+1:-3.63, y2+1:-2.38, y3+1:2.87, y4+1:-0.60, y7+1:-4.96, y10+1:-1.11]	[b2+1:9364, b3+1:6926, b4+1:26476, b10+1:7959];[y1+1:11010, y2+1:11243, y3+1:3983, y4+1:5534, y7+1:3930, y10+1:14163]	10	8941	21	0.002249	7733	21	0.002612	0.989299	0.642693
Sample_aging_20-calib	12772	24.1701	200	8.80108e+06	12738	3	962.462	2884.36	13.133	8.133	HKTDLNHENLKGGDDLDPHYVLSSR	HKTDLNHEN[Common Artifact:Ammonia loss on N]LK[Common Biological:Acetylation on K]GGDDLDPHYVLSSR	HKTDLNHENLK[Common Biological:Acetylation on K]GGDDLDPHYVLSSR	20	Acetylation on K Ammonia loss on N	C2N-1O	C2N-1O	2	2	2884.37	-0.00936	-3.24	A0A0A0MVC7	Creatine kinase, M-type	primary:CKM	full	[106 to 130]	K	V	T	[b1+1, b2+1];[y1+1, y3+1, y4+1, y5+1, y6+1, y7+2, y8+1, y9+1, y10+1, y11+1, y14+1]	[b1+1:138.06612, b2+1:266.16136];[y1+1:175.11892, y3+1:349.18369, y4+1:462.26781, y5+1:561.33640, y6+1:724.40052, y7+2:431.23315, y8+1:958.51068, y9+1:1073.53887, y10+1:1186.61980, y11+1:1301.64823, y14+1:1530.71902]	[b1+1:-0.00007, b2+1:0.00021];[y1+1:-0.00004, y3+1:0.00068, y4+1:0.00074, y5+1:0.00091, y6+1:0.00171, y7+2:0.00130, y8+1:0.00019, y9+1:0.00144, y10+1:-0.00170, y11+1:-0.00021, y14+1:0.00071]	[b1+1:-0.48, b2+1:0.79];[y1+1:-0.21, y3+1:1.97, y4+1:1.60, y5+1:1.63, y6+1:2.36, y7+2:1.51, y8+1:0.20, y9+1:1.34, y10+1:-1.43, y11+1:-0.16, y14+1:0.46]	[b1+1:15691, b2+1:36290];[y1+1:27630, y3+1:39854, y4+1:70839, y5+1:127100, y6+1:259604, y7+2:101340, y8+1:376264, y9+1:27828, y10+1:25275, y11+1:19024, y14+1:46535]	13	5684	2	0.000255	4984	2	0.000294	0.00401056	0.000913
Sample_aging_36-calib	37649	59.631	200	7.51474e+06	37602	5	732.182	3655.87	9.092	4.092	QNLGELIGTLNAAKVPADTEVVCAPPTAYIDFAR	QNLGELIGTLNAAK[Common Biological:Acetylation on K]VPADTEVVC[Common Fixed:Carbamidomethyl on C]APPTAYIDFAR	QNLGELIGTLNAAK[Common Biological:Acetylation on K]VPADTEVVCAPPTAYIDFAR	1	Acetylation on K Carbamidomethyl on C	C4H5NO2	C4H5NO2	1	1	3655.86	0.01622	4.44	A0A096NGJ9	Triosephosphate isomerase	primary:TPI1	full	[57 to 90]	K	Q	T	[y1+1, y3+1, y4+1, y5+1, y6+1, y7+1, y8+1, y9+1, y10+1]	[y1+1:175.11836, y3+1:393.22403, y4+1:508.25075, y5+1:621.33517, y6+1:784.39958, y7+1:855.43674, y8+1:956.48441, y9+1:1053.53696, y10+1:1150.59042]	[y1+1:-0.00059, y3+1:-0.00045, y4+1:-0.00068, y5+1:-0.00032, y6+1:0.00077, y7+1:0.00082, y8+1:0.00080, y9+1:0.00059, y10+1:0.00128]	[y1+1:-3.38, y3+1:-1.15, y4+1:-1.33, y5+1:-0.52, y6+1:0.98, y7+1:0.95, y8+1:0.84, y9+1:0.56, y10+1:1.12]	[y1+1:28245, y3+1:65248, y4+1:39051, y5+1:41111, y6+1:76106, y7+1:57131, y8+1:50631, y9+1:190242, y10+1:141355]	9	10187	50	0.004883	8760	49	0.00557	0.275406	0.039259
Sample_aging_21-calib	29834	48.7152	200	2.91023e+06	29796	6	798.907	4787.4	12.046	1.007	ALSDHHVYLEGTLLKPNMVTPGHACPIKYTPEEIAMATVTALR	ALSDHHVYLEGTLLKPN[Common Artifact:Deamidation on N]MVTPGHAC[Common Fixed:Carbamidomethyl on C]PIK[Common Biological:Acetylation on K]YTPEEIAMATVTALR	ALSDHHVYLEGTLLKPNMVTPGHACPIK[Common Biological:Acetylation on K]YTPEEIAMATVTALR	2	Acetylation on K Carbamidomethyl on C Deamidation on N	C4H4O3	C4H4O3	2	2	4787.41	-0.01227	-2.56	A0A096P398|A0A2I3MJ33	Fructose-bisphosphate aldolase	primary:ALDOC	full	[222 to 264]|[188 to 230]	K	R	T	[b2+1, b6+1, b9+1];[y1+1, y4+1, y5+1, y6+1, y7+1, y8+1, y9+1, y11+1, y19+2]	[b2+1:185.12794, b6+1:661.30621, b9+1:1036.52806];[y1+1:175.11829, y4+1:460.28666, y5+1:559.35768, y6+1:660.40418, y7+1:731.44074, y8+1:862.48082, y9+1:933.51580, y11+1:1175.64551, y19+2:1103.57344]	[b2+1:-0.00051, b6+1:0.00096, b9+1:0.00700];[y1+1:-0.00066, y4+1:-0.00114, y5+1:0.00145, y6+1:0.00028, y7+1:-0.00027, y8+1:-0.00068, y9+1:-0.00281, y11+1:0.00024, y19+2:0.01497]	[b2+1:-2.79, b6+1:1.46, b9+1:6.76];[y1+1:-3.79, y4+1:-2.49, y5+1:2.60, y6+1:0.42, y7+1:-0.37, y8+1:-0.79, y9+1:-3.02, y11+1:0.20, y19+2:6.79]	[b2+1:4390, b6+1:11845, b9+1:4465];[y1+1:21474, y4+1:9902, y5+1:4956, y6+1:7303, y7+1:12017, y8+1:9517, y9+1:16636, y11+1:8852, y19+2:22263]	12	6876	2	0.000255	5987	2	0.000294	0.00459731	0.001003
Sample_aging_12-calib	6611	13.9352	96	888109	6574	3	558.94	1673.8	9.153	1.009	ISGQKVNEAACDIAR	ISGQ[Common Artifact:Deamidation on Q]K[Common Biological:Acetylation on K]VNEAAC[Common Fixed:Carbamidomethyl on C]DIAR	ISGQK[Common Biological:Acetylation on K]VNEAACDIAR	2	Acetylation on K Carbamidomethyl on C Deamidation on Q	C4H4O3	C4H4O3	2	1	1673.8	-0.00671	-4.01	A0A096MMS4	Betaine--homocysteine S-methyltransferase	primary:BHMT	full	[158 to 172]	K	Q	T	[y1+1, y2+1, y3+1, y4+1, y5+1, y6+1, y7+1, y8+1, y9+1]	[y1+1:175.11834, y2+1:246.15553, y3+1:359.23972, y4+1:474.26711, y5+1:634.29724, y6+1:705.33522, y7+1:776.37069, y8+1:905.41460, y9+1:1019.45103]	[y1+1:-0.00062, y2+1:-0.00053, y3+1:-0.00041, y4+1:0.00003, y5+1:-0.00048, y6+1:0.00038, y7+1:-0.00125, y8+1:0.00006, y9+1:-0.00644]	[y1+1:-3.54, y2+1:-2.17, y3+1:-1.15, y4+1:0.07, y5+1:-0.76, y6+1:0.54, y7+1:-1.62, y8+1:0.07, y9+1:-6.32]	[y1+1:13840, y2+1:3073, y3+1:4460, y4+1:4287, y5+1:13274, y6+1:32205, y7+1:28511, y8+1:28268, y9+1:8312]	9	9770	33	0.003371	8430	33	0.003907	0.033138	0.004835
Sample_aging_13-calib	10181	20.0323	200	3.72927e+06	10144	3	615.321	1842.94	15.082	2.948	KLEKGQSIDDMIPAQK	KLEKGQSIDDMIPAQ[Common Artifact:Deamidation on Q]K[Common Biological:Acetylation on K]	KLEKGQSIDDMIPAQK[Common Biological:Acetylation on K]	1	Acetylation on K Deamidation on Q	C2HN-1O2	C2HN-1O2	2	2	1842.94	0.00231	1.25	A0A0A0MVC7	Creatine kinase, M-type	primary:CKM	full	[366 to 381]	K	-	T	[b1+1, b2+1, b3+1, b4+1, b5+1, b6+1, b7+1, b8+1, b9+2, b10+2];[y9+1, y10+1, y11+2, y14+2, y15+2]	[b1+1:129.10240, b2+1:242.18599, b3+1:371.22857, b4+1:499.32540, b5+1:556.34558, b6+1:684.40365, b7+1:771.43405, b8+1:884.51891, b9+2:500.27711, b10+2:557.79090];[y9+1:1073.52558, y10+1:1160.54831, y11+2:644.81322, y14+2:801.89087, y15+2:858.43411]	[b1+1:0.00016, b2+1:-0.00032, b3+1:-0.00033, b4+1:0.00154, b5+1:0.00026, b6+1:-0.00025, b7+1:-0.00188, b8+1:-0.00108, b9+2:0.00001, b10+2:0.00064];[y9+1:0.00724, y10+1:-0.00205, y11+2:0.01022, y14+2:0.00650, y15+2:0.00892]	[b1+1:1.28, b2+1:-1.31, b3+1:-0.88, b4+1:3.08, b5+1:0.47, b6+1:-0.36, b7+1:-2.44, b8+1:-1.22, b9+2:0.01, b10+2:0.57];[y9+1:6.75, y10+1:-1.77, y11+2:7.93, y14+2:4.06, y15+2:5.20]	[b1+1:87505, b2+1:5907, b3+1:16665, b4+1:8336, b5+1:40681, b6+1:11365, b7+1:12878, b8+1:8238, b9+2:18057, b10+2:35540];[y9+1:9668, y10+1:12384, y11+2:16029, y14+2:7383, y15+2:16048]	15	4319	2	0.000255	3787	2	0.000294	0.0781286	0.010602
Sample_aging_16-calib	22129	39.3082	148	922317	22087	4	588.525	2350.07	12.173	1.004	DIKHDPSLQPWSVSYDGGSAK	DIK[Common Biological:Acetylation on K]HD[Metal:Magnesium on D]PSLQPWSVSYDGGSAK	DIK[Common Biological:Acetylation on K]HD[Metal:Magnesium on D]PSLQPWSVSYDGGSAK	3	Acetylation on K Magnesium on D	C2MgO	C2MgO	2	1	2350.07	-0.00119	-0.5	A0A2I3MJ94	Carbonic anhydrase 3	primary:CA3	full	[37 to 57]	K	T	T	[b2+1, b8+1];[y1+1, y2+1, y3+1, y4+1, y5+1, y6+1, y7+1, y8+1, y9+1, y10+1]	[b2+1:229.11818, b8+1:970.44891];[y1+1:147.11257, y2+1:218.15053, y3+1:305.18114, y4+1:362.20452, y5+1:419.22512, y6+1:534.25177, y7+1:697.31584, y8+1:784.34770, y9+1:883.41301, y10+1:970.44891]	[b2+1:-0.00011, b8+1:0.00099];[y1+1:-0.00023, y2+1:0.00061, y3+1:-0.00081, y4+1:0.00111, y5+1:0.00025, y6+1:-0.00005, y7+1:0.00069, y8+1:0.00053, y9+1:-0.00257, y10+1:0.00129]	[b2+1:-0.47, b8+1:1.03];[y1+1:-1.59, y2+1:2.80, y3+1:-2.65, y4+1:3.07, y5+1:0.60, y6+1:-0.09, y7+1:0.99, y8+1:0.68, y9+1:-2.92, y10+1:1.33]	[b2+1:3986, b8+1:6562];[y1+1:7315, y2+1:4890, y3+1:4607, y4+1:5193, y5+1:31075, y6+1:45364, y7+1:9906, y8+1:29065, y9+1:5042, y10+1:6562]	12	6392	2	0.000255	5604	2	0.000294	0.193081	0.026221
Sample_aging_43-calib	18147	30.7185	200	2.07191e+06	18083	3	560.603	1678.79	8.149	2.053	GISGKGEGTEKAPQAK	GISGKGEGT[Common Biological:Phosphorylation on T]EK[Common Biological:Acetylation on K]APQAK	GISGKGEGT[Common Biological:Phosphorylation on T]EK[Common Biological:Acetylation on K]APQAK	1	Acetylation on K Phosphorylation on T	C2H3O4P	C2H3O4P	2	2	1678.79	-0.0067	-3.99	A0A2I3N4J0|A0A2I3NF60	Microtubule associated serine/threonine kinase family member 4	primary:MAST4	full	[1689 to 1704]|[1622 to 1637]	R	E	T	[b3+1, b4+1, b5+1, b7+1];[y1+1, y2+1, y3+1, y4+1]	[b3+1:258.14442, b4+1:315.16536, b5+1:443.26098, b7+1:629.32253];[y1+1:147.11240, y2+1:218.14975, y3+1:346.20783, y4+1:443.26098]	[b3+1:-0.00041, b4+1:-0.00094, b5+1:-0.00028, b7+1:-0.00278];[y1+1:-0.00040, y2+1:-0.00017, y3+1:-0.00067, y4+1:-0.00028]	[b3+1:-1.61, b4+1:-3.00, b5+1:-0.63, b7+1:-4.43];[y1+1:-2.76, y2+1:-0.77, y3+1:-1.94, y4+1:-0.63]	[b3+1:18828, b4+1:7145, b5+1:119871, b7+1:5538];[y1+1:20794, y2+1:4500, y3+1:11642, y4+1:119871]	8	11304	112	0.009903	9618	102	0.010601	0.504013	0.085231
Sample_aging_45-calib	42321	67.5816	138	1.06792e+06	42260	3	1124.6	3370.78	9.1	1.004	GIVVGIKLDQGGAPLAGTNKETTIQGLDGLSER	GIVVGIK[Common Biological:Acetylation on K]LD[Metal:Sodium on D]QGGAPLAGTNKETTIQGLDGLSER	GIVVGIK[Common Biological:Acetylation on K]LD[Metal:Sodium on D]QGGAPLAGTNKETTIQGLDGLSER	1	Acetylation on K Sodium on D	C2HNaO	C2HNaO	2	2	3370.77	0.01272	3.77	A0A2I3N8F8	Fructose-bisphosphate aldolase	primary:ALDOB	full	[102 to 134]	K	C	T	[b13+1];[y1+1, y2+1, y3+1, y5+1, y6+1, y7+1, y8+1, y9+1]	[b13+1:1272.68687];[y1+1:175.11833, y2+1:304.16340, y3+1:391.19100, y5+1:561.29769, y6+1:676.32668, y7+1:789.41007, y8+1:846.43223, y9+1:974.48956]	[b13+1:-0.00538];[y1+1:-0.00062, y2+1:0.00185, y3+1:-0.00257, y5+1:-0.00141, y6+1:0.00063, y7+1:-0.00003, y8+1:0.00066, y9+1:-0.00059]	[b13+1:-4.23];[y1+1:-3.57, y2+1:6.12, y3+1:-6.59, y5+1:-2.51, y6+1:0.94, y7+1:-0.04, y8+1:0.78, y9+1:-0.60]	[b13+1:4427];[y1+1:6944, y2+1:3113, y3+1:6213, y5+1:30820, y6+1:13056, y7+1:6897, y8+1:24683, y9+1:10475]	9	10115	46	0.004541	8708	45	0.005161	0.819658	0.237101
Sample_aging_12-calib	45692	70.3995	188	1.50464e+06	45642	4	1078.3	4309.19	13.185	8.185	YYALKSMTEAEQQQLIDDHFLFDKPVSPLLLASGMAR	YYALK[Common Biological:Acetylation on K]SMTEAEQQQLIDDHFLFDK[Common Biological:Trimethylation on K]PVSPLLLASGMAR	YYALK[Common Biological:Acetylation on K]SMTEAEQQQLIDDHFLFDK[Common Biological:Trimethylation on K]PVSPLLLASGMAR	105	Acetylation on K Trimethylation on K	C5H8O	C5H8O	2	2	4309.18	0.00824	1.91	A0A096NJY5	Creatine kinase B	primary:CKB	full	[173 to 209]	R	D	T	[b2+1];[y1+1, y4+1, y5+1, y6+1, y7+1, y8+1, y9+1, y10+1, y11+1, y12+1, y13+1, y35+4]	[b2+1:327.13335];[y1+1:175.11883, y4+1:434.21766, y5+1:521.24864, y6+1:592.28716, y7+1:705.37071, y8+1:818.45444, y9+1:931.53868, y10+1:1028.59222, y11+1:1115.62275, y12+1:1214.69832, y13+1:1311.74266, y35+4:996.77409]	[b2+1:-0.00058];[y1+1:-0.00012, y4+1:-0.00035, y5+1:-0.00140, y6+1:0.00001, y7+1:-0.00051, y8+1:-0.00084, y9+1:-0.00067, y10+1:0.00010, y11+1:-0.00139, y12+1:0.00576, y13+1:-0.00266, y35+4:0.01363]	[b2+1:-1.78];[y1+1:-0.69, y4+1:-0.82, y5+1:-2.70, y6+1:0.01, y7+1:-0.72, y8+1:-1.03, y9+1:-0.72, y10+1:0.10, y11+1:-1.25, y12+1:4.75, y13+1:-2.03, y35+4:3.42]	[b2+1:20218];[y1+1:4305, y4+1:4691, y5+1:9433, y6+1:19734, y7+1:26828, y8+1:13798, y9+1:8614, y10+1:45680, y11+1:32206, y12+1:7119, y13+1:60493, y35+4:25448]	13	5512	2	0.000255	4831	2	0.000294	0.00117731	0.000441
Sample_aging_36-calib	52742	81.1956	200	1.89327e+06	52689	4	764.148	3052.56	10.066	2.032	ELASQPDVDGFLVGGASLKPEFVDIINAK	[Common Artifact:Water Loss on E]ELASQPDVDGFLVGGASLK[Common Biological:Acetylation on K]PEFVDIINAK	ELASQPDVDGFLVGGASLK[Common Biological:Acetylation on K]PEFVDIINAK	4	Acetylation on K Water Loss on E	C2	C2	2	1	3052.58	-0.01146	-3.75	A0A096NGJ9	Triosephosphate isomerase	primary:TPI1	full	[257 to 285]	K	Q	T	[b3+1];[y1+1, y2+1, y3+1, y4+1, y5+1, y6+1, y7+1, y8+1, y10+1]	[b3+1:296.15996];[y1+1:147.11247, y2+1:218.14944, y3+1:332.19282, y4+1:445.27469, y5+1:558.36087, y6+1:673.38801, y7+1:772.45629, y8+1:919.51875, y10+1:1145.61874]	[b3+1:-0.00053];[y1+1:-0.00034, y2+1:-0.00048, y3+1:-0.00003, y4+1:-0.00222, y5+1:-0.00010, y6+1:0.00010, y7+1:-0.00004, y8+1:-0.00599, y10+1:-0.00136]	[b3+1:-1.78];[y1+1:-2.31, y2+1:-2.20, y3+1:-0.09, y4+1:-4.99, y5+1:-0.19, y6+1:0.14, y7+1:-0.05, y8+1:-6.52, y10+1:-1.19]	[b3+1:5127];[y1+1:8503, y2+1:7281, y3+1:9527, y4+1:5841, y5+1:7359, y6+1:9789, y7+1:5865, y8+1:4780, y10+1:59968]	10	9120	21	0.002249	7876	21	0.002612	0.0587934	0.007944
Sample_aging_1-calib	6069	13.1561	85	513666	6053	2	577.794	1153.57	13.177	8.091	TNQESAVHVK	[Common Biological:Acetylation on X]TNQESAVHVK	[Common Biological:Acetylation on X]TNQESAVHVK	8	Acetylation on X	C2H2O	C2H2O	1	0	1153.57	-0.00021	-0.18	A0A096P041	5'-nucleotidase	primary:NT5C3A	full:M cleaved	[2 to 11]	M	M	T	[b1+1, b2+1, b3+1, b4+1];[y1+1, y2+1, y3+1, y4+1, y5+1, y6+1, y7+1, y8+1, y9+1]	[b1+1:144.06536, b2+1:258.10775, b3+1:386.16634, b4+1:515.20744];[y1+1:147.11247, y2+1:246.18090, y3+1:383.23992, y4+1:482.30885, y5+1:553.34544, y6+1:640.37809, y7+1:769.41907, y8+1:897.48404, y9+1:1011.52279]	[b1+1:-0.00016, b2+1:-0.00070, b3+1:-0.00069, b4+1:-0.00218];[y1+1:-0.00034, y2+1:-0.00032, y3+1:-0.00021, y4+1:0.00031, y5+1:-0.00022, y6+1:0.00040, y7+1:-0.00121, y8+1:0.00518, y9+1:0.00101]	[b1+1:-1.09, b2+1:-2.72, b3+1:-1.78, b4+1:-4.23];[y1+1:-2.31, y2+1:-1.30, y3+1:-0.56, y4+1:0.64, y5+1:-0.40, y6+1:0.63, y7+1:-1.57, y8+1:5.78, y9+1:1.00]	[b1+1:6541, b2+1:4111, b3+1:2946, b4+1:3900];[y1+1:6835, y2+1:4909, y3+1:9171, y4+1:3781, y5+1:5476, y6+1:19264, y7+1:16473, y8+1:4635, y9+1:2802]	13	5534	2	0.000255	4851	2	0.000294	0.000636101	0.000299
Sample_aging_44-calib	10251	19.3926	21	1.24054e+06	10215	1	715.399	714.392	8.17	3.17	STAGPLK	[Common Biological:Acetylation on X]STAGPLK	[Common Biological:Acetylation on X]STAGPLK	15	Acetylation on X	C2H2O	C2H2O	1	0	714.391	0.00062	0.86	A0A2I3MNL4	Acylphosphatase	primary:ACYP2	full:M cleaved	[2 to 8]	M	S	T	[b3+1, b4+1, b5+1];[y1+1, y3+1, y4+1, y5+1, y6+1]	[b3+1:302.13421, b4+1:359.15532, b5+1:456.20838];[y1+1:147.11240, y3+1:357.24889, y4+1:414.27053, y5+1:485.30734, y6+1:586.35523]	[b3+1:-0.00045, b4+1:-0.00080, b5+1:-0.00051];[y1+1:-0.00041, y3+1:-0.00074, y4+1:-0.00057, y5+1:-0.00087, y6+1:-0.00066]	[b3+1:-1.50, b4+1:-2.24, b5+1:-1.13];[y1+1:-2.78, y3+1:-2.07, y4+1:-1.38, y5+1:-1.79, y6+1:-1.12]	[b3+1:10861, b4+1:25314, b5+1:14997];[y1+1:7779, y3+1:55199, y4+1:65414, y5+1:16201, y6+1:14788]	8	11204	103	0.009182	9533	96	0.010058	0.000979006	0.000393
Sample_aging_1-calib	33805	53.0227	94	577602	33750	2	884.45	1766.89	16.224	8.091	STAGPLKSVDYEVFGR	[Common Biological:Acetylation on X]STAGPLKSVDYEVFGR	[Common Biological:Acetylation on X]STAGPLKSVDYEVFGR	4	Acetylation on X	C2H2O	C2H2O	1	1	1766.88	0.0013	0.74	A0A2I3MNL4	Acylphosphatase	primary:ACYP2	full:M cleaved	[2 to 17]	M	V	T	[b2+1, b3+1, b4+1, b5+1, b8+1, b10+1];[y1+1, y3+1, y4+1, y6+1, y8+1, y9+1, y10+1, y11+1, y12+2, y13+1]	[b2+1:231.09741, b3+1:302.13502, b4+1:359.15524, b5+1:456.20840, b8+1:784.41542, b10+1:998.51820];[y1+1:175.11877, y3+1:379.21000, y4+1:478.27655, y6+1:770.38636, y8+1:984.48047, y9+1:1071.50989, y10+1:1199.60677, y11+1:1312.69867, y12+2:705.37471, y13+1:1466.76365]	[b2+1:-0.00014, b3+1:0.00036, b4+1:-0.00088, b5+1:-0.00049, b8+1:-0.00453, b10+1:0.00289];[y1+1:-0.00018, y3+1:0.00117, y4+1:-0.00070, y6+1:0.00320, y8+1:0.00195, y9+1:-0.00066, y10+1:0.00126, y11+1:0.00910, y12+2:-0.00020, y13+1:-0.00016]	[b2+1:-0.60, b3+1:1.21, b4+1:-2.47, b5+1:-1.08, b8+1:-5.78, b10+1:2.90];[y1+1:-1.03, y3+1:3.08, y4+1:-1.46, y6+1:4.16, y8+1:1.98, y9+1:-0.62, y10+1:1.05, y11+1:6.93, y12+2:-0.14, y13+1:-0.11]	[b2+1:3766, b3+1:6395, b4+1:8219, b5+1:5210, b8+1:4227, b10+1:3548];[y1+1:4220, y3+1:3945, y4+1:3057, y6+1:19364, y8+1:7993, y9+1:30532, y10+1:12387, y11+1:4323, y12+2:6580, y13+1:5445]	16	3415	1	0.000255	3023	1	0.000294	0.00295186	0.000754
Sample_aging_23-calib	11790	20.6513	170	3.35395e+06	11750	2	446.743	891.472	10.047	3.007	SDKLPYK	[Common Biological:Acetylation on X]SDKLPYK	[Common Biological:Acetylation on X]SDKLPYK	18	Acetylation on X	C2H2O	C2H2O	1	1	891.47	0.00205	2.3	A0A096NUT0	Adenosylhomocysteinase	primary:AHCY	full:M cleaved	[2 to 8]	M	V	T	[b1+1, b3+1, b4+1, b5+1];[y1+1, y2+1, y3+1, y4+1, y5+1, y6+1]	[b1+1:130.04982, b3+1:373.17185, b4+1:486.25597, b5+1:583.31004];[y1+1:147.11277, y2+1:310.17566, y3+1:407.22880, y4+1:520.31224, y5+1:648.40843, y6+1:763.43456]	[b1+1:-0.00005, b3+1:0.00007, b4+1:0.00013, b5+1:0.00144];[y1+1:-0.00003, y2+1:-0.00047, y3+1:-0.00010, y4+1:-0.00072, y5+1:0.00050, y6+1:-0.00030]	[b1+1:-0.42, b3+1:0.20, b4+1:0.26, b5+1:2.47];[y1+1:-0.22, y2+1:-1.52, y3+1:-0.24, y4+1:-1.39, y5+1:0.78, y6+1:-0.40]	[b1+1:7438, b3+1:4146, b4+1:22939, b5+1:6911];[y1+1:39787, y2+1:12145, y3+1:36325, y4+1:12919, y5+1:5508, y6+1:10969]	10	9269	21	0.002249	7989	21	0.002612	0.00105399	0.000413
Sample_aging_45-calib	19701	34.6763	170	1.3407e+06	19651	2	536.803	1071.59	13.206	6.056	SVQVVSAAAAK	[Common Biological:Acetylation on X]SVQVVSAAAAK	[Common Biological:Acetylation on X]SVQVVSAAAAK	2	Acetylation on X	C2H2O	C2H2O	1	0	1071.59	-0.00084	-0.78	A0A2I3N853	Adenosylhomocysteinase	primary:AHCYL2	full:M cleaved	[2 to 12]	M	V	T	[b1+1, b2+1, b3+1, b4+1];[y1+1, y2+1, y3+1, y4+1, y5+1, y6+1, y7+1, y8+1, y9+1]	[b1+1:130.04957, b2+1:229.11834, b3+1:357.17719, b4+1:456.24548];[y1+1:147.11253, y2+1:218.14965, y3+1:289.18750, y4+1:360.22452, y5+1:431.26090, y6+1:518.29361, y7+1:617.36221, y8+1:716.43128, y9+1:844.48765]	[b1+1:-0.00030, b2+1:0.00006, b3+1:0.00032, b4+1:0.00021];[y1+1:-0.00027, y2+1:-0.00027, y3+1:0.00047, y4+1:0.00038, y5+1:-0.00036, y6+1:0.00032, y7+1:0.00051, y8+1:0.00117, y9+1:-0.00104]	[b1+1:-2.33, b2+1:0.27, b3+1:0.91, b4+1:0.45];[y1+1:-1.85, y2+1:-1.26, y3+1:1.64, y4+1:1.05, y5+1:-0.83, y6+1:0.63, y7+1:0.83, y8+1:1.63, y9+1:-1.24]	[b1+1:8730, b2+1:14991, b3+1:30208, b4+1:12493];[y1+1:9145, y2+1:6026, y3+1:6620, y4+1:7300, y5+1:4305, y6+1:31298, y7+1:69900, y8+1:51860, y9+1:23944]	13	5442	2	0.000255	4774	2	0.000294	0.00101012	0.000402
Sample_aging_4-calib	3570	8.62044	149	1.86364e+06	3528	2	423.258	844.502	12.105	6.029	STAGKVIK	[Common Biological:Acetylation on X]STAGKVIK	[Common Biological:Acetylation on X]STAGKVIK	2	Acetylation on X	C2H2O	C2H2O	1	1	844.502	-0.0003	-0.35	A0A096MZ98	Alcohol dehydrogenase 7 (class IV), mu or sigma polypeptide	primary:ADH7	full:M cleaved	[2 to 9]	M	C	T	[b1+1, b2+1, b3+1, b5+1, b6+1];[y1+1, y2+1, y3+1, y4+1, y5+1, y6+1, y7+2]	[b1+1:130.04969, b2+1:231.09693, b3+1:302.13428, b5+1:487.24847, b6+1:586.31964];[y1+1:147.11253, y2+1:260.19649, y3+1:359.26510, y4+1:487.35827, y5+1:544.38164, y6+1:615.41805, y7+2:358.73692]	[b1+1:-0.00018, b2+1:-0.00061, b3+1:-0.00038, b5+1:-0.00262, b6+1:0.00014];[y1+1:-0.00027, y2+1:-0.00038, y3+1:-0.00019, y4+1:-0.00197, y5+1:-0.00007, y6+1:-0.00077, y7+2:0.00005]	[b1+1:-1.37, b2+1:-2.67, b3+1:-1.27, b5+1:-5.38, b6+1:0.23];[y1+1:-1.85, y2+1:-1.45, y3+1:-0.52, y4+1:-4.05, y5+1:-0.13, y6+1:-1.26, y7+2:0.07]	[b1+1:7739, b2+1:6403, b3+1:4148, b5+1:3389, b6+1:15595];[y1+1:38374, y2+1:9524, y3+1:9184, y4+1:3228, y5+1:48164, y6+1:36773, y7+2:12702]	12	6666	2	0.000255	5827	2	0.000294	0.000434518	0.000238
Sample_aging_19-calib	42356	66.0843	200	1.19978e+06	42293	3	782.437	2344.29	15.09	2.007	SSSGKPDLPVLLTDLKIQYTK	[Common Biological:Acetylation on X]SSSGKPDLPVLLTDLKIQYTK	[Common Biological:Acetylation on X]SSSGKPDLPVLLTDLKIQYTK	1	Acetylation on X	C2H2O	C2H2O	1	2	2344.29	-0.00039	-0.17	A0A2I3LV34	Aldehyde dehydrogenase 1 family member A1	primary:ALDH1A1	full:M cleaved	[2 to 22]	M	I	T	[b1+1, b2+1, b8+1, b10+1, b11+1];[y1+1, y2+1, y3+1, y4+1, y5+1, y6+1, y8+1, y9+1, y10+1, y11+1]	[b1+1:130.04969, b2+1:217.08128, b8+1:814.39692, b10+1:1010.51828, b11+1:1123.59707];[y1+1:147.11262, y2+1:248.16080, y3+1:411.22385, y4+1:539.28183, y5+1:652.36261, y6+1:780.45731, y8+1:1008.57152, y9+1:1109.61856, y10+1:1222.70918, y11+1:1335.78099]	[b1+1:-0.00018, b2+1:-0.00062, b8+1:0.00279, b10+1:0.00298, b11+1:-0.00230];[y1+1:-0.00018, y2+1:0.00031, y3+1:0.00004, y4+1:-0.00056, y5+1:-0.00384, y6+1:-0.00411, y8+1:-0.00091, y9+1:-0.00154, y10+1:0.00501, y11+1:-0.00724]	[b1+1:-1.37, b2+1:-2.88, b8+1:3.43, b10+1:2.95, b11+1:-2.05];[y1+1:-1.24, y2+1:1.27, y3+1:0.09, y4+1:-1.04, y5+1:-5.89, y6+1:-5.27, y8+1:-0.90, y9+1:-1.39, y10+1:4.10, y11+1:-5.42]	[b1+1:2553, b2+1:5474, b8+1:12403, b10+1:15360, b11+1:8968];[y1+1:9270, y2+1:3884, y3+1:3151, y4+1:4812, y5+1:5548, y6+1:4600, y8+1:5554, y9+1:14872, y10+1:5707, y11+1:5260]	15	4304	2	0.000255	3776	2	0.000294	0.0590942	0.007984
Sample_aging_45-calib	28068	46.7216	140	1.33648e+06	28027	2	837.954	1673.89	17.166	12.166	MNPIVVVHGGGAGPISK	[Common Biological:Acetylation on X]MNPIVVVHGGGAGPISK	[Common Biological:Acetylation on X]MNPIVVVHGGGAGPISK	11	Acetylation on X	C2H2O	C2H2O	1	0	1673.89	0.00171	1.02	A0A096NDC5|A0A2I3MNE1	Asparaginase like 1	primary:ASRGL1	full	[1 to 17]	-	D	T	[b1+1, b2+1, b3+1, b4+1, b5+1, b6+1];[y1+1, y2+1, y4+1, y5+1, y8+1, y9+1, y10+1, y11+1, y12+1, y13+1, y15+2]	[b1+1:174.05739, b2+1:288.10063, b3+1:385.15316, b4+1:498.23756, b5+1:597.30661, b6+1:696.37684];[y1+1:147.11275, y2+1:234.14448, y4+1:444.28020, y5+1:501.30256, y8+1:686.38222, y9+1:743.40550, y10+1:880.46237, y11+1:979.53324, y12+1:1078.60037, y13+1:1177.66641, y15+2:694.40579]	[b1+1:-0.00094, b2+1:-0.00063, b3+1:-0.00086, b4+1:-0.00052, b5+1:0.00012, b6+1:0.00193];[y1+1:-0.00006, y2+1:-0.00035, y4+1:-0.00146, y5+1:-0.00056, y8+1:-0.00095, y9+1:0.00087, y10+1:-0.00117, y11+1:0.00129, y12+1:0.00000, y13+1:-0.00237, y15+2:-0.00131]	[b1+1:-5.41, b2+1:-2.19, b3+1:-2.24, b4+1:-1.04, b5+1:0.20, b6+1:2.77];[y1+1:-0.38, y2+1:-1.51, y4+1:-3.30, y5+1:-1.12, y8+1:-1.38, y9+1:1.17, y10+1:-1.33, y11+1:1.32, y12+1:0.00, y13+1:-2.02, y15+2:-0.94]	[b1+1:3775, b2+1:11402, b3+1:12471, b4+1:21183, b5+1:13782, b6+1:3954];[y1+1:5319, y2+1:12494, y4+1:4614, y5+1:3934, y8+1:7337, y9+1:24406, y10+1:28437, y11+1:17489, y12+1:24509, y13+1:14919, y15+2:11998]	17	3047	1	0.000255	2689	1	0.000294	0.00111139	0.000427
Sample_aging_33-calib	8183	16.5347	61	421573	8134	2	589.299	1176.58	15.281	9.201	AEMGSKGVTAGK	[Common Biological:Acetylation on X]AEMGSKGVTAGK	[Common Biological:Acetylation on X]AEMGSKGVTAGK	23	Acetylation on X	C2H2O	C2H2O	1	1	1176.58	0.00214	1.81	A0A2I3LNT9|A0A2I3MSJ4	Bridging integrator 1	primary:BIN1	full:M cleaved	[2 to 13]	M	I	T	[b1+1, b2+1, b3+1, b4+1, b8+1];[y1+1, y2+1, y3+1, y4+1, y6+1, y7+1, y8+1, y9+1, y10+2, y11+2]	[b1+1:114.05491, b2+1:243.09724, b3+1:374.13907, b4+1:431.15847, b8+1:802.37161];[y1+1:147.11265, y2+1:204.13404, y3+1:275.17179, y4+1:376.21945, y6+1:532.30995, y7+1:660.40661, y8+1:747.43732, y9+1:804.45839, y10+2:468.25339, y11+2:532.77335]	[b1+1:-0.00004, b2+1:-0.00031, b3+1:0.00103, b4+1:-0.00103, b8+1:-0.00476];[y1+1:-0.00015, y2+1:-0.00023, y3+1:0.00040, y4+1:0.00039, y6+1:0.00102, y7+1:0.00271, y8+1:0.00139, y9+1:0.00099, y10+2:0.00163, y11+2:-0.00106]	[b1+1:-0.39, b2+1:-1.28, b3+1:2.77, b4+1:-2.39, b8+1:-5.94];[y1+1:-1.05, y2+1:-1.14, y3+1:1.48, y4+1:1.04, y6+1:1.91, y7+1:4.11, y8+1:1.86, y9+1:1.24, y10+2:1.75, y11+2:-0.99]	[b1+1:5063, b2+1:18751, b3+1:5493, b4+1:4560, b8+1:3186];[y1+1:5467, y2+1:7715, y3+1:2958, y4+1:6474, y6+1:7768, y7+1:3579, y8+1:4516, y9+1:19788, y10+2:15467, y11+2:7476]	15	3886	2	0.000255	3424	2	0.000294	9.12547e-05	5.8e-05
Sample_aging_5-calib	16402	27.5547	146	2.0032e+06	16359	3	640.007	1917	14.063	5.024	AEMGSKGVTAGKIASNVQK	[Common Biological:Acetylation on X]AEMGSKGVTAGKIASNVQK	[Common Biological:Acetylation on X]AEMGSKGVTAGKIASNVQK	8	Acetylation on X	C2H2O	C2H2O	1	2	1917	0.00168	0.88	A0A2I3LNT9|A0A2I3MSJ4	Bridging integrator 1	primary:BIN1	full:M cleaved	[2 to 20]	M	K	T	[b1+1, b2+1, b8+1, b11+1];[y1+1, y2+1, y5+1, y6+1, y7+1, y9+1, y11+1, y16+2, y17+2, y18+3]	[b1+1:114.05490, b2+1:243.09731, b8+1:802.37756, b11+1:1031.48160];[y1+1:147.11264, y2+1:275.17107, y5+1:575.31368, y6+1:646.35358, y7+1:759.43589, y9+1:944.55230, y11+1:1116.63484, y16+2:772.94312, y17+2:838.46191, y18+3:602.32343]	[b1+1:-0.00005, b2+1:-0.00024, b8+1:0.00119, b11+1:-0.00102];[y1+1:-0.00016, y2+1:-0.00031, y5+1:-0.00107, y6+1:0.00171, y7+1:-0.00004, y9+1:-0.00006, y11+1:-0.00231, y16+2:0.00348, y17+2:0.00058, y18+3:-0.00284]	[b1+1:-0.46, b2+1:-0.98, b8+1:1.49, b11+1:-0.99];[y1+1:-1.10, y2+1:-1.12, y5+1:-1.86, y6+1:2.66, y7+1:-0.05, y9+1:-0.06, y11+1:-2.07, y16+2:2.25, y17+2:0.35, y18+3:-1.57]	[b1+1:3814, b2+1:15140, b8+1:4627, b11+1:3953];[y1+1:6955, y2+1:5739, y5+1:8076, y6+1:16486, y7+1:23834, y9+1:4676, y11+1:3546, y16+2:11937, y17+2:12685, y18+3:5372]	14	5085	2	0.000255	4440	2	0.000294	0.00273627	0.000724
Sample_aging_30-calib	10367	20.1655	138	1.59719e+06	10328	3	476.904	1427.69	10.201	5.201	SAAEEGGVFHRAR	[Common Biological:Acetylation on X]SAAEEGGVFHRAR	[Common Biological:Acetylation on X]SAAEEGGVFHRAR	33	Acetylation on X	C2H2O	C2H2O	1	1	1427.69	0.00096	0.67	A0A096NLS5	Calcineurin like phosphoesterase domain containing 1	primary:CPPED1	full:M cleaved	[2 to 14]	M	G	T	[b1+1, b2+1, b3+1];[y1+1, y4+1, y8+2, y9+2, y10+2, y11+2, y12+2]	[b1+1:130.04957, b2+1:201.08641, b3+1:272.12361];[y1+1:175.11837, y4+1:539.31217, y8+2:450.25116, y9+2:514.77190, y10+2:579.29356, y11+2:614.81261, y12+2:650.33080]	[b1+1:-0.00030, b2+1:-0.00058, b3+1:-0.00048];[y1+1:-0.00059, y4+1:-0.00392, y8+2:-0.00079, y9+2:-0.00191, y10+2:-0.00118, y11+2:-0.00019, y12+2:-0.00094]	[b1+1:-2.34, b2+1:-2.88, b3+1:-1.79];[y1+1:-3.36, y4+1:-7.29, y8+2:-0.88, y9+2:-1.86, y10+2:-1.02, y11+2:-0.16, y12+2:-0.72]	[b1+1:3606, b2+1:23115, b3+1:12113];[y1+1:10404, y4+1:4047, y8+2:51370, y9+2:54691, y10+2:77140, y11+2:69294, y12+2:15135]	10	8397	10	0.001176	7280	10	0.001356	0.000868499	0.000363
Sample_aging_9-calib	25176	40.8856	83	548170	25128	3	849.767	2546.28	12.223	7.113	SSEPPPPPQPPTHQASVGLLDTPR	[Common Biological:Acetylation on X]SSEPPPPPQPPTHQASVGLLDTPR	[Common Biological:Acetylation on X]SSEPPPPPQPPTHQASVGLLDTPR	11	Acetylation on X	C2H2O	C2H2O	1	0	2546.28	0.00336	1.32	A0A096NLL8	Calcium regulated heat stable protein 1	primary:CARHSP1	full:M cleaved	[2 to 25]	M	T	T	[b2+1, b3+1];[y1+1, y3+1, y7+1, y10+1, y15+2, y17+2, y18+2, y19+2, y20+2, y21+3]	[b2+1:217.08227, b3+1:346.12491];[y1+1:175.11855, y3+1:373.21984, y7+1:771.43496, y10+1:1028.57479, y15+2:794.92682, y17+2:907.48115, y18+2:956.00822, y19+2:1004.53310, y20+2:1053.06004, y21+3:734.72659]	[b2+1:0.00037, b3+1:0.00042];[y1+1:-0.00040, y3+1:0.00044, y7+1:-0.00097, y10+1:0.00130, y15+2:0.00218, y17+2:-0.00051, y18+2:0.00088, y19+2:-0.00212, y20+2:-0.00101, y21+3:-0.00137]	[b2+1:1.71, b3+1:1.23];[y1+1:-2.32, y3+1:1.19, y7+1:-1.25, y10+1:1.27, y15+2:1.37, y17+2:-0.28, y18+2:0.46, y19+2:-1.06, y20+2:-0.48, y21+3:-0.62]	[b2+1:2521, b3+1:3556];[y1+1:2537, y3+1:6646, y7+1:7672, y10+1:4672, y15+2:13513, y17+2:7182, y18+2:22599, y19+2:23807, y20+2:19392, y21+3:8354]	12	6242	2	0.000255	5470	2	0.000294	0.00335407	0.000812
Sample_aging_20-calib	16437	29.6366	126	1.83659e+06	16398	2	744.347	1486.68	15.311	10.311	SAEVPEAASAEEQK	[Common Biological:Acetylation on X]SAEVPEAASAEEQK	[Common Biological:Acetylation on X]SAEVPEAASAEEQK	62	Acetylation on X	C2H2O	C2H2O	1	0	1486.68	0.00025	0.17	A0A2I3LZA0	cAMP regulated phosphoprotein 19	primary:ARPP19	full:M cleaved	[2 to 15]	M	E	T	[b1+1, b2+1, b3+1, b4+1];[y1+1, y2+1, y3+1, y4+1, y5+1, y6+1, y7+1, y8+1, y9+1, y10+2, y11+1]	[b1+1:130.04967, b2+1:201.08706, b3+1:330.12957, b4+1:429.19843];[y1+1:147.11276, y2+1:275.17139, y3+1:404.21436, y4+1:533.25685, y5+1:604.29480, y6+1:691.32781, y7+1:762.36200, y8+1:833.40014, y9+1:962.44202, y10+2:530.25155, y11+1:1158.56289]	[b1+1:-0.00020, b2+1:0.00008, b3+1:-0.00001, b4+1:0.00044];[y1+1:-0.00004, y2+1:0.00001, y3+1:0.00039, y4+1:0.00028, y5+1:0.00111, y6+1:0.00210, y7+1:-0.00083, y8+1:0.00021, y9+1:-0.00051, y10+2:0.00053, y11+1:-0.00082]	[b1+1:-1.54, b2+1:0.39, b3+1:-0.02, b4+1:1.02];[y1+1:-0.29, y2+1:0.03, y3+1:0.96, y4+1:0.52, y5+1:1.85, y6+1:3.05, y7+1:-1.09, y8+1:0.25, y9+1:-0.53, y10+2:0.50, y11+1:-0.71]	[b1+1:2872, b2+1:129850, b3+1:215733, b4+1:18530];[y1+1:8424, y2+1:6621, y3+1:7182, y4+1:12436, y5+1:12900, y6+1:29940, y7+1:19919, y8+1:33197, y9+1:14743, y10+2:47918, y11+1:11400]	15	3838	2	0.000255	3380	2	0.000294	0.000456989	0.000245
Sample_aging_23-calib	47708	71.9677	200	1.57029e+06	47652	2	844.395	1686.78	16.221	11.221	TDVETTYADFIASGR	[Common Biological:Acetylation on X]TDVETTYADFIASGR	[Common Biological:Acetylation on X]TDVETTYADFIASGR	54	Acetylation on X	C2H2O	C2H2O	1	0	1686.77	0.00175	1.03	A0A096NEX9	cAMP-dependent protein kinase inhibitor	primary:PKIA	full:M cleaved	[2 to 16]	M	T	T	[b2+1, b3+1, b4+1, b5+1];[y1+1, y2+1, y3+1, y4+1, y5+1, y6+1, y7+1, y8+1, y9+1, y10+1, y11+1, y12+1]	[b2+1:259.09225, b3+1:358.16023, b4+1:487.20300, b5+1:588.25004];[y1+1:175.11850, y2+1:232.14022, y3+1:319.17191, y4+1:390.20905, y5+1:503.29269, y6+1:650.36294, y7+1:765.39006, y8+1:836.42668, y9+1:999.48968, y10+1:1100.53652, y11+1:1201.58410, y12+1:1330.62542]	[b2+1:-0.00021, b3+1:-0.00065, b4+1:-0.00047, b5+1:-0.00111];[y1+1:-0.00045, y2+1:-0.00020, y3+1:-0.00054, y4+1:-0.00050, y5+1:-0.00093, y6+1:0.00090, y7+1:0.00108, y8+1:0.00059, y9+1:0.00026, y10+1:-0.00058, y11+1:-0.00068, y12+1:-0.00195]	[b2+1:-0.81, b3+1:-1.81, b4+1:-0.96, b5+1:-1.89];[y1+1:-2.60, y2+1:-0.85, y3+1:-1.69, y4+1:-1.29, y5+1:-1.86, y6+1:1.39, y7+1:1.42, y8+1:0.71, y9+1:0.26, y10+1:-0.53, y11+1:-0.57, y12+1:-1.47]	[b2+1:6064, b3+1:35759, b4+1:19548, b5+1:4571];[y1+1:7817, y2+1:6689, y3+1:8957, y4+1:19360, y5+1:8204, y6+1:26008, y7+1:22704, y8+1:37859, y9+1:49719, y10+1:27454, y11+1:40823, y12+1:25665]	16	3420	1	0.000255	3026	1	0.000294	0.000513077	0.000263
Sample_aging_36-calib	22472	37.8762	176	1.84697e+06	22434	2	598.249	1194.48	12.274	7.274	ASPDWGYDDK	[Common Biological:Acetylation on X]ASPDWGYDDK	[Common Biological:Acetylation on X]ASPDWGYDDK	70	Acetylation on X	C2H2O	C2H2O	1	0	1194.48	0.00062	0.52	A0A096MZB4	Carbonic anhydrase 1	primary:CA1	full:M cleaved	[2 to 11]	M	N	T	[b1+1, b2+1, b4+1];[y1+1, y2+1, y3+1, y4+1, y5+1, y6+1, y7+1, y8+2, y9+1]	[b1+1:114.05492, b2+1:201.08679, b4+1:413.16713];[y1+1:147.11261, y2+1:262.13959, y3+1:377.16692, y4+1:540.23094, y5+1:597.25208, y6+1:783.33155, y7+1:898.35820, y8+2:498.20906, y9+1:1082.44198]	[b1+1:-0.00003, b2+1:-0.00020, b4+1:0.00044];[y1+1:-0.00019, y2+1:-0.00016, y3+1:0.00023, y4+1:0.00092, y5+1:0.00059, y6+1:0.00075, y7+1:0.00046, y8+2:0.00034, y9+1:-0.00055]	[b1+1:-0.27, b2+1:-0.98, b4+1:1.06];[y1+1:-1.33, y2+1:-0.61, y3+1:0.60, y4+1:1.71, y5+1:1.00, y6+1:0.96, y7+1:0.51, y8+2:0.34, y9+1:-0.50]	[b1+1:8229, b2+1:16771, b4+1:3266];[y1+1:27743, y2+1:55934, y3+1:23966, y4+1:14934, y5+1:77891, y6+1:94044, y7+1:87227, y8+2:89863, y9+1:5735]	12	6158	2	0.000255	5396	2	0.000294	0.000520289	0.000265
Sample_aging_40-calib	26081	42.4588	82	396913	26034	3	707.977	2120.91	10.161	4.068	ASPDWGYDDKNGPEQWSK	[Common Biological:Acetylation on X]ASPDWGYDDKNGPEQWSK	[Common Biological:Acetylation on X]ASPDWGYDDKNGPEQWSK	8	Acetylation on X	C2H2O	C2H2O	1	1	2120.91	0.00225	1.06	A0A096MZB4	Carbonic anhydrase 1	primary:CA1	full:M cleaved	[2 to 19]	M	L	T	[b2+1];[y1+1, y2+1, y3+1, y6+1, y7+1, y8+1, y13+2, y14+2, y16+3]	[b2+1:201.08670];[y1+1:147.11265, y2+1:234.14510, y3+1:420.22344, y6+1:774.37691, y7+1:831.39689, y8+1:945.44522, y13+2:762.34191, y14+2:855.38280, y16+3:641.28434]	[b2+1:-0.00028];[y1+1:-0.00016, y2+1:0.00027, y3+1:-0.00071, y6+1:-0.00117, y7+1:-0.00265, y8+1:0.00275, y13+2:0.00043, y14+2:0.00289, y16+3:0.00332]	[b2+1:-1.41];[y1+1:-1.08, y2+1:1.16, y3+1:-1.69, y6+1:-1.51, y7+1:-3.19, y8+1:2.91, y13+2:0.28, y14+2:1.69, y16+3:1.73]	[b2+1:2690];[y1+1:6866, y2+1:6046, y3+1:4942, y6+1:4648, y7+1:7859, y8+1:6604, y13+2:9452, y14+2:10217, y16+3:4634]	10	8540	13	0.001521	7407	13	0.001754	0.0302347	0.004431
Sample_aging_12-calib	3638	9.19907	142	1.61308e+06	3593	2	507.233	1012.45	14.291	9.291	SHHWGYGK	[Common Biological:Acetylation on X]SHHWGYGK	[Common Biological:Acetylation on X]SHHWGYGK	22	Acetylation on X	C2H2O	C2H2O	1	0	1012.45	0.0009	0.89	A0A096NDF1	Carbonic anhydrase 2	primary:CA2	full:M cleaved	[2 to 9]	M	H	T	[b1+1, b2+1, b3+1, b4+1, b5+1, b6+1, b7+1];[y1+1, y2+1, y3+1, y4+1, y5+1, y6+1, y7+2]	[b1+1:130.04959, b2+1:267.10873, b3+1:404.16776, b4+1:590.24700, b5+1:647.26902, b6+1:810.33203, b7+1:867.35270];[y1+1:147.11238, y2+1:204.13430, y3+1:367.19699, y4+1:424.21927, y5+1:610.29873, y6+1:747.35627, y7+2:442.71148]	[b1+1:-0.00028, b2+1:-0.00005, b3+1:0.00007, b4+1:-0.00001, b5+1:0.00055, b6+1:0.00023, b7+1:-0.00056];[y1+1:-0.00042, y2+1:0.00003, y3+1:-0.00060, y4+1:0.00021, y5+1:0.00036, y6+1:-0.00101, y7+2:-0.00052]	[b1+1:-2.17, b2+1:-0.18, b3+1:0.18, b4+1:-0.01, b5+1:0.85, b6+1:0.29, b7+1:-0.65];[y1+1:-2.88, y2+1:0.16, y3+1:-1.65, y4+1:0.51, y5+1:0.59, y6+1:-1.36, y7+2:-0.59]	[b1+1:3343, b2+1:58725, b3+1:40570, b4+1:19839, b5+1:32452, b6+1:16849, b7+1:16026];[y1+1:28051, y2+1:52971, y3+1:15736, y4+1:34170, y5+1:55716, y6+1:59972, y7+2:34223]	14	4512	2	0.000255	3963	2	0.000294	0.000109553	6.9e-05
Sample_aging_1-calib	21076	34.8288	192	2.24746e+06	21035	2	605.318	1208.62	13.271	4.053	MEKVQYLTR	[Common Biological:Acetylation on X]MEKVQYLTR	[Common Biological:Acetylation on X]MEKVQYLTR	8	Acetylation on X	C2H2O	C2H2O	1	1	1208.62	-0.00133	-1.1	A0A096MLY7	Cardiac phospholamban	primary:PLN	full	[1 to 9]	-	S	T	[b1+1, b2+1, b3+1, b4+1, b5+1];[y1+1, y2+1, y3+1, y4+1, y5+1, y6+1, y7+1, y8+1]	[b1+1:174.05748, b2+1:303.09985, b3+1:431.19450, b4+1:530.26312, b5+1:658.32405];[y1+1:175.11811, y2+1:276.16631, y3+1:389.24941, y4+1:552.31275, y5+1:680.37199, y6+1:779.44114, y7+1:907.53490, y8+1:1036.57798]	[b1+1:-0.00085, b2+1:-0.00107, b3+1:-0.00138, b4+1:-0.00118, b5+1:0.00118];[y1+1:-0.00084, y2+1:-0.00032, y3+1:-0.00129, y4+1:-0.00127, y5+1:-0.00061, y6+1:0.00013, y7+1:-0.00108, y8+1:-0.00059]	[b1+1:-4.91, b2+1:-3.54, b3+1:-3.20, b4+1:-2.23, b5+1:1.79];[y1+1:-4.82, y2+1:-1.17, y3+1:-3.31, y4+1:-2.31, y5+1:-0.90, y6+1:0.16, y7+1:-1.19, y8+1:-0.57]	[b1+1:24245, b2+1:8452, b3+1:8729, b4+1:34510, b5+1:8824];[y1+1:28235, y2+1:13397, y3+1:16482, y4+1:49089, y5+1:150655, y6+1:180916, y7+1:53894, y8+1:32114]	13	5316	2	0.000255	4656	2	0.000294	0.000798643	0.000342
Sample_aging_45-calib	45541	72.1882	44	237373	45495	2	453.768	905.522	11.359	5.111	AALTTLFK	[Common Biological:Acetylation on X]AALTTLFK	[Common Biological:Acetylation on X]AALTTLFK	2	Acetylation on X	C2H2O	C2H2O	1	0	905.522	-0.00068	-0.76	A0A096N137|A0A2I3N533	Carnosine dipeptidase 2	primary:CNDP2	full:M cleaved	[2 to 9]	M	Y	T	[b1+1, b2+1, b3+1, b7+1];[y1+1, y2+1, y3+1, y4+1, y5+1, y6+1, y7+1]	[b1+1:114.05502, b2+1:185.09182, b3+1:298.17639, b7+1:760.42258];[y1+1:147.11275, y2+1:294.18094, y3+1:407.26401, y4+1:508.31211, y5+1:609.36154, y6+1:722.44451, y7+1:793.48726]	[b1+1:0.00007, b2+1:-0.00025, b3+1:0.00026, b7+1:-0.00139];[y1+1:-0.00006, y2+1:-0.00028, y3+1:-0.00127, y4+1:-0.00085, y5+1:0.00090, y6+1:-0.00020, y7+1:0.00544]	[b1+1:0.62, b2+1:-1.34, b3+1:0.86, b7+1:-1.83];[y1+1:-0.39, y2+1:-0.96, y3+1:-3.14, y4+1:-1.67, y5+1:1.48, y6+1:-0.27, y7+1:6.86]	[b1+1:3898, b2+1:7432, b3+1:9481, b7+1:5385];[y1+1:4257, y2+1:8927, y3+1:3295, y4+1:5533, y5+1:22125, y6+1:10196, y7+1:4713]	11	6977	2	0.000255	6082	2	0.000294	0.00230372	0.000656
Sample_aging_45-calib	14075	26.1071	200	1.84388e+06	14023	2	483.249	964.483	10.269	5.176	SLTSSSSVR	[Common Biological:Acetylation on X]SLTSSSSVR	[Common Biological:Acetylation on X]SLTSSSSVR	5	Acetylation on X	C2H2O	C2H2O	1	0	964.483	0.00021	0.21	A0A096P579	CDGSH iron sulfur domain 1	primary:CISD1	full:M cleaved	[2 to 10]	M	V	T	[b1+1, b2+1];[y1+1, y2+1, y3+1, y4+1, y5+1, y6+1, y7+1, y8+1]	[b1+1:130.04954, b2+1:243.13351];[y1+1:175.11852, y2+1:274.18730, y3+1:361.21912, y4+1:448.25133, y5+1:535.28294, y6+1:622.31509, y7+1:723.36323, y8+1:836.44565]	[b1+1:-0.00033, b2+1:-0.00042];[y1+1:-0.00043, y2+1:-0.00006, y3+1:-0.00027, y4+1:-0.00009, y5+1:-0.00051, y6+1:-0.00039, y7+1:0.00007, y8+1:-0.00157]	[b1+1:-2.53, b2+1:-1.75];[y1+1:-2.47, y2+1:-0.24, y3+1:-0.76, y4+1:-0.20, y5+1:-0.96, y6+1:-0.62, y7+1:0.09, y8+1:-1.88]	[b1+1:5615, b2+1:24442];[y1+1:32024, y2+1:5583, y3+1:11286, y4+1:26194, y5+1:79389, y6+1:181878, y7+1:124395, y8+1:4812]	10	8250	8	0.000961	7147	8	0.001108	0.000572264	0.000279
Sample_aging_13-calib	4070	10.5084	148	2.44785e+06	4051	2	528.242	1054.47	13.346	8.346	SQAYSSSQR	[Common Biological:Acetylation on X]SQAYSSSQR	[Common Biological:Acetylation on X]SQAYSSSQR	86	Acetylation on X	C2H2O	C2H2O	1	0	1054.47	0.00181	1.72	B0CM49	Desmin (Predicted)	primary:DES	full:M cleaved	[2 to 10]	M	V	T	[b1+1, b2+1, b3+1, b4+1, b5+1];[y1+1, y2+1, y3+1, y4+1, y5+1, y6+1, y7+1, y8+1]	[b1+1:130.04964, b2+1:258.10837, b3+1:329.14550, b4+1:492.20903, b5+1:579.23666];[y1+1:175.11866, y2+1:303.17734, y3+1:390.20744, y4+1:477.24112, y5+1:564.27281, y6+1:727.33641, y7+1:798.37320, y8+1:926.43038]	[b1+1:-0.00023, b2+1:-0.00008, b3+1:-0.00006, b4+1:0.00014, b5+1:-0.00425];[y1+1:-0.00029, y2+1:-0.00019, y3+1:-0.00211, y4+1:-0.00047, y5+1:-0.00081, y6+1:-0.00053, y7+1:-0.00085, y8+1:-0.00225]	[b1+1:-1.76, b2+1:-0.32, b3+1:-0.17, b4+1:0.29, b5+1:-7.36];[y1+1:-1.66, y2+1:-0.63, y3+1:-5.43, y4+1:-0.98, y5+1:-1.43, y6+1:-0.73, y7+1:-1.07, y8+1:-2.43]	[b1+1:11749, b2+1:81443, b3+1:102187, b4+1:5949, b5+1:2818];[y1+1:20815, y2+1:4841, y3+1:18204, y4+1:53344, y5+1:184746, y6+1:210240, y7+1:143562, y8+1:6597]	13	5217	2	0.000255	4565	2	0.000294	0.00065428	0.000304
Sample_aging_45-calib	12570	23.9471	193	6.6381e+06	12549	3	601.963	1802.87	14.114	9.08	SQAYSSSQRVSSYRR	[Common Biological:Acetylation on X]SQAYSSSQRVSSYRR	[Common Biological:Acetylation on X]SQAYSSSQRVSSYRR	43	Acetylation on X	C2H2O	C2H2O	1	2	1802.87	0.00159	0.88	B0CM49	Desmin (Predicted)	primary:DES	full:M cleaved	[2 to 16]	M	T	T	[b1+1, b2+1, b3+1, b4+1, b14+2];[y1+1, y5+1, y8+2, y9+2, y10+2, y11+2, y12+3, y13+3, y14+2]	[b1+1:130.04996, b2+1:258.10831, b3+1:329.14574, b4+1:492.20846, b14+2:815.38428];[y1+1:175.11895, y5+1:668.34638, y8+2:526.29313, y9+2:569.80691, y10+2:613.32384, y11+2:656.84002, y12+3:492.58352, y13+3:516.26245, y14+2:837.91895]	[b1+1:0.00009, b2+1:-0.00014, b3+1:0.00018, b4+1:-0.00043, b14+2:-0.00029];[y1+1:-0.00000, y5+1:-0.00107, y8+2:0.00343, y9+2:-0.00103, y10+2:0.00079, y11+2:0.00112, y12+3:0.00104, y13+3:0.00072, y14+2:-0.00003]	[b1+1:0.68, b2+1:-0.54, b3+1:0.56, b4+1:-0.88, b14+2:-0.18];[y1+1:-0.01, y5+1:-1.61, y8+2:3.27, y9+2:-0.90, y10+2:0.65, y11+2:0.85, y12+3:0.71, y13+3:0.47, y14+2:-0.02]	[b1+1:28111, b2+1:96453, b3+1:128942, b4+1:8633, b14+2:12846];[y1+1:106948, y5+1:7094, y8+2:6484, y9+2:18350, y10+2:56980, y11+2:211470, y12+3:22694, y13+3:26572, y14+2:24542]	14	4955	2	0.000255	4341	2	0.000294	0.000292361	0.000173
Sample_aging_32-calib	21069	36.0495	140	3.08118e+06	21029	2	503.779	1005.54	14.291	6.156	AMQKIFAR	[Common Biological:Acetylation on X]AMQKIFAR	[Common Biological:Acetylation on X]AMQKIFAR	221	Acetylation on X	C2H2O	C2H2O	1	1	1005.54	0.00141	1.4	A0A096P2I8	Enolase 3	primary:ENO3	full:M cleaved	[2 to 9]	M	E	T	[b1+1, b2+1, b3+1, b4+1, b5+1, b6+1, b7+1];[y1+1, y2+1, y3+1, y4+1, y5+1, y6+1, y7+1]	[b1+1:114.05491, b2+1:245.09535, b3+1:373.15372, b4+1:501.24713, b5+1:614.33341, b6+1:761.39965, b7+1:832.44530];[y1+1:175.11891, y2+1:246.15578, y3+1:393.22465, y4+1:506.30828, y5+1:634.40254, y6+1:762.46178, y7+1:893.50161]	[b1+1:-0.00004, b2+1:-0.00009, b3+1:-0.00029, b4+1:-0.00186, b5+1:0.00037, b6+1:-0.00180, b7+1:0.00672];[y1+1:-0.00004, y2+1:-0.00029, y3+1:0.00017, y4+1:-0.00026, y5+1:-0.00096, y6+1:-0.00030, y7+1:-0.00096]	[b1+1:-0.39, b2+1:-0.35, b3+1:-0.79, b4+1:-3.71, b5+1:0.60, b6+1:-2.37, b7+1:8.09];[y1+1:-0.23, y2+1:-1.17, y3+1:0.43, y4+1:-0.52, y5+1:-1.52, y6+1:-0.40, y7+1:-1.07]	[b1+1:5253, b2+1:53959, b3+1:10493, b4+1:3207, b5+1:19421, b6+1:4303, b7+1:3284];[y1+1:53820, y2+1:25557, y3+1:102787, y4+1:205800, y5+1:249073, y6+1:137387, y7+1:23152]	14	4509	2	0.000255	3960	2	0.000294	0.000244319	0.000142
Sample_aging_45-calib	52916	82.8468	45	1.62394e+07	52863	1	1078.56	1077.55	14.424	9.343	VDAFLGTWK	[Common Biological:Acetylation on X]VDAFLGTWK	[Common Biological:Acetylation on X]VDAFLGTWK	57	Acetylation on X	C2H2O	C2H2O	1	0	1077.55	-0.00045	-0.42	A0A096N101	Fatty acid binding protein 3	primary:FABP3	full:M cleaved	[2 to 10]	M	L	T	[b2+1, b3+1, b4+1, b5+1, b6+1, b7+1];[y1+1, y2+1, y3+1, y4+1, y5+1, y6+1, y7+1, y8+1]	[b2+1:257.11311, b3+1:328.15032, b4+1:475.21897, b5+1:588.30331, b6+1:645.32486, b7+1:746.37267];[y1+1:147.11262, y2+1:333.19215, y3+1:434.23987, y4+1:491.26157, y5+1:604.34599, y6+1:751.41448, y7+1:822.45152, y8+1:937.47829]	[b2+1:-0.00009, b3+1:0.00001, b4+1:0.00024, b5+1:0.00053, b6+1:0.00061, b7+1:0.00074];[y1+1:-0.00018, y2+1:0.00004, y3+1:0.00008, y4+1:0.00031, y5+1:0.00067, y6+1:0.00074, y7+1:0.00067, y8+1:0.00049]	[b2+1:-0.36, b3+1:0.02, b4+1:0.51, b5+1:0.89, b6+1:0.94, b7+1:0.99];[y1+1:-1.24, y2+1:0.11, y3+1:0.17, y4+1:0.63, y5+1:1.11, y6+1:0.99, y7+1:0.82, y8+1:0.53]	[b2+1:134187, b3+1:1372116, b4+1:1431477, b5+1:587157, b6+1:334634, b7+1:141560];[y1+1:58040, y2+1:435893, y3+1:353414, y4+1:818924, y5+1:542169, y6+1:182906, y7+1:347562, y8+1:150207]	14	4381	2	0.000255	3841	2	0.000294	0.000118554	7.5e-05
Sample_aging_40-calib	6986	14.4949	56	420259	6962	2	624.795	1247.58	14.479	9.479	ASSTGDQSQAVR	[Common Biological:Acetylation on X]ASSTGDQSQAVR	[Common Biological:Acetylation on X]ASSTGDQSQAVR	42	Acetylation on X	C2H2O	C2H2O	1	0	1247.57	0.00109	0.87	A0A096N2Z2	Glutamic--pyruvic transaminase	primary:GPT	full:M cleaved	[2 to 13]	M	N	T	[b1+1, b2+1, b3+1];[y1+1, y2+1, y3+1, y4+1, y5+1, y6+1, y7+1, y8+1, y9+1, y10+1, y11+1]	[b1+1:114.05501, b2+1:201.08676, b3+1:288.11873];[y1+1:175.11875, y2+1:274.18783, y3+1:345.22435, y4+1:473.28193, y5+1:560.31609, y6+1:688.37460, y7+1:803.40054, y8+1:860.42242, y9+1:961.46830, y10+1:1048.50344, y11+1:1135.53757]	[b1+1:0.00006, b2+1:-0.00023, b3+1:-0.00028];[y1+1:-0.00020, y2+1:0.00047, y3+1:-0.00013, y4+1:-0.00113, y5+1:0.00100, y6+1:0.00094, y7+1:-0.00007, y8+1:0.00035, y9+1:-0.00145, y10+1:0.00166, y11+1:0.00376]	[b1+1:0.51, b2+1:-1.14, b3+1:-0.97];[y1+1:-1.15, y2+1:1.71, y3+1:-0.36, y4+1:-2.39, y5+1:1.79, y6+1:1.36, y7+1:-0.08, y8+1:0.41, y9+1:-1.50, y10+1:1.59, y11+1:3.32]	[b1+1:4184, b2+1:8160, b3+1:2908];[y1+1:18657, y2+1:9349, y3+1:9534, y4+1:6709, y5+1:18139, y6+1:16484, y7+1:14723, y8+1:59354, y9+1:23162, y10+1:7119, y11+1:2952]	14	4358	2	0.000255	3819	2	0.000294	0.000837207	0.000353
Sample_aging_29-calib	42509	66.1768	98	522608	42466	4	787.667	3146.64	9.176	4.176	TDQAFVTLTTNDAYAKGALVLGSSLKQHR	[Common Biological:Acetylation on X]TDQAFVTLTTNDAYAKGALVLGSSLKQHR	[Common Biological:Acetylation on X]TDQAFVTLTTNDAYAKGALVLGSSLKQHR	11	Acetylation on X	C2H2O	C2H2O	1	2	3146.64	0.00195	0.62	A0A096NY69	Glycogenin 1	primary:GYG1	full:M cleaved	[2 to 30]	M	T	T	[b3+1, b4+1, b5+1];[y1+1, y4+1, y19+2, y20+2, y21+2, y23+3]	[b3+1:387.15018, b4+1:458.18713, b5+1:605.25886];[y1+1:175.11854, y4+1:568.33571, y19+2:1014.55240, y20+2:1065.07319, y21+2:1115.59813, y23+3:815.44363]	[b3+1:-0.00086, b4+1:-0.00102, b5+1:0.00229];[y1+1:-0.00042, y4+1:0.00430, y19+2:-0.00097, y20+2:-0.00707, y21+2:-0.00488, y23+3:-0.00926]	[b3+1:-2.22, b4+1:-2.24, b5+1:3.79];[y1+1:-2.40, y4+1:7.58, y19+2:-0.48, y20+2:-3.32, y21+2:-2.19, y23+3:-3.79]	[b3+1:13872, b4+1:22983, b5+1:5697];[y1+1:3352, y4+1:2919, y19+2:7973, y20+2:12225, y21+2:15301, y23+3:7771]	9	9673	28	0.002894	8345	28	0.003354	0.0191532	0.003033
Sample_aging_15-calib	22306	37.12	88	4.3875e+06	22240	3	472.61	1414.81	14.159	7.09	TERRVPFSLLR	[Common Biological:Acetylation on X]TERRVPFSLLR	[Common Biological:Acetylation on X]TERRVPFSLLR	22	Acetylation on X	C2H2O	C2H2O	1	2	1414.8	0.0025	1.77	A0A096NWZ5	Heat shock protein family B (small) member 1	primary:HSPB1	full:M cleaved	[2 to 12]	M	G	T	[b1+1, b4+2, b8+2, b9+2, b10+2];[y1+1, y2+1, y3+1, y4+1, y5+1, y6+2, y7+1, y8+2, y9+3]	[b1+1:144.06531, b4+2:293.15842, b8+2:508.26976, b9+2:564.81222, b10+2:621.35354];[y1+1:175.11869, y2+1:288.20279, y3+1:401.28699, y4+1:488.31921, y5+1:635.38787, y6+2:366.72411, y7+1:831.50974, y8+2:494.31047, y9+3:381.90853]	[b1+1:-0.00021, b4+2:-0.00077, b8+2:0.00028, b9+2:0.00114, b10+2:-0.00028];[y1+1:-0.00027, y2+1:-0.00023, y3+1:-0.00009, y4+1:0.00010, y5+1:0.00034, y6+2:0.00066, y7+1:0.00104, y8+2:0.00385, y9+3:0.00013]	[b1+1:-1.49, b4+2:-1.31, b8+2:0.28, b9+2:1.01, b10+2:-0.23];[y1+1:-1.53, y2+1:-0.80, y3+1:-0.21, y4+1:0.20, y5+1:0.54, y6+2:0.91, y7+1:1.25, y8+2:3.91, y9+3:0.11]	[b1+1:37065, b4+2:77148, b8+2:51253, b9+2:55573, b10+2:40480];[y1+1:92053, y2+1:18731, y3+1:22362, y4+1:116337, y5+1:66532, y6+2:27366, y7+1:14337, y8+2:13282, y9+3:64871]	14	4800	2	0.000255	4215	2	0.000294	0.000200629	0.00012
Sample_aging_44-calib	60887	92.4741	70	8.21918e+06	60850	2	797.427	1592.84	13.525	8.525	MEIPVPVQPSWLR	[Common Biological:Acetylation on X]MEIPVPVQPSWLR	[Common Biological:Acetylation on X]MEIPVPVQPSWLR	74	Acetylation on X	C2H2O	C2H2O	1	0	1592.84	0.00012	0.08	A0A0A0MXH3	Heat shock protein family B (small) member 6	primary:HSPB6	full	[1 to 13]	-	R	T	[b1+1, b2+1, b3+1, b4+1];[y1+1, y2+1, y5+1, y6+1, y7+1, y8+1, y9+1, y10+1, y11+1]	[b1+1:174.05843, b2+1:303.10080, b3+1:416.18505, b4+1:513.23793];[y1+1:175.11874, y2+1:288.20284, y5+1:658.36699, y6+1:786.42571, y7+1:885.49202, y8+1:982.54618, y9+1:1081.61185, y10+1:1178.66564, y11+1:1291.74486]	[b1+1:0.00010, b2+1:-0.00012, b3+1:0.00007, b4+1:0.00018];[y1+1:-0.00022, y2+1:-0.00018, y5+1:-0.00013, y6+1:0.00002, y7+1:-0.00209, y8+1:-0.00069, y9+1:-0.00344, y10+1:-0.00241, y11+1:-0.00726]	[b1+1:0.59, b2+1:-0.40, b3+1:0.16, b4+1:0.35];[y1+1:-1.24, y2+1:-0.62, y5+1:-0.19, y6+1:0.02, y7+1:-2.36, y8+1:-0.70, y9+1:-3.19, y10+1:-2.05, y11+1:-5.62]	[b1+1:423957, b2+1:770244, b3+1:168436, b4+1:38885];[y1+1:28783, y2+1:16165, y5+1:262587, y6+1:145012, y7+1:39209, y8+1:833305, y9+1:65747, y10+1:1510221, y11+1:16369]	13	5105	2	0.000255	4457	2	0.000294	0.000664771	0.000307
Sample_aging_5-calib	47330	71.9354	62	1.16702e+06	47289	3	583.987	1748.94	11.44	6.44	MEIPVPVQPSWLRR	[Common Biological:Acetylation on X]MEIPVPVQPSWLRR	[Common Biological:Acetylation on X]MEIPVPVQPSWLRR	36	Acetylation on X	C2H2O	C2H2O	1	1	1748.94	0.0009	0.51	A0A0A0MXH3	Heat shock protein family B (small) member 6	primary:HSPB6	full	[1 to 14]	-	A	T	[b1+1, b2+1, b3+1];[y1+1, y6+1, y7+1, y9+2, y10+2, y11+2, y12+2, y13+2]	[b1+1:174.05768, b2+1:303.10035, b3+1:416.18371];[y1+1:175.11852, y6+1:814.46906, y7+1:942.52925, y9+2:569.82747, y10+2:619.36179, y11+2:667.88869, y12+2:724.43108, y13+2:788.95217]	[b1+1:-0.00064, b2+1:-0.00057, b3+1:-0.00127];[y1+1:-0.00043, y6+1:0.00083, y7+1:0.00244, y9+2:-0.00033, y10+2:-0.00010, y11+2:0.00094, y12+2:0.00166, y13+2:0.00124]	[b1+1:-3.71, b2+1:-1.90, b3+1:-3.07];[y1+1:-2.48, y6+1:1.02, y7+1:2.59, y9+2:-0.29, y10+2:-0.08, y11+2:0.70, y12+2:1.14, y13+2:0.79]	[b1+1:50924, b2+1:61960, b3+1:4306];[y1+1:8927, y6+1:12806, y7+1:3739, y9+2:110406, y10+2:12720, y11+2:230957, y12+2:9118, y13+2:7962]	11	6924	2	0.000255	6030	2	0.000294	0.000231266	0.000135
Sample_aging_45-calib	44282	70.3802	59	243946	44219	3	854.408	2560.2	10.194	5.194	AEPLQPDPGAAEDAAAQAVETPGWK	[Common Biological:Acetylation on X]AEPLQPDPGAAEDAAAQAVETPGWK	[Common Biological:Acetylation on X]AEPLQPDPGAAEDAAAQAVETPGWK	1	Acetylation on X	C2H2O	C2H2O	1	0	2560.21	-0.00597	-2.33	A0A096MWJ0	Heme binding protein 2	primary:HEBP2	full:M cleaved	[2 to 26]	M	A	T	[b2+1, b3+1];[y1+1, y4+1, y5+1, y6+1, y7+1, y8+1, y10+1, y18+2]	[b2+1:243.09728, b3+1:340.15067];[y1+1:147.11244, y4+1:487.26727, y5+1:588.31396, y6+1:717.35783, y7+1:816.42503, y8+1:887.46222, y10+1:1086.56036, y18+2:884.92966]	[b2+1:-0.00027, b3+1:0.00035];[y1+1:-0.00036, y4+1:0.00093, y5+1:-0.00006, y6+1:0.00121, y7+1:-0.00000, y8+1:0.00007, y10+1:0.00252, y18+2:0.00199]	[b2+1:-1.12, b3+1:1.05];[y1+1:-2.48, y4+1:1.91, y5+1:-0.10, y6+1:1.69, y7+1:-0.00, y8+1:0.08, y10+1:2.32, y18+2:1.13]	[b2+1:2654, b3+1:4251];[y1+1:3568, y4+1:11608, y5+1:3040, y6+1:4036, y7+1:6352, y8+1:4410, y10+1:3215, y18+2:4233]	10	8418	10	0.001176	7299	10	0.001356	0.0279352	0.00413
Sample_aging_28-calib	8462	17.6451	85	596715	8431	2	472.258	942.502	10.298	5.298	VLSPDDKK	[Common Biological:Acetylation on X]VLSPDDKK	[Common Biological:Acetylation on X]VLSPDDKK	13	Acetylation on X	C2H2O	C2H2O	1	1	942.502	-0.00013	-0.14	A9L8T9	Hemoglobin, alpha 1 (Predicted)	primary:HBA1	full:M cleaved	[2 to 9]	M	H	T	[b1+1, b2+1, b3+1];[y1+1, y2+1, y3+1, y4+1, y5+1, y6+1, y7+1]	[b1+1:142.08609, b2+1:255.17019, b3+1:342.20242];[y1+1:147.11276, y2+1:275.20773, y3+1:390.23495, y4+1:505.26110, y5+1:602.31595, y6+1:689.34727, y7+1:802.43171]	[b1+1:-0.00017, b2+1:-0.00013, b3+1:0.00007];[y1+1:-0.00004, y2+1:-0.00004, y3+1:0.00024, y4+1:-0.00055, y5+1:0.00153, y6+1:0.00082, y7+1:0.00120]	[b1+1:-1.18, b2+1:-0.50, b3+1:0.21];[y1+1:-0.30, y2+1:-0.14, y3+1:0.61, y4+1:-1.10, y5+1:2.55, y6+1:1.19, y7+1:1.50]	[b1+1:8251, b2+1:18503, b3+1:3249];[y1+1:9349, y2+1:14838, y3+1:8726, y4+1:3517, y5+1:51173, y6+1:39842, y7+1:20464]	10	8203	6	0.000731	7107	6	0.000844	0.000492215	0.000257
Sample_aging_16-calib	3172	9.01914	200	2.68907e+06	3132	3	436.582	1306.72	13.211	8.167	VLSPDDKKHVK	[Common Biological:Acetylation on X]VLSPDDKKHVK	[Common Biological:Acetylation on X]VLSPDDKKHVK	22	Acetylation on X	C2H2O	C2H2O	1	2	1306.72	3e-05	0.02	A9L8T9	Hemoglobin, alpha 1 (Predicted)	primary:HBA1	full:M cleaved	[2 to 12]	M	A	T	[b1+1, b2+1, b3+1];[y1+1, y2+1, y3+1, y4+1, y5+1, y6+2, y7+2, y8+2, y9+2, y10+2]	[b1+1:142.08613, b2+1:255.17026, b3+1:342.20305];[y1+1:147.11287, y2+1:246.18104, y3+1:383.24046, y4+1:511.33614, y5+1:639.43097, y6+2:377.73241, y7+2:435.24643, y8+2:483.77224, y9+2:527.28812, y10+2:583.83046]	[b1+1:-0.00013, b2+1:-0.00006, b3+1:0.00071];[y1+1:0.00007, y2+1:-0.00018, y3+1:0.00033, y4+1:0.00105, y5+1:0.00091, y6+2:0.00054, y7+2:0.00165, y8+2:0.00050, y9+2:0.00023, y10+2:0.00084]	[b1+1:-0.89, b2+1:-0.24, b3+1:2.07];[y1+1:0.48, y2+1:-0.73, y3+1:0.87, y4+1:2.05, y5+1:1.43, y6+2:0.71, y7+2:1.90, y8+2:0.52, y9+2:0.22, y10+2:0.72]	[b1+1:26940, b2+1:8836, b3+1:3299];[y1+1:56504, y2+1:19137, y3+1:21954, y4+1:12875, y5+1:16224, y6+2:16225, y7+2:10598, y8+2:211225, y9+2:127057, y10+2:36450]	13	5433	2	0.000255	4766	2	0.000294	0.000223577	0.000132
Sample_aging_4-calib	13239	22.7698	90	839310	13198	3	671	2009.98	11.259	6.072	TTTTTFKGVDPNSRNSSR	[Common Biological:Acetylation on X]TTTTTFKGVDPNSRNSSR	[Common Biological:Acetylation on X]TTTTTFKGVDPNSRNSSR	19	Acetylation on X	C2H2O	C2H2O	1	2	2009.98	0.00094	0.47	A0A2I3LUM9	Jupiter microtubule associated homolog 1	primary:JPT1	full:M cleaved	[2 to 19]	M	V	T	[b3+1, b9+1, b10+1];[y1+1, y8+2, y11+2, y13+2, y14+2, y15+2, y16+2, y17+3]	[b3+1:346.15886, b9+1:979.50331, b10+1:1094.53596];[y1+1:175.11840, y8+2:459.23075, y11+2:594.78966, y13+2:732.37031, y14+2:782.89486, y15+2:833.41769, y16+2:883.94437, y17+3:623.31281]	[b3+1:-0.00202, b9+1:-0.00618, b10+1:-0.00047];[y1+1:-0.00055, y8+2:-0.00054, y11+2:0.00045, y13+2:-0.00162, y14+2:-0.00020, y15+2:-0.00223, y16+2:0.00347, y17+3:-0.00181]	[b3+1:-5.85, b9+1:-6.31, b10+1:-0.43];[y1+1:-3.17, y8+2:-0.59, y11+2:0.38, y13+2:-1.10, y14+2:-0.13, y15+2:-1.34, y16+2:1.97, y17+3:-0.97]	[b3+1:3126, b9+1:3287, b10+1:17706];[y1+1:3921, y8+2:116419, y11+2:15397, y13+2:8143, y14+2:14633, y15+2:14582, y16+2:11751, y17+3:8063]	11	7130	2	0.000255	6220	2	0.000294	0.00483876	0.001042
Sample_aging_12-calib	50299	77.0057	164	1.37615e+06	50262	2	833.915	1665.82	16.267	8.225	SYSVTLTGPGPWGFR	[Common Biological:Acetylation on X]SYSVTLTGPGPWGFR	[Common Biological:Acetylation on X]SYSVTLTGPGPWGFR	61	Acetylation on X	C2H2O	C2H2O	1	0	1665.82	0.00115	0.69	A0A2I3MU89|A0A2I3N9M4	LIM domain binding 3	primary:LDB3	full:M cleaved	[2 to 16]	M	L	T	[b1+1, b2+1, b3+1, b4+1, b5+1];[y1+1, y2+1, y3+1, y5+1, y6+1, y7+1, y8+1, y9+1, y10+1, y11+1, y12+1]	[b1+1:130.04988, b2+1:293.11323, b3+1:380.14474, b4+1:479.21458, b5+1:580.26072];[y1+1:175.11868, y2+1:322.18719, y3+1:379.20822, y5+1:662.34270, y6+1:719.36276, y7+1:816.41534, y8+1:873.43766, y9+1:974.48488, y10+1:1087.56882, y11+1:1188.61628, y12+1:1287.68994]	[b1+1:0.00001, b2+1:0.00003, b3+1:-0.00049, b4+1:0.00094, b5+1:-0.00060];[y1+1:-0.00028, y2+1:-0.00017, y3+1:-0.00061, y5+1:0.00180, y6+1:0.00038, y7+1:0.00021, y8+1:0.00106, y9+1:0.00060, y10+1:0.00048, y11+1:0.00026, y12+1:0.00551]	[b1+1:0.08, b2+1:0.12, b3+1:-1.28, b4+1:1.97, b5+1:-1.04];[y1+1:-1.59, y2+1:-0.54, y3+1:-1.60, y5+1:2.71, y6+1:0.54, y7+1:0.25, y8+1:1.21, y9+1:0.62, y10+1:0.44, y11+1:0.22, y12+1:4.28]	[b1+1:2381, b2+1:8613, b3+1:21120, b4+1:7707, b5+1:16891];[y1+1:10984, y2+1:3737, y3+1:5985, y5+1:4781, y6+1:4682, y7+1:44470, y8+1:76539, y9+1:71093, y10+1:23271, y11+1:57285, y12+1:7299]	16	3348	1	0.000255	2961	1	0.000294	0.000273108	0.000161
Sample_aging_13-calib	41109	65.0258	187	1.6683e+06	41064	2	597.331	1192.65	13.3	8.215	SLVAVPFYQK	[Common Biological:Acetylation on X]SLVAVPFYQK	[Common Biological:Acetylation on X]SLVAVPFYQK	41	Acetylation on X	C2H2O	C2H2O	1	0	1192.65	-0.00103	-0.86	A0A096NFL7|A0A2I3N6D9	Myomesin 2	primary:MYOM2	full:M cleaved	[2 to 11]	M	R	T	[b1+1, b2+1, b3+1, b4+1, b5+1];[y1+1, y2+1, y3+1, y4+1, y5+1, y6+1, y7+1, y8+1]	[b1+1:130.04977, b2+1:243.13391, b3+1:342.20213, b4+1:413.23920, b5+1:512.30749];[y1+1:147.11265, y2+1:275.17122, y3+1:438.23461, y4+1:585.30249, y5+1:682.35506, y6+1:781.42315, y7+1:852.45961, y8+1:951.52595]	[b1+1:-0.00010, b2+1:-0.00002, b3+1:-0.00022, b4+1:-0.00026, b5+1:-0.00038];[y1+1:-0.00015, y2+1:-0.00017, y3+1:-0.00010, y4+1:-0.00064, y5+1:-0.00083, y6+1:-0.00116, y7+1:-0.00180, y8+1:-0.00388]	[b1+1:-0.76, b2+1:-0.08, b3+1:-0.64, b4+1:-0.63, b5+1:-0.75];[y1+1:-1.04, y2+1:-0.61, y3+1:-0.22, y4+1:-1.09, y5+1:-1.21, y6+1:-1.48, y7+1:-2.12, y8+1:-4.08]	[b1+1:2320, b2+1:60065, b3+1:80961, b4+1:42531, b5+1:4297];[y1+1:14315, y2+1:12699, y3+1:22061, y4+1:4739, y5+1:148203, y6+1:32021, y7+1:63028, y8+1:13945]	13	5274	2	0.000255	4615	2	0.000294	0.000248492	0.000144
Sample_aging_45-calib	29701	49.1391	95	7.59868e+06	29643	2	675.382	1348.75	12.457	7.457	SLVAVPFYQKR	[Common Biological:Acetylation on X]SLVAVPFYQKR	[Common Biological:Acetylation on X]SLVAVPFYQKR	46	Acetylation on X	C2H2O	C2H2O	1	1	1348.75	-0.00108	-0.8	A0A096NFL7|A0A2I3N6D9	Myomesin 2	primary:MYOM2	full:M cleaved	[2 to 12]	M	H	T	[b2+1, b3+1, b4+1, b5+1];[y1+1, y3+1, y4+1, y5+1, y6+1, y7+1, y8+1, y9+1]	[b2+1:243.13399, b3+1:342.20226, b4+1:413.23944, b5+1:512.30732];[y1+1:175.11878, y3+1:431.27215, y4+1:594.33575, y5+1:741.40330, y6+1:838.45695, y7+1:937.52536, y8+1:1008.56167, y9+1:1107.62985]	[b2+1:0.00005, b3+1:-0.00009, b4+1:-0.00002, b5+1:-0.00056];[y1+1:-0.00017, y3+1:-0.00034, y4+1:-0.00007, y5+1:-0.00094, y6+1:-0.00005, y7+1:-0.00005, y8+1:-0.00086, y9+1:-0.00109]	[b2+1:0.22, b3+1:-0.27, b4+1:-0.06, b5+1:-1.09];[y1+1:-1.00, y3+1:-0.80, y4+1:-0.13, y5+1:-1.27, y6+1:-0.06, y7+1:-0.06, y8+1:-0.85, y9+1:-0.98]	[b2+1:202743, b3+1:640653, b4+1:495495, b5+1:13416];[y1+1:74146, y3+1:13550, y4+1:31114, y5+1:38591, y6+1:1254252, y7+1:221109, y8+1:419359, y9+1:70965]	12	5973	2	0.000255	5219	2	0.000294	0.000285745	0.000169
Sample_aging_45-calib	18383	32.5754	200	3.92396e+06	18368	2	563.771	1125.53	12.21	7.21	MFNYERPK	[Common Biological:Acetylation on X]MFNYERPK	[Common Biological:Acetylation on X]MFNYERPK	27	Acetylation on X	C2H2O	C2H2O	1	1	1125.53	0.0006	0.54	A0A096NDU3	Myotilin	primary:MYOT	full	[1 to 8]	-	H	T	[b1+1, b2+1, b3+1, b4+1, b6+1];[y1+1, y2+1, y3+1, y4+1, y5+1, y6+1, y7+1]	[b1+1:174.05808, b2+1:321.12706, b3+1:435.16924, b4+1:598.23225, b6+1:883.37496];[y1+1:147.11260, y2+1:244.16531, y3+1:400.26659, y4+1:529.30879, y5+1:692.37266, y6+1:806.41513, y7+1:953.48332]	[b1+1:-0.00024, b2+1:0.00032, b3+1:-0.00042, b4+1:-0.00074, b6+1:-0.00174];[y1+1:-0.00020, y2+1:-0.00025, y3+1:-0.00009, y4+1:-0.00048, y5+1:0.00006, y6+1:-0.00040, y7+1:-0.00062]	[b1+1:-1.40, b2+1:1.00, b3+1:-0.98, b4+1:-1.25, b6+1:-1.97];[y1+1:-1.40, y2+1:-1.05, y3+1:-0.22, y4+1:-0.90, y5+1:0.09, y6+1:-0.50, y7+1:-0.65]	[b1+1:42549, b2+1:45431, b3+1:14415, b4+1:7513, b6+1:16629];[y1+1:10405, y2+1:30720, y3+1:45865, y4+1:90188, y5+1:175416, y6+1:228386, y7+1:118130]	12	6274	2	0.000255	5497	2	0.000294	0.000281811	0.000167
Sample_aging_13-calib	36283	58.1746	200	1.72915e+06	36230	2	579.339	1156.66	12.206	7.143	MELVQVLKR	[Common Biological:Acetylation on X]MELVQVLKR	[Common Biological:Acetylation on X]MELVQVLKR	1	Acetylation on X	C2H2O	C2H2O	1	1	1156.66	0.00013	0.11	A0A096N2Y0	NADH dehydrogenase [ubiquinone] 1 alpha subcomplex subunit 12	primary:NDUFA12	full	[1 to 9]	-	G	T	[b1+1, b2+1, b3+1, b4+1];[y1+1, y2+1, y3+1, y4+1, y5+1, y6+2, y7+2, y8+2]	[b1+1:174.05835, b2+1:303.10085, b3+1:416.18455, b4+1:515.25275];[y1+1:175.11865, y2+1:303.21367, y3+1:416.29741, y4+1:515.36673, y5+1:643.42641, y6+2:371.75042, y7+2:428.29251, y8+2:492.81386]	[b1+1:0.00002, b2+1:-0.00007, b3+1:-0.00043, b4+1:-0.00065];[y1+1:-0.00031, y2+1:-0.00024, y3+1:-0.00057, y4+1:0.00034, y5+1:0.00144, y6+2:0.00017, y7+2:0.00030, y8+2:0.00041]	[b1+1:0.14, b2+1:-0.24, b3+1:-1.03, b4+1:-1.27];[y1+1:-1.76, y2+1:-0.81, y3+1:-1.37, y4+1:0.65, y5+1:2.24, y6+2:0.23, y7+2:0.35, y8+2:0.42]	[b1+1:27300, b2+1:65944, b3+1:39916, b4+1:15335];[y1+1:22913, y2+1:9400, y3+1:18803, y4+1:23216, y5+1:82226, y6+2:14524, y7+2:14811, y8+2:22531]	12	6284	2	0.000255	5507	2	0.000294	0.016252	0.002706
Sample_aging_1-calib	14487	25.3966	156	1.31167e+06	14432	2	565.32	1128.63	14.088	9.009	AATAASRAIGAK	[Common Biological:Acetylation on X]AATAASRAIGAK	[Common Biological:Acetylation on X]AATAASRAIGAK	2	Acetylation on X	C2H2O	C2H2O	1	1	1128.63	0.00036	0.32	A0A2I3MAI0	NADH dehydrogenase [ubiquinone] 1 alpha subcomplex subunit 2	primary:NDUFA2	full:M cleaved	[2 to 13]	M	L	T	[b2+1, b3+1, b4+1, b8+1, b9+1, b10+1, b11+1];[y1+1, y2+1, y3+1, y7+1, y8+1, y9+1, y10+1]	[b2+1:185.09217, b3+1:286.13979, b4+1:357.17570, b8+1:742.39010, b9+1:855.47161, b10+1:912.49320, b11+1:983.52701];[y1+1:147.11247, y2+1:218.14976, y3+1:275.17079, y7+1:702.42555, y8+1:773.46420, y9+1:844.50202, y10+1:945.54744]	[b2+1:0.00010, b3+1:0.00004, b4+1:-0.00116, b8+1:0.00587, b9+1:0.00332, b10+1:0.00344, b11+1:0.00014];[y1+1:-0.00034, y2+1:-0.00015, y3+1:-0.00059, y7+1:-0.00015, y8+1:0.00139, y9+1:0.00210, y10+1:-0.00016]	[b2+1:0.54, b3+1:0.15, b4+1:-3.27, b8+1:7.92, b9+1:3.88, b10+1:3.77, b11+1:0.14];[y1+1:-2.30, y2+1:-0.71, y3+1:-2.15, y7+1:-0.21, y8+1:1.80, y9+1:2.49, y10+1:-0.17]	[b2+1:5978, b3+1:7447, b4+1:3106, b8+1:5040, b9+1:7023, b10+1:4056, b11+1:8735];[y1+1:12785, y2+1:5483, y3+1:8628, y7+1:7627, y8+1:13509, y9+1:16244, y10+1:9563]	14	5041	2	0.000255	4408	2	0.000294	0.0162103	0.002703
Sample_aging_15-calib	15600	27.4842	81	377636	15555	4	438.751	1750.97	11.213	1.013	AGKKVLIVYAHEEPR	[Common Biological:Acetylation on X]AGKKVLIVYAHEEPR	[Common Biological:Acetylation on X]AGKKVLIVYAHEEPR	6	Acetylation on X	C2H2O	C2H2O	1	2	1750.97	0.00018	0.1	A0A2I3LPX5|A0A2I3M8F5	N-ribosyldihydronicotinamide:quinone reductase 2	primary:NQO2	full:M cleaved	[2 to 16]	M	S	T	[b1+1, b5+1, b6+1];[y1+1, y2+1, y3+1, y4+1, y5+2, y6+1, y7+2, y8+2]	[b1+1:114.05503, b5+1:526.33414, b6+1:639.41423];[y1+1:175.11922, y2+1:272.17189, y3+1:401.21418, y4+1:530.25803, y5+2:334.16216, y6+1:738.35315, y7+2:451.21205, y8+2:500.74633]	[b1+1:0.00007, b5+1:-0.00062, b6+1:-0.00459];[y1+1:0.00026, y2+1:0.00018, y3+1:-0.00013, y4+1:0.00112, y5+2:0.00123, y6+1:0.00023, y7+2:0.00057, y8+2:0.00071]	[b1+1:0.64, b5+1:-1.19, b6+1:-7.19];[y1+1:1.52, y2+1:0.65, y3+1:-0.32, y4+1:2.12, y5+2:1.84, y6+1:0.31, y7+2:0.64, y8+2:0.71]	[b1+1:4977, b5+1:4936, b6+1:3503];[y1+1:3672, y2+1:15193, y3+1:3975, y4+1:5912, y5+2:7074, y6+1:9460, y7+2:9174, y8+2:12526]	11	7229	2	0.000255	6306	2	0.000294	0.0737341	0.00998
Sample_aging_8-calib	19063	32.418	81	513203	19012	2	930.915	1859.82	16.301	11.301	ADHSFSDGVPSDSVEAAK	[Common Biological:Acetylation on X]ADHSFSDGVPSDSVEAAK	[Common Biological:Acetylation on X]ADHSFSDGVPSDSVEAAK	2	Acetylation on X	C2H2O	C2H2O	1	0	1859.82	-0.00231	-1.24	A0A096MZF2|A0A2I3LTG0|A0A2I3M047	Nucleosome assembly protein 1 like 4	primary:NAP1L4	full:M cleaved	[2 to 19]	M	N	T	[b3+1, b4+1, b5+1, b7+1, b8+1, b9+1];[y1+1, y2+1, y3+1, y4+1, y6+1, y9+1, y11+1, y12+1, y13+1, y14+1]	[b3+1:366.14036, b4+1:453.17185, b5+1:600.24171, b7+1:802.30224, b8+1:859.32003, b9+1:958.38775];[y1+1:147.11257, y2+1:218.14924, y3+1:289.18656, y4+1:418.22973, y6+1:604.32862, y9+1:903.44172, y11+1:1059.53780, y12+1:1174.55130, y13+1:1261.59534, y14+1:1408.65326]	[b3+1:-0.00045, b4+1:-0.00099, b5+1:0.00046, b7+1:0.00202, b8+1:-0.00165, b9+1:-0.00235];[y1+1:-0.00024, y2+1:-0.00068, y3+1:-0.00047, y4+1:0.00010, y6+1:-0.00144, y9+1:-0.00008, y11+1:0.00612, y12+1:-0.00732, y13+1:0.00469, y14+1:-0.00580]	[b3+1:-1.23, b4+1:-2.18, b5+1:0.77, b7+1:2.52, b8+1:-1.93, b9+1:-2.45];[y1+1:-1.61, y2+1:-3.13, y3+1:-1.62, y4+1:0.25, y6+1:-2.39, y9+1:-0.09, y11+1:5.78, y12+1:-6.24, y13+1:3.72, y14+1:-4.12]	[b3+1:16389, b4+1:16191, b5+1:4943, b7+1:4836, b8+1:9792, b9+1:24487];[y1+1:6071, y2+1:2896, y3+1:3564, y4+1:7376, y6+1:7914, y9+1:29298, y11+1:6520, y12+1:5722, y13+1:4701, y14+1:3701]	16	3295	1	0.000255	2914	1	0.000294	0.00241178	0.000671
Sample_aging_2-calib	16599	28.6986	200	6.86412e+06	16540	3	404.599	1210.78	16.16	4.03	ASKRALVILAK	[Common Biological:Acetylation on X]ASKRALVILAK	[Common Biological:Acetylation on X]ASKRALVILAK	55	Acetylation on X	C2H2O	C2H2O	1	2	1210.78	0.00035	0.29	A0A2I3M4I5	Parkinsonism associated deglycase	primary:PARK7	full:M cleaved	[2 to 12]	M	G	T	[b1+1, b2+1, b4+1, b5+1, b6+2, b7+2, b8+2, b9+2];[y1+1, y2+1, y3+1, y4+1, y5+1, y8+2, y9+2, y10+3]	[b1+1:114.05485, b2+1:201.08662, b4+1:485.28304, b5+1:556.31870, b6+2:335.20606, b7+2:384.73956, b8+2:441.28246, b9+2:497.82434];[y1+1:147.11283, y2+1:218.14991, y3+1:331.23401, y4+1:444.31815, y5+1:543.38732, y8+2:442.30806, y9+2:506.35614, y10+3:366.91692]	[b1+1:-0.00010, b2+1:-0.00037, b4+1:-0.00002, b5+1:-0.00147, b6+2:0.00061, b7+2:-0.00080, b8+2:0.00092, b9+2:0.00062];[y1+1:0.00002, y2+1:-0.00001, y3+1:0.00003, y4+1:0.00010, y5+1:0.00086, y8+2:0.00009, y9+2:0.00129, y10+3:0.00048]	[b1+1:-0.88, b2+1:-1.83, b4+1:-0.04, b5+1:-2.65, b6+2:0.91, b7+2:-1.05, b8+2:1.05, b9+2:0.63];[y1+1:0.16, y2+1:-0.05, y3+1:0.08, y4+1:0.23, y5+1:1.58, y8+2:0.11, y9+2:1.27, y10+3:0.44]	[b1+1:98287, b2+1:11633, b4+1:16433, b5+1:13835, b6+2:15213, b7+2:57217, b8+2:79213, b9+2:16648];[y1+1:226393, y2+1:193271, y3+1:106888, y4+1:85407, y5+1:60161, y8+2:20567, y9+2:56640, y10+3:37359]	16	3548	2	0.000255	3134	2	0.000294	0.000887573	0.000369
Sample_aging_45-calib	47722	75.2851	167	1.44248e+06	47664	2	913.982	1825.95	16.317	10.259	TTQQIVLQGPGPWGFR	[Common Biological:Acetylation on X]TTQQIVLQGPGPWGFR	[Common Biological:Acetylation on X]TTQQIVLQGPGPWGFR	3	Acetylation on X	C2H2O	C2H2O	1	0	1825.95	0.00236	1.29	A0A096P5Q9	PDZ and LIM domain 1	primary:PDLIM1	full:M cleaved	[2 to 17]	M	L	T	[b3+1, b4+1, b5+1, b6+1, b9+1];[y1+1, y2+1, y3+1, y5+1, y7+1, y8+1, y9+1, y10+1, y11+1, y12+1, y13+1]	[b3+1:373.17223, b4+1:501.23039, b5+1:614.31394, b6+1:713.38401, b9+1:1011.55204];[y1+1:175.11863, y2+1:322.18731, y3+1:379.20858, y5+1:662.33743, y7+1:816.41446, y8+1:873.43657, y9+1:1001.49503, y10+1:1114.57882, y11+1:1213.64648, y12+1:1326.72911, y13+1:1454.79167]	[b3+1:0.00045, b4+1:0.00004, b5+1:-0.00048, b6+1:0.00118, b9+1:0.00510];[y1+1:-0.00033, y2+1:-0.00006, y3+1:-0.00025, y5+1:-0.00347, y7+1:-0.00067, y8+1:-0.00003, y9+1:-0.00015, y10+1:-0.00042, y11+1:-0.00117, y12+1:-0.00261, y13+1:0.00138]	[b3+1:1.22, b4+1:0.07, b5+1:-0.78, b6+1:1.65, b9+1:5.05];[y1+1:-1.88, y2+1:-0.18, y3+1:-0.66, y5+1:-5.25, y7+1:-0.82, y8+1:-0.03, y9+1:-0.15, y10+1:-0.38, y11+1:-0.97, y12+1:-1.97, y13+1:0.95]	[b3+1:12865, b4+1:48927, b5+1:43746, b6+1:10665, b9+1:3889];[y1+1:13754, y2+1:4228, y3+1:11632, y5+1:7964, y7+1:35288, y8+1:87426, y9+1:38059, y10+1:52061, y11+1:54425, y12+1:19346, y13+1:12524]	16	3276	1	0.000255	2896	1	0.000294	0.00320584	0.000791
Sample_aging_26-calib	19483	33.4032	106	967662	19420	2	720.855	1439.69	14.219	4.034	ADEEKLPPGWEK	[Common Biological:Acetylation on X]ADEEKLPPGWEK	[Common Biological:Acetylation on X]ADEEKLPPGWEK	23	Acetylation on X	C2H2O	C2H2O	1	1	1439.69	0.00171	1.19	A0A0A0MWZ5	Peptidyl-prolyl cis-trans isomerase	primary:PIN1	full:M cleaved	[2 to 13]	M	R	T	[b2+1, b3+1, b4+1, b6+1, b9+1, b10+1];[y1+1, y2+1, y3+1, y5+1, y6+1, y7+1, y8+1, y9+1]	[b2+1:229.08181, b3+1:358.12419, b4+1:487.16662, b6+1:728.34630, b9+1:979.46671, b10+1:1165.54566];[y1+1:147.11258, y2+1:276.15380, y3+1:462.23485, y5+1:616.30868, y6+1:713.36127, y7+1:826.44228, y8+1:954.53833, y9+1:1083.57884]	[b2+1:-0.00008, b3+1:-0.00030, b4+1:-0.00047, b6+1:0.00019, b9+1:-0.00639, b10+1:-0.00675];[y1+1:-0.00023, y2+1:-0.00160, y3+1:0.00014, y5+1:-0.00026, y6+1:-0.00043, y7+1:-0.00349, y8+1:-0.00239, y9+1:-0.00449]	[b2+1:-0.37, b3+1:-0.84, b4+1:-0.96, b6+1:0.26, b9+1:-6.53, b10+1:-5.80];[y1+1:-1.54, y2+1:-5.82, y3+1:0.31, y5+1:-0.42, y6+1:-0.60, y7+1:-4.22, y8+1:-2.51, y9+1:-4.14]	[b2+1:7664, b3+1:12962, b4+1:11083, b6+1:25049, b9+1:3839, b10+1:5686];[y1+1:8275, y2+1:5715, y3+1:3925, y5+1:14064, y6+1:83075, y7+1:17621, y8+1:7870, y9+1:4726]	14	4641	2	0.000255	4080	2	0.000294	0.0059849	0.001227
Sample_aging_26-calib	16465	29.0777	200	3.32875e+06	16420	3	532.939	1595.8	13.074	3.009	ADEEKLPPGWEKR	[Common Biological:Acetylation on X]ADEEKLPPGWEKR	[Common Biological:Acetylation on X]ADEEKLPPGWEKR	6	Acetylation on X	C2H2O	C2H2O	1	2	1595.79	0.00117	0.73	A0A0A0MWZ5	Peptidyl-prolyl cis-trans isomerase	primary:PIN1	full:M cleaved	[2 to 14]	M	M	T	[b1+1, b2+1, b4+1, b6+1];[y1+1, y2+1, y3+1, y4+1, y5+1, y6+1, y7+1, y8+1, y12+2]	[b1+1:114.05488, b2+1:229.08187, b4+1:487.16703, b6+1:728.34676];[y1+1:175.11856, y2+1:303.21376, y3+1:432.25644, y4+1:618.33682, y5+1:675.35618, y6+1:772.40863, y7+1:869.46197, y8+1:982.55099, y12+2:742.37962]	[b1+1:-0.00008, b2+1:-0.00003, b4+1:-0.00005, b6+1:0.00064];[y1+1:-0.00040, y2+1:-0.00016, y3+1:-0.00007, y4+1:0.00100, y5+1:-0.00111, y6+1:-0.00142, y7+1:-0.00084, y8+1:0.00411, y12+2:-0.00201]	[b1+1:-0.66, b2+1:-0.14, b4+1:-0.10, b6+1:0.89];[y1+1:-2.27, y2+1:-0.52, y3+1:-0.15, y4+1:1.62, y5+1:-1.64, y6+1:-1.84, y7+1:-0.97, y8+1:4.19, y12+2:-1.35]	[b1+1:11403, b2+1:7171, b4+1:9135, b6+1:30136];[y1+1:31731, y2+1:9166, y3+1:8317, y4+1:6933, y5+1:22371, y6+1:52101, y7+1:44466, y8+1:5781, y12+2:7116]	13	5885	2	0.000255	5144	2	0.000294	0.00876606	0.00167
Sample_aging_30-calib	19297	33.1395	128	1.24699e+06	19242	3	398.574	1192.7	12.281	1.007	SKYKLIMLR	[Common Biological:Acetylation on X]SKYKLIMLR	[Common Biological:Acetylation on X]SKYKLIMLR	10	Acetylation on X	C2H2O	C2H2O	1	2	1192.7	-0.00016	-0.13	A0A096NFF1	Phosphoglycerate mutase	primary:BPGM	full:M cleaved	[2 to 10]	M	H	T	[b1+1, b2+1, b3+1, b4+1, b5+1];[y1+1, y2+1, y3+1, y4+1, y5+1, y6+1, y7+1]	[b1+1:130.04964, b2+1:258.14478, b3+1:421.20773, b4+1:549.30280, b5+1:662.38757];[y1+1:175.11858, y2+1:288.20267, y3+1:419.24391, y4+1:532.32868, y5+1:645.41226, y6+1:773.50929, y7+1:936.56663]	[b1+1:-0.00023, b2+1:-0.00005, b3+1:-0.00043, b4+1:-0.00032, b5+1:0.00038];[y1+1:-0.00037, y2+1:-0.00035, y3+1:0.00041, y4+1:0.00111, y5+1:0.00063, y6+1:0.00270, y7+1:-0.00329]	[b1+1:-1.78, b2+1:-0.20, b3+1:-1.02, b4+1:-0.59, b5+1:0.58];[y1+1:-2.11, y2+1:-1.22, y3+1:0.99, y4+1:2.10, y5+1:0.98, y6+1:3.50, y7+1:-3.52]	[b1+1:9061, b2+1:8100, b3+1:12055, b4+1:11868, b5+1:10489];[y1+1:33450, y2+1:30833, y3+1:103938, y4+1:76271, y5+1:37118, y6+1:12354, y7+1:5169]	12	6144	2	0.000255	5385	2	0.000294	0.000786483	0.000338
Sample_aging_37-calib	60357	91.3104	177	1.22783e+06	60294	2	914.965	1827.91	10.149	5.149	GQGDESERIVINVGGTR	[Common Biological:Acetylation on X]GQGDESERIVINVGGTR	[Common Biological:Acetylation on X]GQGDESERIVINVGGTR	13	Acetylation on X	C2H2O	C2H2O	1	1	1827.91	0.00727	3.98	A0A096NU98	Potassium voltage-gated channel subfamily C member 1	primary:KCNC1	full:M cleaved	[2 to 18]	M	H	T	[b8+1, b9+1];[y1+1, y4+1, y5+1, y6+1, y7+1, y8+1, y9+1, y13+1]	[b8+1:901.35871, b9+1:1014.44879];[y1+1:175.11754, y4+1:390.21265, y5+1:489.28137, y6+1:603.32415, y7+1:716.40751, y8+1:815.47660, y9+1:928.55903, y13+1:1429.77042]	[b8+1:-0.00590, b9+1:0.00011];[y1+1:-0.00141, y4+1:0.00309, y5+1:0.00340, y6+1:0.00325, y7+1:0.00255, y8+1:0.00322, y9+1:0.00159, y13+1:-0.00535]	[b8+1:-6.56, b9+1:0.11];[y1+1:-8.12, y4+1:7.93, y5+1:6.96, y6+1:5.40, y7+1:3.56, y8+1:3.96, y9+1:1.72, y13+1:-3.74]	[b8+1:4170, b9+1:5294];[y1+1:2417, y4+1:53087, y5+1:13729, y6+1:22695, y7+1:26364, y8+1:21723, y9+1:27267, y13+1:6451]	10	8596	17	0.001966	7455	17	0.002268	0.0527732	0.007277
Sample_aging_45-calib	20695	36.1038	200	1.93505e+06	20633	2	563.33	1124.64	12.179	7.152	AAPVDLELKK	[Common Biological:Acetylation on X]AAPVDLELKK	[Common Biological:Acetylation on X]AAPVDLELKK	3	Acetylation on X	C2H2O	C2H2O	1	1	1124.64	0.00035	0.31	A0A096N4N6|A0A2I3LJS1	Prefoldin subunit 1	primary:PFDN1	full:M cleaved	[2 to 11]	M	A	T	[b1+1, b2+1, b3+1, b5+1];[y1+1, y2+1, y3+1, y5+1, y6+1, y7+1, y8+2, y9+2]	[b1+1:114.05483, b2+1:185.09178, b3+1:282.14482, b5+1:496.24410];[y1+1:147.11258, y2+1:275.20781, y3+1:388.29186, y5+1:630.41849, y6+1:745.44555, y7+1:844.51443, y8+2:471.28702, y9+2:506.80558]	[b1+1:-0.00012, b2+1:-0.00029, b3+1:-0.00001, b5+1:0.00391];[y1+1:-0.00022, y2+1:0.00005, y3+1:0.00003, y5+1:0.00000, y6+1:0.00012, y7+1:0.00059, y8+2:0.00015, y9+2:0.00016]	[b1+1:-1.10, b2+1:-1.55, b3+1:-0.05, b5+1:7.90];[y1+1:-1.53, y2+1:0.17, y3+1:0.07, y5+1:0.00, y6+1:0.17, y7+1:0.70, y8+2:0.16, y9+2:0.16]	[b1+1:4301, b2+1:16537, b3+1:3762, b5+1:3419];[y1+1:26345, y2+1:9421, y3+1:5919, y5+1:13236, y6+1:50517, y7+1:31124, y8+2:158962, y9+2:22421]	12	6371	2	0.000255	5583	2	0.000294	0.000454128	0.000244
Sample_aging_13-calib	46853	73.1712	200	1.97682e+06	46795	2	713.856	1425.7	12.144	7.12	MLSLQYPDVYR	[Common Biological:Acetylation on X]MLSLQYPDVYR	[Common Biological:Acetylation on X]MLSLQYPDVYR	13	Acetylation on X	C2H2O	C2H2O	1	0	1425.7	0.00029	0.2	A0A096NAZ8	Prolyl endopeptidase	primary:PREP	full	[1 to 11]	-	D	T	[b1+1, b2+1, b3+1, b6+1];[y1+1, y2+1, y3+1, y5+1, y6+1, y7+1, y8+1, y9+1]	[b1+1:174.05792, b2+1:287.14193, b3+1:374.17335, b6+1:778.38349];[y1+1:175.11857, y2+1:338.18106, y3+1:437.24976, y5+1:649.32880, y6+1:812.39432, y7+1:940.45136, y8+1:1053.53556, y9+1:1140.56688]	[b1+1:-0.00041, b2+1:-0.00046, b3+1:-0.00107, b6+1:0.00310];[y1+1:-0.00038, y2+1:-0.00122, y3+1:-0.00093, y5+1:-0.00161, y6+1:0.00059, y7+1:-0.00094, y8+1:-0.00081, y9+1:-0.00152]	[b1+1:-2.35, b2+1:-1.60, b3+1:-2.86, b6+1:3.99];[y1+1:-2.18, y2+1:-3.62, y3+1:-2.14, y5+1:-2.48, y6+1:0.73, y7+1:-1.00, y8+1:-0.77, y9+1:-1.33]	[b1+1:4525, b2+1:25974, b3+1:11557, b6+1:7371];[y1+1:11918, y2+1:4876, y3+1:15310, y5+1:44872, y6+1:51616, y7+1:58245, y8+1:22775, y9+1:26304]	12	6503	2	0.000255	5697	2	0.000294	0.00158632	0.000532
Sample_aging_1-calib	13389	23.8179	61	384885	13343	2	684.292	1366.57	10.225	5.225	MESGSTAASEEAR	[Common Biological:Acetylation on X]MESGSTAASEEAR	[Common Biological:Acetylation on X]MESGSTAASEEAR	2	Acetylation on X	C2H2O	C2H2O	1	0	1366.57	0.00244	1.79	A0A096NU08|A0A2I3NE23	Protein kinase cAMP-dependent type I regulatory subunit alpha|Uncharacterized protein	primary:PRKAR1A|	full	[1 to 13]	-	S	T	[b1+1, b2+1];[y1+1, y5+1, y6+1, y7+1, y8+1, y9+1, y10+1, y11+1]	[b1+1:174.05806, b2+1:303.10070];[y1+1:175.11870, y5+1:591.27130, y6+1:662.31094, y7+1:733.34747, y8+1:834.39491, y9+1:921.42649, y10+1:978.45143, y11+1:1065.48124]	[b1+1:-0.00026, b2+1:-0.00022];[y1+1:-0.00025, y5+1:-0.00198, y6+1:0.00055, y7+1:-0.00004, y8+1:-0.00027, y9+1:-0.00072, y10+1:0.00275, y11+1:0.00054]	[b1+1:-1.52, b2+1:-0.72];[y1+1:-1.44, y5+1:-3.36, y6+1:0.83, y7+1:-0.05, y8+1:-0.33, y9+1:-0.78, y10+1:2.82, y11+1:0.50]	[b1+1:5066, b2+1:6188];[y1+1:4265, y5+1:6638, y6+1:15190, y7+1:13742, y8+1:8882, y9+1:6197, y10+1:8584, y11+1:11863]	10	8347	9	0.001072	7238	9	0.001237	0.0110633	0.001984
Sample_aging_28-calib	6918	15.2605	52	343158	6895	2	509.717	1017.42	9.385	4.385	MEQDNSPR	[Common Biological:Acetylation on X]MEQDNSPR	[Common Biological:Acetylation on X]MEQDNSPR	68	Acetylation on X	C2H2O	C2H2O	1	0	1017.42	7e-05	0.07	A0A096NAT9	Protein phosphatase 1 regulatory inhibitor subunit 1A	primary:PPP1R1A	full	[1 to 8]	-	K	T	[b1+1, b2+1];[y1+1, y2+1, y3+1, y4+1, y5+1, y6+1, y7+1]	[b1+1:174.05785, b2+1:303.09968];[y1+1:175.11830, y2+1:272.17107, y3+1:359.20285, y4+1:473.24556, y5+1:588.27222, y6+1:716.33162, y7+1:845.37321]	[b1+1:-0.00048, b2+1:-0.00124];[y1+1:-0.00065, y2+1:-0.00065, y3+1:-0.00090, y4+1:-0.00111, y5+1:-0.00139, y6+1:-0.00057, y7+1:-0.00158]	[b1+1:-2.78, b2+1:-4.10];[y1+1:-3.74, y2+1:-2.38, y3+1:-2.51, y4+1:-2.35, y5+1:-2.37, y6+1:-0.79, y7+1:-1.87]	[b1+1:13421, b2+1:2470];[y1+1:6124, y2+1:14801, y3+1:9257, y4+1:15353, y5+1:24342, y6+1:25950, y7+1:20536]	9	9346	22	0.002338	8048	22	0.002713	0.0011611	0.000438
Sample_aging_25-calib	2294	8.1005	37	157002	2239	2	573.764	1145.51	8.244	3.244	MEQDNSPRK	[Common Biological:Acetylation on X]MEQDNSPRK	[Common Biological:Acetylation on X]MEQDNSPRK	6	Acetylation on X	C2H2O	C2H2O	1	1	1145.51	-0.00055	-0.48	A0A096NAT9	Protein phosphatase 1 regulatory inhibitor subunit 1A	primary:PPP1R1A	full	[1 to 9]	-	I	T	[b1+1, b2+1];[y1+1, y3+1, y5+1, y6+1, y7+1, y8+1]	[b1+1:174.05854, b2+1:303.10180];[y1+1:147.11258, y3+1:400.26681, y5+1:601.34325, y6+1:716.36928, y7+1:844.42454, y8+1:973.46856]	[b1+1:0.00021, b2+1:0.00088];[y1+1:-0.00023, y3+1:0.00013, y5+1:0.00162, y6+1:0.00070, y7+1:-0.00262, y8+1:-0.00118]	[b1+1:1.23, b2+1:2.92];[y1+1:-1.54, y3+1:0.33, y5+1:2.70, y6+1:0.98, y7+1:-3.10, y8+1:-1.22]	[b1+1:5336, b2+1:3519];[y1+1:3799, y3+1:3574, y5+1:3064, y6+1:7460, y7+1:6589, y8+1:5013]	8	10987	84	0.007636	9342	77	0.008232	0.00612354	0.001252
Sample_aging_28-calib	1251	6.59113	148	2.53013e+06	1213	3	456.245	1365.71	15.3	3.078	AGKAHRLSAEER	[Common Biological:Acetylation on X]AGKAHRLSAEER	[Common Biological:Acetylation on X]AGKAHRLSAEER	4	Acetylation on X	C2H2O	C2H2O	1	2	1365.71	0.00072	0.53	A0A096P4U1	Pterin-4 alpha-carbinolamine dehydratase 1	primary:PCBD1	full:M cleaved	[2 to 13]	M	D	T	[b1+1, b4+1, b10+2, b11+2];[y1+1, y2+1, y3+1, y4+1, y5+1, y6+1, y7+2, y8+2, y9+2, y10+2, y11+2]	[b1+1:114.05453, b4+1:370.20772, b10+2:532.28513, b11+2:596.80822];[y1+1:175.11850, y2+1:304.16100, y3+1:433.20329, y4+1:504.24063, y5+1:591.27276, y6+1:704.35622, y7+2:430.73165, y8+2:499.26125, y9+2:534.77989, y10+2:598.82688, y11+2:627.33782]	[b1+1:-0.00042, b4+1:-0.00077, b10+2:-0.00133, b11+2:0.00226];[y1+1:-0.00045, y2+1:-0.00055, y3+1:-0.00085, y4+1:-0.00063, y5+1:-0.00052, y6+1:-0.00113, y7+2:-0.00242, y8+2:-0.00214, y9+2:-0.00197, y10+2:-0.00296, y11+2:-0.00254]	[b1+1:-3.75, b4+1:-2.09, b10+2:-1.25, b11+2:1.90];[y1+1:-2.61, y2+1:-1.80, y3+1:-1.97, y4+1:-1.25, y5+1:-0.87, y6+1:-1.60, y7+2:-2.82, y8+2:-2.15, y9+2:-1.85, y10+2:-2.47, y11+2:-2.03]	[b1+1:28727, b4+1:10992, b10+2:10925, b11+2:6861];[y1+1:35523, y2+1:57607, y3+1:4304, y4+1:7408, y5+1:19951, y6+1:15929, y7+2:22029, y8+2:89870, y9+2:279886, y10+2:31935, y11+2:137639]	15	3856	2	0.000255	3398	2	0.000294	0.0042066	0.000945
Sample_aging_13-calib	6489	14.3824	193	2.09108e+06	6461	2	415.212	828.409	13.268	8.1	AAAAAGEAR	[Common Biological:Acetylation on X]AAAAAGEAR	[Common Biological:Acetylation on X]AAAAAGEAR	49	Acetylation on X	C2H2O	C2H2O	1	0	828.409	-0.0002	-0.24	A0A096NZH8|A0A2I3NDF6	Quinoid dihydropteridine reductase	primary:QDPR	full:M cleaved	[2 to 10]	M	R	T	[b1+1, b2+1, b3+1, b4+1, b5+1];[y1+1, y2+1, y3+1, y4+1, y5+1, y6+1, y7+1, y8+1]	[b1+1:114.05494, b2+1:185.09217, b3+1:256.12922, b4+1:327.16617, b5+1:398.20303];[y1+1:175.11886, y2+1:246.15599, y3+1:375.19862, y4+1:432.22004, y5+1:503.25723, y6+1:574.29377, y7+1:645.32979, y8+1:716.37442]	[b1+1:-0.00001, b2+1:0.00010, b3+1:0.00004, b4+1:-0.00013, b5+1:-0.00038];[y1+1:-0.00009, y2+1:-0.00008, y3+1:-0.00004, y4+1:-0.00009, y5+1:-0.00001, y6+1:-0.00058, y7+1:-0.00168, y8+1:0.00584]	[b1+1:-0.12, b2+1:0.54, b3+1:0.15, b4+1:-0.40, b5+1:-0.95];[y1+1:-0.53, y2+1:-0.32, y3+1:-0.11, y4+1:-0.20, y5+1:-0.01, y6+1:-1.02, y7+1:-2.60, y8+1:8.17]	[b1+1:3382, b2+1:99204, b3+1:74354, b4+1:18399, b5+1:3607];[y1+1:39761, y2+1:42437, y3+1:5210, y4+1:46138, y5+1:85206, y6+1:103939, y7+1:33701, y8+1:5029]	13	5320	2	0.000255	4659	2	0.000294	0.00210935	0.000618
Sample_aging_45-calib	18003	31.957	200	3.1619e+06	17963	2	458.22	914.426	11.175	6.049	AASGEPWR	[Common Biological:Acetylation on X]AASGEPWR	[Common Biological:Acetylation on X]AASGEPWR	2	Acetylation on X	C2H2O	C2H2O	1	0	914.425	0.00122	1.33	A0A096P083	Ribokinase	primary:RBKS	full:M cleaved	[2 to 9]	M	Q	T	[b1+1, b2+1, b3+1, b4+1, b5+1];[y1+1, y2+1, y3+2, y4+1, y5+1, y6+1]	[b1+1:114.05503, b2+1:185.09205, b3+1:272.12450, b4+1:329.14569, b5+1:458.19157];[y1+1:175.11890, y2+1:361.19912, y3+2:229.62922, y4+1:587.29303, y5+1:644.31597, y6+1:731.34848]	[b1+1:0.00008, b2+1:-0.00002, b3+1:0.00041, b4+1:0.00013, b5+1:0.00342];[y1+1:-0.00005, y2+1:0.00085, y3+2:0.00013, y4+1:-0.00059, y5+1:0.00088, y6+1:0.00137]	[b1+1:0.71, b2+1:-0.11, b3+1:1.50, b4+1:0.38, b5+1:7.48];[y1+1:-0.31, y2+1:2.37, y3+2:0.29, y4+1:-1.01, y5+1:1.37, y6+1:1.88]	[b1+1:20297, b2+1:73788, b3+1:8089, b4+1:36654, b5+1:9940];[y1+1:62687, y2+1:6941, y3+2:18819, y4+1:21853, y5+1:147867, y6+1:144983]	11	7343	2	0.000255	6406	2	0.000294	0.00335461	0.000812
Sample_aging_19-calib	8682	17.68	62	648838	8643	2	730.352	1458.69	16.423	11.423	AATASAGAGGMDGKPR	[Common Biological:Acetylation on X]AATASAGAGGMDGKPR	[Common Biological:Acetylation on X]AATASAGAGGMDGKPR	14	Acetylation on X	C2H2O	C2H2O	1	1	1458.69	0.0019	1.3	A0A096P2I5|A0A2I3LWU4|A0A2I3M7H7	Solute carrier family 25 member 11	primary:SLC25A11	full:M cleaved	[2 to 17]	M	T	T	[b2+1, b3+1, b4+1, b5+1, b7+1];[y2+1, y4+1, y5+1, y7+1, y8+1, y9+1, y10+1, y11+1, y12+2, y13+1, y14+2]	[b2+1:185.09181, b3+1:286.13949, b4+1:357.17622, b5+1:444.20900, b7+1:572.26567];[y2+1:272.17116, y4+1:457.28814, y5+1:572.31334, y7+1:760.37641, y8+1:817.40025, y9+1:888.43503, y10+1:945.45626, y11+1:1016.49622, y12+2:552.26705, y13+1:1174.56459, y14+2:638.30770]	[b2+1:-0.00026, b3+1:-0.00026, b4+1:-0.00064, b5+1:0.00011, b7+1:-0.00179];[y2+1:-0.00056, y4+1:0.00000, y5+1:-0.00174, y7+1:-0.00063, y8+1:0.00175, y9+1:-0.00059, y10+1:-0.00082, y11+1:0.00203, y12+2:0.00061, y13+1:0.00126, y14+2:-0.00289]	[b2+1:-1.41, b3+1:-0.90, b4+1:-1.79, b5+1:0.25, b7+1:-3.14];[y2+1:-2.06, y4+1:0.00, y5+1:-3.05, y7+1:-0.83, y8+1:2.15, y9+1:-0.66, y10+1:-0.87, y11+1:2.00, y12+2:0.55, y13+1:1.08, y14+2:-2.27]	[b2+1:8228, b3+1:21994, b4+1:14132, b5+1:9594, b7+1:7801];[y2+1:12933, y4+1:18709, y5+1:4754, y7+1:7632, y8+1:28234, y9+1:10797, y10+1:66333, y11+1:27621, y12+2:12831, y13+1:17454, y14+2:5347]	16	3207	1	0.000255	2828	1	0.000294	0.000462115	0.000247
Sample_aging_12-calib	26661	43.1824	200	6.9102e+06	26616	2	551.77	1101.53	14.282	8.171	GDHAWSFLK	[Common Biological:Acetylation on X]GDHAWSFLK	[Common Biological:Acetylation on X]GDHAWSFLK	94	Acetylation on X	C2H2O	C2H2O	1	0	1101.52	0.00098	0.89	A0A096NBP5	Solute carrier family 25 member 4	primary:SLC25A4	full:M cleaved	[2 to 10]	M	D	T	[b3+1, b4+1, b5+1, b6+1, b7+1, b8+1];[y1+1, y2+1, y3+1, y4+1, y5+1, y6+1, y7+2, y8+2]	[b3+1:352.12521, b4+1:423.16255, b5+1:609.24190, b6+1:696.27430, b7+1:843.34254, b8+1:956.42598];[y1+1:147.11304, y2+1:260.19712, y3+1:407.26517, y4+1:494.29748, y5+1:680.37709, y6+1:751.41427, y7+2:444.74009, y8+2:502.25447]	[b3+1:0.00005, b4+1:0.00027, b5+1:0.00032, b6+1:0.00069, b7+1:0.00052, b8+1:-0.00011];[y1+1:0.00024, y2+1:0.00025, y3+1:-0.00011, y4+1:0.00017, y5+1:0.00046, y6+1:0.00053, y7+2:0.00026, y8+2:0.00208]	[b3+1:0.13, b4+1:0.64, b5+1:0.52, b6+1:0.99, b7+1:0.61, b8+1:-0.12];[y1+1:1.62, y2+1:0.96, y3+1:-0.28, y4+1:0.35, y5+1:0.68, y6+1:0.70, y7+2:0.29, y8+2:2.08]	[b3+1:238568, b4+1:304326, b5+1:152969, b6+1:192545, b7+1:86955, b8+1:39665];[y1+1:279369, y2+1:130156, y3+1:41060, y4+1:71577, y5+1:113431, y6+1:168252, y7+2:112692, y8+2:17997]	14	4526	2	0.000255	3976	2	0.000294	0.00020504	0.000123
Sample_aging_45-calib	21951	37.8798	200	5.42686e+06	21902	2	516.755	1031.5	12.216	6.124	MEQVNELK	[Common Biological:Acetylation on X]MEQVNELK	[Common Biological:Acetylation on X]MEQVNELK	28	Acetylation on X	C2H2O	C2H2O	1	0	1031.5	0.00011	0.1	A0A096MXV0	Stress induced phosphoprotein 1	primary:STIP1	full	[1 to 8]	-	E	T	[b1+1, b2+1, b3+1, b4+1, b6+1];[y1+1, y2+1, y3+1, y4+1, y5+1, y6+1, y7+1]	[b1+1:174.05807, b2+1:303.10069, b3+1:431.15930, b4+1:530.22723, b6+1:773.31286];[y1+1:147.11257, y2+1:260.19686, y3+1:389.23955, y4+1:503.28243, y5+1:602.35031, y6+1:730.40947, y7+1:859.45172]	[b1+1:-0.00026, b2+1:-0.00023, b3+1:-0.00020, b4+1:-0.00068, b6+1:-0.00058];[y1+1:-0.00023, y2+1:-0.00001, y3+1:0.00009, y4+1:0.00004, y5+1:-0.00049, y6+1:0.00009, y7+1:-0.00026]	[b1+1:-1.50, b2+1:-0.77, b3+1:-0.46, b4+1:-1.29, b6+1:-0.74];[y1+1:-1.57, y2+1:-0.04, y3+1:0.24, y4+1:0.08, y5+1:-0.81, y6+1:0.12, y7+1:-0.30]	[b1+1:144179, b2+1:49062, b3+1:32277, b4+1:10516, b6+1:9372];[y1+1:118551, y2+1:127683, y3+1:36031, y4+1:198423, y5+1:186226, y6+1:95710, y7+1:163863]	12	6261	2	0.000255	5486	2	0.000294	0.000407219	0.000227
Sample_aging_13-calib	21172	36.6162	172	2.14915e+06	21132	2	714.853	1427.69	13.105	8.105	AEPGSQESEILAR	[Common Biological:Acetylation on X]AEPGSQESEILAR	[Common Biological:Acetylation on X]AEPGSQESEILAR	3	Acetylation on X	C2H2O	C2H2O	1	0	1427.69	0.00184	1.29	A0A096NJU6	Sulfurtransferase	primary:MPST	full:M cleaved	[2 to 14]	M	S	T	[b1+1, b2+1];[y1+1, y2+1, y3+1, y4+1, y5+1, y6+1, y7+1, y8+1, y9+1, y10+1, y11+2]	[b1+1:114.05508, b2+1:243.09759];[y1+1:175.11877, y2+1:246.15573, y3+1:359.23962, y4+1:472.32492, y5+1:601.36710, y6+1:688.39892, y7+1:817.43862, y8+1:945.50281, y9+1:1032.53246, y10+1:1089.55582, y11+2:593.80700]	[b1+1:0.00012, b2+1:0.00005];[y1+1:-0.00018, y2+1:-0.00034, y3+1:-0.00051, y4+1:0.00073, y5+1:0.00031, y6+1:0.00011, y7+1:-0.00279, y8+1:0.00283, y9+1:0.00045, y10+1:0.00234, y11+2:0.00049]	[b1+1:1.10, b2+1:0.19];[y1+1:-1.03, y2+1:-1.38, y3+1:-1.43, y4+1:1.55, y5+1:0.52, y6+1:0.16, y7+1:-3.42, y8+1:2.99, y9+1:0.43, y10+1:2.15, y11+2:0.41]	[b1+1:4251, b2+1:5326];[y1+1:10835, y2+1:8503, y3+1:9345, y4+1:8639, y5+1:4640, y6+1:22973, y7+1:24235, y8+1:11083, y9+1:7641, y10+1:22515, y11+2:85023]	13	5802	2	0.000255	5078	2	0.000294	0.00261033	0.000701
Sample_aging_29-calib	36220	57.1611	149	1.01647e+06	36178	2	713.828	1425.64	13.132	8.132	MEGYSEEASLLR	[Common Biological:Acetylation on X]MEGYSEEASLLR	[Common Biological:Acetylation on X]MEGYSEEASLLR	4	Acetylation on X	C2H2O	C2H2O	1	0	1425.64	-0.00219	-1.53	A0A2I3MWG5	Synaptopodin	primary:SYNPO	full	[1 to 12]	-	H	T	[b1+1, b2+1, b3+1];[y1+1, y2+1, y3+1, y4+1, y5+1, y6+1, y7+1, y8+1, y9+1, y10+1]	[b1+1:174.05783, b2+1:303.09980, b3+1:360.12140];[y1+1:175.11839, y2+1:288.20160, y3+1:401.28955, y4+1:488.31801, y5+1:559.35488, y6+1:688.39454, y7+1:817.43973, y8+1:904.47204, y9+1:1067.53578, y10+1:1124.55623]	[b1+1:-0.00050, b2+1:-0.00112, b3+1:-0.00098];[y1+1:-0.00056, y2+1:-0.00142, y3+1:0.00247, y4+1:-0.00110, y5+1:-0.00134, y6+1:-0.00428, y7+1:-0.00168, y8+1:-0.00140, y9+1:-0.00099, y10+1:-0.00200]	[b1+1:-2.87, b2+1:-3.71, b3+1:-2.74];[y1+1:-3.23, y2+1:-4.94, y3+1:6.18, y4+1:-2.25, y5+1:-2.40, y6+1:-6.23, y7+1:-2.06, y8+1:-1.55, y9+1:-0.93, y10+1:-1.78]	[b1+1:5949, b2+1:7890, b3+1:22017];[y1+1:8685, y2+1:4669, y3+1:3751, y4+1:5878, y5+1:5997, y6+1:10050, y7+1:9038, y8+1:30438, y9+1:8431, y10+1:10950]	13	5694	2	0.000255	4993	2	0.000294	0.0117308	0.002071
Sample_aging_20-calib	2059	7.60094	132	5.11845e+06	1999	2	480.723	959.432	12.43	7.369	TDQQAEAR	[Common Biological:Acetylation on X]TDQQAEAR	[Common Biological:Acetylation on X]TDQQAEAR	103	Acetylation on X	C2H2O	C2H2O	1	0	959.431	0.00108	1.12	A0A096NX35	Troponin C2, fast skeletal type	primary:TNNC2	full:M cleaved	[2 to 9]	M	S	T	[b1+1, b2+1, b3+1, b4+1, b5+1];[y1+1, y2+1, y3+1, y4+1, y5+1, y6+1, y7+1]	[b1+1:144.06530, b2+1:259.09227, b3+1:387.15071, b4+1:515.20908, b5+1:586.24626];[y1+1:175.11869, y2+1:246.15579, y3+1:375.19817, y4+1:446.23529, y5+1:574.29375, y6+1:702.35237, y7+1:817.37883]	[b1+1:-0.00022, b2+1:-0.00019, b3+1:-0.00033, b4+1:-0.00054, b5+1:-0.00047];[y1+1:-0.00027, y2+1:-0.00028, y3+1:-0.00049, y4+1:-0.00049, y5+1:-0.00060, y6+1:-0.00056, y7+1:-0.00104]	[b1+1:-1.50, b2+1:-0.74, b3+1:-0.87, b4+1:-1.05, b5+1:-0.81];[y1+1:-1.52, y2+1:-1.14, y3+1:-1.31, y4+1:-1.09, y5+1:-1.04, y6+1:-0.80, y7+1:-1.27]	[b1+1:73380, b2+1:18975, b3+1:35139, b4+1:30301, b5+1:18931];[y1+1:79163, y2+1:270755, y3+1:197289, y4+1:548619, y5+1:531416, y6+1:192597, y7+1:206851]	12	5982	2	0.000255	5228	2	0.000294	0.000430226	0.000236
Sample_aging_33-calib	20433	34.6062	109	1.33305e+06	20394	2	762.854	1523.69	15.249	10.197	MDDREDLVYQAK	[Common Biological:Acetylation on X]MDDREDLVYQAK	[Common Biological:Acetylation on X]MDDREDLVYQAK	19	Acetylation on X	C2H2O	C2H2O	1	1	1523.69	-3e-05	-0.02	A0A096P296	Tyrosine 3-monooxygenase/tryptophan 5-monooxygenase activation protein epsilon	primary:YWHAE	full	[1 to 12]	-	L	T	[b1+1, b6+1, b7+1, b8+1, b9+1, b10+1, b11+1];[y1+1, y2+1, y3+1, y4+1, y5+1, y6+1, y9+2, y10+2]	[b1+1:174.05731, b6+1:804.28264, b7+1:917.36617, b8+1:1016.43456, b9+1:1179.49673, b10+1:1307.55634, b11+1:1378.59752];[y1+1:147.11228, y2+1:218.14924, y3+1:346.20746, y4+1:509.27098, y5+1:608.34318, y6+1:721.42037, y9+2:561.30062, y10+2:618.81395]	[b1+1:-0.00102, b6+1:-0.00022, b7+1:-0.00075, b8+1:-0.00078, b9+1:-0.00194, b10+1:-0.00091, b11+1:0.00316];[y1+1:-0.00053, y2+1:-0.00068, y3+1:-0.00104, y4+1:-0.00085, y5+1:0.00294, y6+1:-0.00393, y9+2:-0.00098, y10+2:-0.00127]	[b1+1:-5.87, b6+1:-0.28, b7+1:-0.82, b8+1:-0.77, b9+1:-1.64, b10+1:-0.69, b11+1:2.30];[y1+1:-3.62, y2+1:-3.14, y3+1:-3.00, y4+1:-1.67, y5+1:4.85, y6+1:-5.45, y9+2:-0.87, y10+2:-1.03]	[b1+1:2328, b6+1:26654, b7+1:35386, b8+1:71102, b9+1:39531, b10+1:26533, b11+1:8953];[y1+1:20227, y2+1:32259, y3+1:8163, y4+1:18309, y5+1:5220, y6+1:2945, y9+2:8605, y10+2:25534]	15	3935	2	0.000255	3466	2	0.000294	0.000612915	0.000292
Sample_aging_45-calib	14062	26.0901	85	4.36004e+06	14023	2	578.82	1155.63	13.267	5.019	VDREQLVQK	[Common Biological:Acetylation on X]VDREQLVQK	[Common Biological:Acetylation on X]VDREQLVQK	32	Acetylation on X	C2H2O	C2H2O	1	1	1155.62	0.00034	0.29	A0A2I3MFZ1	Tyrosine 3-monooxygenase/tryptophan 5-monooxygenase activation protein gamma	primary:YWHAG	full:M cleaved	[2 to 10]	M	A	T	[b1+1, b3+1, b4+1, b5+1, b6+1, b7+1, b8+1];[y1+1, y2+1, y3+1, y4+1, y6+1, y7+2]	[b1+1:142.08619, b3+1:413.21431, b4+1:542.25774, b5+1:670.31577, b6+1:783.39964, b7+1:882.46860, b8+1:1010.52457];[y1+1:147.11269, y2+1:275.17141, y3+1:374.23970, y4+1:487.32358, y6+1:744.42411, y7+2:450.76685]	[b1+1:-0.00007, b3+1:-0.00000, b4+1:0.00083, b5+1:0.00029, b6+1:0.00009, b7+1:0.00064, b8+1:-0.00197];[y1+1:-0.00012, y2+1:0.00002, y3+1:-0.00009, y4+1:-0.00028, y6+1:-0.00092, y7+2:0.00029]	[b1+1:-0.48, b3+1:-0.00, b4+1:1.54, b5+1:0.43, b6+1:0.12, b7+1:0.72, b8+1:-1.95];[y1+1:-0.80, y2+1:0.09, y3+1:-0.24, y4+1:-0.57, y6+1:-1.23, y7+2:0.32]	[b1+1:13531, b3+1:9927, b4+1:16621, b5+1:126403, b6+1:259800, b7+1:340076, b8+1:145353];[y1+1:95872, y2+1:71882, y3+1:29575, y4+1:12103, y6+1:8044, y7+2:33632]	13	5322	2	0.000255	4661	2	0.000294	0.000338018	0.000197
Sample_aging_23-calib	20964	33.9547	200	3.24721e+06	20918	2	550.791	1099.57	13.13	8.085	ATNFLVHEK	[Common Biological:Acetylation on X]ATNFLVHEK	[Common Biological:Acetylation on X]ATNFLVHEK	27	Acetylation on X	C2H2O	C2H2O	1	0	1099.57	0.00043	0.39	A0A2I3LKI3|A0A2I3LKZ4|A0A2I3MEB7|A0A2I3MRW2|A0A2I3NEA3	Uncharacterized protein|Eukaryotic translation elongation factor 1 delta	|primary:EEF1D	full:M cleaved	[2 to 10]	M	I	T	[b1+1, b2+1, b3+1, b4+1, b5+1];[y1+1, y2+1, y3+1, y4+1, y5+1, y6+1, y7+1, y8+2]	[b1+1:114.05502, b2+1:215.10261, b3+1:329.14556, b4+1:476.21734, b5+1:589.29450];[y1+1:147.11267, y2+1:276.15535, y3+1:413.21401, y4+1:512.28285, y5+1:625.36762, y6+1:772.43469, y7+1:886.47760, y8+2:494.26667]	[b1+1:0.00006, b2+1:-0.00003, b3+1:0.00000, b4+1:0.00337, b5+1:-0.00354];[y1+1:-0.00013, y2+1:-0.00004, y3+1:-0.00030, y4+1:0.00012, y5+1:0.00083, y6+1:-0.00051, y7+1:-0.00053, y8+2:0.00025]	[b1+1:0.57, b2+1:-0.12, b3+1:0.01, b4+1:7.09, b5+1:-6.02];[y1+1:-0.91, y2+1:-0.16, y3+1:-0.74, y4+1:0.24, y5+1:1.33, y6+1:-0.66, y7+1:-0.60, y8+2:0.25]	[b1+1:11269, b2+1:15996, b3+1:26290, b4+1:31330, b5+1:5934];[y1+1:43292, y2+1:18828, y3+1:61895, y4+1:48641, y5+1:50716, y6+1:54701, y7+1:32887, y8+2:19525]	13	5703	2	0.000255	4999	2	0.000294	0.000125349	7.9e-05
Sample_aging_45-calib	10234	20.31	54	245202	10222	3	597.286	1788.84	9.192	2.028	SDQEAKPSTEDLGDKK	[Common Biological:Acetylation on X]SDQEAKPSTEDLGDKK	[Common Biological:Acetylation on X]SDQEAKPSTEDLGDKK	1	Acetylation on X	C2H2O	C2H2O	1	2	1788.84	-0.00026	-0.15	A0A2I3LFQ3|A0A2I3LR16|A0A2I3LTB5|A0A2I3LTJ2|A0A2I3M7N6|A0A2I3MZR0|A0A2I3NBC7	Uncharacterized protein|Small ubiquitin-related modifier|Small ubiquitin-like modifier 1	|primary:SUMO1	full:M cleaved	[2 to 17]	M	E	T	[b1+1, b3+1];[y1+1, y2+1, y4+1, y5+1, y6+1, y8+1, y10+2]	[b1+1:130.04988, b3+1:373.13495];[y1+1:147.11252, y2+1:275.20745, y4+1:447.25577, y5+1:560.33945, y6+1:675.36854, y8+1:905.46094, y10+2:545.27486]	[b1+1:0.00001, b3+1:-0.00044];[y1+1:-0.00028, y2+1:-0.00032, y4+1:-0.00040, y5+1:-0.00078, y6+1:0.00135, y8+1:0.00349, y10+2:0.00021]	[b1+1:0.10, b3+1:-1.17];[y1+1:-1.93, y2+1:-1.16, y4+1:-0.90, y5+1:-1.40, y6+1:2.01, y8+1:3.86, y10+2:0.19]	[b1+1:2540, b3+1:4378];[y1+1:5492, y2+1:7542, y4+1:4672, y5+1:4376, y6+1:4243, y8+1:4147, y10+2:9569]	9	9621	27	0.002803	8301	27	0.003249	0.402049	0.062129
Sample_aging_9-calib	19849	33.2748	191	1.51999e+06	19780	2	764.875	1527.74	11.067	6.067	ADAQTQVAPTPTMR	[Common Biological:Acetylation on X]ADAQTQVAPTPTMR	[Common Biological:Acetylation on X]ADAQTQVAPTPTMR	2	Acetylation on X	C2H2O	C2H2O	1	0	1527.74	0.00125	0.82	A0A096NA03	Xin actin binding repeat containing 1	primary:XIRP1	full:M cleaved	[2 to 15]	M	M	T	[b2+1, b3+1, b4+1, b5+1];[y1+1, y4+1, y6+1, y7+1, y8+1, y9+1, y10+1]	[b2+1:229.08174, b3+1:300.11855, b4+1:428.17702, b5+1:529.22501];[y1+1:175.11832, y4+1:504.25640, y6+1:702.36019, y7+1:773.39719, y8+1:872.46427, y9+1:1000.52226, y10+1:1101.57144]	[b2+1:-0.00016, b3+1:-0.00046, b4+1:-0.00057, b5+1:-0.00026];[y1+1:-0.00063, y4+1:-0.00348, y6+1:-0.00013, y7+1:-0.00025, y8+1:-0.00158, y9+1:-0.00217, y10+1:-0.00067]	[b2+1:-0.71, b3+1:-1.55, b4+1:-1.34, b5+1:-0.50];[y1+1:-3.62, y4+1:-6.92, y6+1:-0.19, y7+1:-0.32, y8+1:-1.81, y9+1:-2.17, y10+1:-0.61]	[b2+1:3473, b3+1:12312, b4+1:5007, b5+1:3938];[y1+1:4187, y4+1:5619, y6+1:20565, y7+1:24516, y8+1:9783, y9+1:5335, y10+1:7333]	11	7945	4	0.000502	6881	4	0.000579	0.0223531	0.003467
Sample_aging_45-calib	26524	44.4906	200	4.69172e+06	26479	3	828.119	2481.33	16.08	11.08	AAPRPSPAISVSVSAPAFYAPQKK	[Common Biological:Acetylation on X]AAPRPSPAISVSVSAPAFYAPQKK	[Common Biological:Acetylation on X]AAPRPSPAISVSVSAPAFYAPQKK	6	Acetylation on X	C2H2O	C2H2O	1	2	2481.34	-0.00304	-1.22	A0A096MT69	Zyxin	primary:ZYX	full:M cleaved	[2 to 25]	M	F	T	[b6+1, b8+1, b9+1, b10+2, b11+1, b12+1];[y1+1, y4+1, y5+1, y6+1, y7+1, y9+2, y10+1, y11+1, y12+1, y13+1]	[b6+1:622.33307, b8+1:790.42530, b9+1:903.50975, b10+2:495.77455, b11+1:1089.61046, b12+1:1176.64142];[y1+1:147.11268, y4+1:500.32167, y5+1:571.35978, y6+1:734.42198, y7+1:881.49427, y9+2:525.29551, y10+1:1120.62264, y11+1:1207.65294, y12+1:1306.72444, y13+1:1393.75860]	[b6+1:0.00233, b8+1:0.00469, b9+1:0.00507, b10+2:0.00511, b11+1:0.00534, b12+1:0.00427];[y1+1:-0.00013, y4+1:0.00256, y5+1:0.00355, y6+1:0.00243, y7+1:0.00630, y9+2:0.00591, y10+1:0.00769, y11+1:0.00596, y12+1:0.00905, y13+1:0.01118]	[b6+1:3.75, b8+1:5.94, b9+1:5.62, b10+2:5.16, b11+1:4.90, b12+1:3.63];[y1+1:-0.87, y4+1:5.13, y5+1:6.23, y6+1:3.31, y7+1:7.16, y9+2:5.64, y10+1:6.87, y11+1:4.94, y12+1:6.93, y13+1:8.03]	[b6+1:11168, b8+1:49585, b9+1:47151, b10+2:12236, b11+1:26281, b12+1:10761];[y1+1:30806, y4+1:53203, y5+1:11120, y6+1:10255, y7+1:14096, y9+2:19847, y10+1:16922, y11+1:41450, y12+1:10426, y13+1:11077]	16	3692	2	0.000255	3246	2	0.000294	0.00347745	0.000834
Sample_aging_4-calib	2611	7.24885	91	707187	2551	3	378.55	1132.63	9.197	3.073	STAGKVIKCK	[Common Biological:Acetylation on X]STAGKVIKC[Common Fixed:Carbamidomethyl on C]K	[Common Biological:Acetylation on X]STAGKVIKCK	2	Acetylation on X Carbamidomethyl on C	C4H5NO2	C4H5NO2	1	2	1132.63	0.00047	0.41	A0A096MZ98	Alcohol dehydrogenase 7 (class IV), mu or sigma polypeptide	primary:ADH7	full:M cleaved	[2 to 11]	M	A	T	[b1+1, b6+1];[y1+1, y2+1, y3+1, y4+1, y5+1, y7+2, y8+2]	[b1+1:130.04968, b6+1:586.32262];[y1+1:147.11255, y2+1:307.14327, y3+1:435.23806, y4+1:548.32252, y5+1:647.39161, y7+2:416.75661, y8+2:452.27556]	[b1+1:-0.00019, b6+1:0.00312];[y1+1:-0.00026, y2+1:-0.00019, y3+1:-0.00035, y4+1:0.00004, y5+1:0.00072, y7+2:-0.00138, y8+2:-0.00060]	[b1+1:-1.50, b6+1:5.33];[y1+1:-1.77, y2+1:-0.61, y3+1:-0.81, y4+1:0.08, y5+1:1.11, y7+2:-1.66, y8+2:-0.66]	[b1+1:9922, b6+1:2746];[y1+1:12026, y2+1:22135, y3+1:11528, y4+1:17143, y5+1:22144, y7+2:19350, y8+2:22435]	9	9599	26	0.002709	8280	26	0.00314	0.00386959	0.000895
Sample_aging_13-calib	17755	31.5533	63	406367	17732	2	663.846	1325.68	9.166	4.166	AASCVLLHTGQK	[Common Biological:Acetylation on X]AASC[Common Fixed:Carbamidomethyl on C]VLLHTGQK	[Common Biological:Acetylation on X]AASCVLLHTGQK	2	Acetylation on X Carbamidomethyl on C	C4H5NO2	C4H5NO2	1	0	1325.68	0.00066	0.5	A0A096N138|A0A2I3NFW2	Aldo-keto reductase family 1 member A1	primary:AKR1A1	full:M cleaved	[2 to 13]	M	M	T	[b2+1];[y1+1, y2+1, y4+1, y5+1, y6+1, y7+1, y8+1, y10+2]	[b2+1:185.09161];[y1+1:147.11261, y2+1:275.17084, y4+1:433.24065, y5+1:570.29791, y6+1:683.38453, y7+1:796.46769, y8+1:895.53518, y10+2:571.80244]	[b2+1:-0.00046];[y1+1:-0.00019, y2+1:-0.00054, y4+1:0.00012, y5+1:-0.00152, y6+1:0.00103, y7+1:0.00013, y8+1:-0.00079, y10+2:-0.00105]	[b2+1:-2.49];[y1+1:-1.33, y2+1:-1.98, y4+1:0.28, y5+1:-2.67, y6+1:1.51, y7+1:0.16, y8+1:-0.89, y10+2:-0.92]	[b2+1:9415];[y1+1:8386, y2+1:5922, y4+1:4354, y5+1:8418, y6+1:7216, y7+1:11185, y8+1:8444, y10+2:4207]	9	9708	29	0.002987	8376	29	0.003462	0.00747931	0.001441
Sample_aging_33-calib	7979	16.2381	120	693875	7959	2	457.19	912.364	9.134	4.05	SSNECFK	[Common Biological:Acetylation on X]SSNEC[Common Fixed:Carbamidomethyl on C]FK	[Common Biological:Acetylation on X]SSNECFK	30	Acetylation on X Carbamidomethyl on C	C4H5NO2	C4H5NO2	1	0	912.365	-0.00029	-0.32	A0A096MUF2	CCHC-type zinc finger nucleic acid binding protein	primary:CNBP	full:M cleaved	[2 to 8]	M	C	T	[b1+1, b2+1, b3+1];[y1+1, y2+1, y3+1, y4+1, y5+1, y6+1]	[b1+1:130.04943, b2+1:217.08158, b3+1:331.12447];[y1+1:147.11240, y2+1:294.18156, y3+1:454.21180, y4+1:583.25271, y5+1:697.29632, y6+1:784.32810]	[b1+1:-0.00043, b2+1:-0.00032, b3+1:-0.00035];[y1+1:-0.00040, y2+1:0.00034, y3+1:-0.00006, y4+1:-0.00175, y5+1:-0.00107, y6+1:-0.00132]	[b1+1:-3.37, b2+1:-1.48, b3+1:-1.07];[y1+1:-2.76, y2+1:1.16, y3+1:-0.14, y4+1:-3.01, y5+1:-1.53, y6+1:-1.68]	[b1+1:9038, b2+1:3239, b3+1:7150];[y1+1:21754, y2+1:7911, y3+1:13775, y4+1:10821, y5+1:10072, y6+1:9224]	9	9880	38	0.00384	8515	38	0.004455	0.000194132	0.000118
Sample_aging_8-calib	31134	49.6638	166	3.34461e+06	31092	2	563.255	1124.5	13.401	8.401	CDAFVGTWK	[Common Biological:Acetylation on X]C[Common Fixed:Carbamidomethyl on C]DAFVGTWK	[Common Biological:Acetylation on X]CDAFVGTWK	82	Acetylation on X Carbamidomethyl on C	C4H5NO2	C4H5NO2	1	0	1124.5	2e-05	0.02	A0A096MNW7	Fatty acid binding protein 4	primary:FABP4	full:M cleaved	[2 to 10]	M	L	T	[b1+1, b2+1, b3+1, b4+1, b5+1];[y1+1, y2+1, y3+1, y4+1, y5+1, y6+1, y7+1, y8+1]	[b1+1:203.04870, b2+1:318.07531, b3+1:389.11226, b4+1:536.18069, b5+1:635.25041];[y1+1:147.11271, y2+1:333.19212, y3+1:434.23968, y4+1:491.26146, y5+1:590.32968, y6+1:737.39825, y7+1:808.43538, y8+1:923.46231]	[b1+1:0.00021, b2+1:-0.00012, b3+1:-0.00028, b4+1:-0.00027, b5+1:0.00104];[y1+1:-0.00010, y2+1:0.00000, y3+1:-0.00012, y4+1:0.00020, y5+1:0.00001, y6+1:0.00016, y7+1:0.00018, y8+1:0.00017]	[b1+1:1.06, b2+1:-0.38, b3+1:-0.73, b4+1:-0.50, b5+1:1.63];[y1+1:-0.67, y2+1:0.01, y3+1:-0.27, y4+1:0.40, y5+1:0.01, y6+1:0.22, y7+1:0.22, y8+1:0.18]	[b1+1:221164, b2+1:109340, b3+1:108125, b4+1:34467, b5+1:5784];[y1+1:15648, y2+1:36725, y3+1:24972, y4+1:96480, y5+1:88575, y6+1:125365, y7+1:76773, y8+1:396497]	13	5160	2	0.000255	4511	2	0.000294	0.000207782	0.000125
Sample_aging_45-calib	14168	26.2436	120	5.23428e+06	14128	2	493.2	984.386	10.451	5.451	SESFDCAK	[Common Biological:Acetylation on X]SESFDC[Common Fixed:Carbamidomethyl on C]AK	[Common Biological:Acetylation on X]SESFDCAK	199	Acetylation on X Carbamidomethyl on C	C4H5NO2	C4H5NO2	1	0	984.386	-0.00013	-0.13	A0A2I3LU28	Four and a half LIM domains 3	primary:FHL3	full:M cleaved	[2 to 9]	M	C	T	[b1+1, b2+1, b3+1];[y1+1, y2+1, y3+1, y4+1, y5+1, y6+1, y7+1]	[b1+1:130.04986, b2+1:259.09246, b3+1:346.12431];[y1+1:147.11277, y2+1:218.14983, y3+1:378.18050, y4+1:493.20777, y5+1:640.27592, y6+1:727.30808, y7+1:856.35043]	[b1+1:-0.00001, b2+1:0.00000, b3+1:-0.00018];[y1+1:-0.00004, y2+1:-0.00009, y3+1:-0.00006, y4+1:0.00026, y5+1:-0.00000, y6+1:0.00013, y7+1:-0.00011]	[b1+1:-0.05, b2+1:0.00, b3+1:-0.52];[y1+1:-0.26, y2+1:-0.43, y3+1:-0.17, y4+1:0.53, y5+1:-0.00, y6+1:0.18, y7+1:-0.13]	[b1+1:189017, b2+1:56447, b3+1:34905];[y1+1:87990, y2+1:83345, y3+1:225979, y4+1:505409, y5+1:400764, y6+1:672683, y7+1:102333]	10	8089	5	0.000613	7000	5	0.000708	9.01222e-05	5.8e-05
Sample_aging_3-calib	20271	33.6576	200	2.25624e+06	20239	2	531.296	1060.58	13.101	3.011	AMKAVCVLK	[Common Biological:Acetylation on X]AMKAVC[Common Fixed:Carbamidomethyl on C]VLK	[Common Biological:Acetylation on X]AMKAVCVLK	12	Acetylation on X Carbamidomethyl on C	C4H5NO2	C4H5NO2	1	1	1060.58	-0.00051	-0.48	A0A096NQK0	Superoxide dismutase [Cu-Zn]	primary:SOD1	full:M cleaved	[2 to 10]	M	G	T	[b1+1, b3+1, b4+1, b5+1, b6+1, b7+1];[y1+1, y2+1, y4+1, y5+1, y6+1, y7+2, y8+1]	[b1+1:114.05499, b3+1:373.19000, b4+1:444.22690, b5+1:543.29493, b6+1:703.32545, b7+1:802.39726];[y1+1:147.11245, y2+1:260.19620, y4+1:519.29335, y5+1:618.36436, y6+1:689.40213, y7+2:409.25191, y8+1:948.53246]	[b1+1:0.00003, b3+1:-0.00040, b4+1:-0.00061, b5+1:-0.00101, b6+1:-0.00113, b7+1:0.00226];[y1+1:-0.00035, y2+1:-0.00067, y4+1:-0.00258, y5+1:0.00001, y6+1:0.00067, y7+2:0.00012, y8+1:-0.00444]	[b1+1:0.27, b3+1:-1.08, b4+1:-1.38, b5+1:-1.85, b6+1:-1.61, b7+1:2.82];[y1+1:-2.39, y2+1:-2.57, y4+1:-4.99, y5+1:0.02, y6+1:0.98, y7+2:0.14, y8+1:-4.69]	[b1+1:3698, b3+1:5038, b4+1:7714, b5+1:14677, b6+1:14794, b7+1:8079];[y1+1:45446, y2+1:14314, y4+1:12151, y5+1:19001, y6+1:61541, y7+2:16046, y8+1:6018]	13	5814	2	0.000255	5086	2	0.000294	0.00636965	0.001288
Sample_aging_12-calib	28851	46.2989	81	572825	28788	3	849.722	2546.15	11.322	6.322	ANEAYPCPCDIGHRLEYGGLGR	[Common Biological:Acetylation on X]ANEAYPC[Common Fixed:Carbamidomethyl on C]PC[Common Fixed:Carbamidomethyl on C]DIGHRLEYGGLGR	[Common Biological:Acetylation on X]ANEAYPCPCDIGHRLEYGGLGR	11	Acetylation on X Carbamidomethyl on C Carbamidomethyl on C	C6H8N2O3	C6H8N2O3	1	1	2546.14	0.00203	0.8	A0A096MSN0	Carboxymethylenebutenolidase homolog	primary:CMBL	full:M cleaved	[2 to 23]	M	E	T	[b1+1, b2+1, b3+1, b4+1];[y1+1, y12+2, y15+2, y16+2, y17+2, y18+2, y19+2]	[b1+1:114.05487, b2+1:228.09752, b3+1:357.14006, b4+1:428.17665];[y1+1:175.11849, y12+2:664.36575, y15+2:850.42255, y16+2:930.43943, y17+2:978.96177, y18+2:1060.49225, y19+2:1096.01014]	[b1+1:-0.00008, b2+1:-0.00036, b3+1:-0.00041, b4+1:-0.00094];[y1+1:-0.00046, y12+2:0.00128, y15+2:0.00452, y16+2:0.00764, y17+2:-0.00046, y18+2:-0.00281, y19+2:-0.00416]	[b1+1:-0.74, b2+1:-1.60, b3+1:-1.15, b4+1:-2.20];[y1+1:-2.65, y12+2:0.97, y15+2:2.66, y16+2:4.11, y17+2:-0.23, y18+2:-1.33, y19+2:-1.90]	[b1+1:1895, b2+1:8848, b3+1:30692, b4+1:14813];[y1+1:4018, y12+2:8429, y15+2:18967, y16+2:3890, y17+2:70172, y18+2:14642, y19+2:8010]	11	7030	2	0.000255	6130	2	0.000294	0.000862002	0.000361
Sample_aging_25-calib	10652	20.7306	134	1.07949e+06	10588	3	476.533	1426.58	11.131	3.023	AEKFDCHYCR	[Common Biological:Acetylation on X]AEKFDC[Common Fixed:Carbamidomethyl on C]HYC[Common Fixed:Carbamidomethyl on C]R	[Common Biological:Acetylation on X]AEKFDCHYCR	30	Acetylation on X Carbamidomethyl on C Carbamidomethyl on C	C6H8N2O3	C6H8N2O3	1	1	1426.58	0.00191	1.34	A0A2I3MZ83	Four and a half LIM domains 1	primary:FHL1	full:M cleaved	[2 to 11]	M	D	T	[b1+1, b5+1];[y1+1, y2+1, y3+1, y4+1, y5+2, y6+1, y7+1, y8+2, y9+2]	[b1+1:114.05490, b5+1:633.28593];[y1+1:175.11874, y2+1:335.14970, y3+1:498.21247, y4+1:635.27097, y5+2:398.15493, y6+1:910.32955, y7+1:1057.39635, y8+2:593.24980, y9+2:657.77281]	[b1+1:-0.00006, b5+1:-0.00194];[y1+1:-0.00021, y2+1:0.00010, y3+1:-0.00046, y4+1:-0.00087, y5+2:0.00010, y6+1:0.00011, y7+1:-0.00150, y8+2:-0.00049, y9+2:0.00294]	[b1+1:-0.53, b5+1:-3.07];[y1+1:-1.19, y2+1:0.29, y3+1:-0.92, y4+1:-1.37, y5+2:0.13, y6+1:0.12, y7+1:-1.42, y8+2:-0.41, y9+2:2.24]	[b1+1:8306, b5+1:9371];[y1+1:9548, y2+1:10918, y3+1:37472, y4+1:10716, y5+2:20498, y6+1:8671, y7+1:9025, y8+2:13108, y9+2:3878]	11	7538	2	0.000255	6567	2	0.000294	0.000232816	0.000136
Sample_aging_26-calib	16333	28.8883	200	1.74801e+06	16280	4	517.236	2064.91	12.08	2.007	AEKFDCHYCRDPLQGK	[Common Biological:Acetylation on X]AEKFDC[Common Fixed:Carbamidomethyl on C]HYC[Common Fixed:Carbamidomethyl on C]RDPLQGK	[Common Biological:Acetylation on X]AEKFDCHYCRDPLQGK	4	Acetylation on X Carbamidomethyl on C Carbamidomethyl on C	C6H8N2O3	C6H8N2O3	1	2	2064.91	-0.00016	-0.08	A0A2I3MZ83	Four and a half LIM domains 1	primary:FHL1	full:M cleaved	[2 to 17]	M	K	T	[b1+1, b5+1, b11+3];[y1+1, y2+1, y3+1, y5+1, y8+2, y9+2, y11+3, y13+3, y14+3]	[b1+1:114.05486, b5+1:633.28729, b11+3:508.87204];[y1+1:147.11255, y2+1:204.13403, y3+1:332.19380, y5+1:542.33006, y8+2:487.24765, y9+2:568.78018, y11+3:478.55179, y13+3:565.91780, y14+3:608.61872]	[b1+1:-0.00009, b5+1:-0.00058, b11+3:0.00212];[y1+1:-0.00025, y2+1:-0.00023, y3+1:0.00096, y5+1:0.00039, y8+2:-0.00036, y9+2:0.00138, y11+3:-0.00046, y13+3:0.00224, y14+3:0.01003]	[b1+1:-0.80, b5+1:-0.92, b11+3:1.39];[y1+1:-1.71, y2+1:-1.15, y3+1:2.90, y5+1:0.72, y8+2:-0.37, y9+2:1.22, y11+3:-0.32, y13+3:1.32, y14+3:5.50]	[b1+1:4718, b5+1:14225, b11+3:17207];[y1+1:10521, y2+1:10271, y3+1:3653, y5+1:14414, y8+2:4743, y9+2:15151, y11+3:23448, y13+3:14162, y14+3:8032]	12	6775	2	0.000255	5913	2	0.000294	0.0216166	0.003359
Sample_aging_15-calib	17372	30.0215	123	941842	17322	3	689.303	2064.89	16.286	8.168	SESFDCAKCSESLYGRK	[Common Biological:Acetylation on X]SESFDC[Common Fixed:Carbamidomethyl on C]AKC[Common Fixed:Carbamidomethyl on C]SESLYGRK	[Common Biological:Acetylation on X]SESFDCAKCSESLYGRK	4	Acetylation on X Carbamidomethyl on C Carbamidomethyl on C	C6H8N2O3	C6H8N2O3	1	2	2064.89	-0.00084	-0.41	A0A2I3LU28	Four and a half LIM domains 3	primary:FHL3	full:M cleaved	[2 to 18]	M	Y	T	[b1+1, b2+1, b3+1];[y3+1, y4+1, y5+1, y6+1, y7+1, y8+1, y9+1, y11+1, y12+2, y13+2, y14+2, y15+2, y16+2]	[b1+1:130.04957, b2+1:259.09200, b3+1:346.12323];[y3+1:360.23532, y4+1:523.29764, y5+1:636.38297, y6+1:723.41401, y7+1:852.45746, y8+1:939.48608, y9+1:1099.51829, y11+1:1298.64691, y12+2:729.84427, y13+2:787.35817, y14+2:860.89236, y15+2:904.40809, y16+2:968.93021]	[b1+1:-0.00030, b2+1:-0.00046, b3+1:-0.00126];[y3+1:-0.00006, y4+1:-0.00107, y5+1:0.00020, y6+1:-0.00079, y7+1:0.00007, y8+1:-0.00334, y9+1:-0.00178, y11+1:-0.00524, y12+2:-0.00153, y13+2:-0.00067, y14+2:-0.00070, y15+2:-0.00128, y16+2:0.00037]	[b1+1:-2.33, b2+1:-1.80, b3+1:-3.64];[y3+1:-0.17, y4+1:-2.05, y5+1:0.31, y6+1:-1.09, y7+1:0.08, y8+1:-3.56, y9+1:-1.62, y11+1:-4.04, y12+2:-1.05, y13+2:-0.43, y14+2:-0.41, y15+2:-0.71, y16+2:0.19]	[b1+1:17665, b2+1:9060, b3+1:9250];[y3+1:11575, y4+1:22789, y5+1:12166, y6+1:29611, y7+1:7087, y8+1:10873, y9+1:13728, y11+1:3775, y12+2:17013, y13+2:29261, y14+2:26313, y15+2:40127, y16+2:9312]	16	3311	1	0.000255	2929	1	0.000294	0.000393391	0.000221
Sample_aging_2-calib	18808	31.8873	133	1.99106e+06	18765	3	699.966	2096.88	14.332	9.332	ATSELSCEVSEENCERR	[Common Biological:Acetylation on X]ATSELSC[Common Fixed:Carbamidomethyl on C]EVSEENC[Common Fixed:Carbamidomethyl on C]ERR	[Common Biological:Acetylation on X]ATSELSCEVSEENCERR	14	Acetylation on X Carbamidomethyl on C Carbamidomethyl on C	C6H8N2O3	C6H8N2O3	1	1	2096.87	0.00219	1.05	A0A096P5C2	Titin-cap	primary:TCAP	full:M cleaved	[2 to 18]	M	E	T	[b1+1, b2+1, b3+1, b4+1, b5+1];[y1+1, y2+1, y10+2, y11+2, y12+2, y13+2, y14+2, y15+2, y16+2]	[b1+1:114.05511, b2+1:215.10236, b3+1:302.13396, b4+1:431.17665, b5+1:544.26301];[y1+1:175.11885, y2+1:331.22022, y10+2:654.28477, y11+2:734.30257, y12+2:777.81792, y13+2:834.35969, y14+2:898.88153, y15+2:942.39732, y16+2:992.92235]	[b1+1:0.00015, b2+1:-0.00027, b3+1:-0.00070, b4+1:-0.00061, b5+1:0.00169];[y1+1:-0.00010, y2+1:0.00016, y10+2:-0.00219, y11+2:0.00275, y12+2:0.00144, y13+2:0.00091, y14+2:0.00199, y15+2:0.00154, y16+2:0.00392]	[b1+1:1.34, b2+1:-1.27, b3+1:-2.33, b4+1:-1.41, b5+1:3.12];[y1+1:-0.60, y2+1:0.47, y10+2:-1.68, y11+2:1.88, y12+2:0.93, y13+2:0.55, y14+2:1.11, y15+2:0.82, y16+2:1.98]	[b1+1:5301, b2+1:16061, b3+1:4522, b4+1:8472, b5+1:8350];[y1+1:7718, y2+1:6210, y10+2:11765, y11+2:42332, y12+2:182098, y13+2:169846, y14+2:108876, y15+2:76894, y16+2:13020]	14	4453	2	0.000255	3908	2	0.000294	6.35982e-05	4.2e-05
Sample_aging_45-calib	19250	33.9692	88	784014	19236	2	685.79	1369.57	13.348	8.348	CNTPTYCDLGK	[Common Biological:Acetylation on X]C[Common Fixed:Carbamidomethyl on C]NTPTYC[Common Fixed:Carbamidomethyl on C]DLGK	[Common Biological:Acetylation on X]CNTPTYCDLGK	3	Acetylation on X Carbamidomethyl on C Carbamidomethyl on C	C6H8N2O3	C6H8N2O3	1	0	1369.56	0.00207	1.51	A0A096NQL9|A0A2I3MAG1|A0A2I3N023	Voltage dependent anion channel 3	primary:VDAC3	full:M cleaved	[2 to 12]	M	A	T	[b1+1, b2+1, b3+1];[y1+1, y2+1, y3+1, y4+1, y5+1, y6+1, y7+1, y8+1, y9+1, y10+1]	[b1+1:203.04792, b2+1:317.09049, b3+1:418.13925];[y1+1:147.11288, y2+1:204.13375, y3+1:317.21778, y4+1:432.24480, y5+1:592.27567, y6+1:755.33843, y7+1:856.38566, y8+1:953.43876, y9+1:1054.49390, y10+1:1168.52641]	[b1+1:-0.00057, b2+1:-0.00093, b3+1:0.00015];[y1+1:0.00007, y2+1:-0.00052, y3+1:-0.00055, y4+1:-0.00047, y5+1:-0.00025, y6+1:-0.00082, y7+1:-0.00127, y8+1:-0.00094, y9+1:0.00652, y10+1:-0.00389]	[b1+1:-2.84, b2+1:-2.94, b3+1:0.37];[y1+1:0.51, y2+1:-2.57, y3+1:-1.75, y4+1:-1.10, y5+1:-0.43, y6+1:-1.09, y7+1:-1.48, y8+1:-0.99, y9+1:6.19, y10+1:-3.33]	[b1+1:52743, b2+1:9384, b3+1:14793];[y1+1:5870, y2+1:11894, y3+1:12882, y4+1:9336, y5+1:11878, y6+1:17481, y7+1:14630, y8+1:92390, y9+1:5174, y10+1:14057]	13	5216	2	0.000255	4564	2	0.000294	0.000236154	0.000137
Sample_aging_34-calib	30918	49.0497	41	182920	30859	3	1018.51	3052.51	9.332	2.03	AQKPPACTLQPECVQQLLVCSQEAKK	[Common Biological:Acetylation on X]AQKPPAC[Common Fixed:Carbamidomethyl on C]TLQPEC[Common Fixed:Carbamidomethyl on C]VQQLLVC[Common Fixed:Carbamidomethyl on C]SQEAKK	[Common Biological:Acetylation on X]AQKPPACTLQPECVQQLLVCSQEAKK	4	Acetylation on X Carbamidomethyl on C Carbamidomethyl on C Carbamidomethyl on C	C8H11N3O4	C8H11N3O4	1	2	3052.51	-0.00561	-1.84	A0A096N207	Cytidine deaminase	primary:CDA	full:M cleaved	[2 to 27]	M	S	T	[b1+1, b2+1, b10+1];[y7+1, y8+1, y9+1, y10+1, y11+1, y23+2]	[b1+1:114.05493, b2+1:242.11294, b10+1:1137.57639];[y7+1:850.40723, y8+1:949.47917, y9+1:1062.56333, y10+1:1175.64351, y11+1:1303.70392, y23+2:1342.66159]	[b1+1:-0.00002, b2+1:-0.00059, b10+1:0.00429];[y7+1:-0.00150, y8+1:0.00203, y9+1:0.00212, y10+1:-0.00176, y11+1:0.00007, y23+2:-0.00456]	[b1+1:-0.21, b2+1:-2.45, b10+1:3.77];[y7+1:-1.77, y8+1:2.14, y9+1:2.00, y10+1:-1.50, y11+1:0.05, y23+2:-1.70]	[b1+1:1637, b2+1:3870, b10+1:9900];[y7+1:7873, y8+1:8313, y9+1:8097, y10+1:5667, y11+1:3941, y23+2:11420]	9	9377	22	0.002338	8079	22	0.002713	0.117221	0.015794
Sample_aging_14-calib	18968	32.8711	98	1.65846e+06	18912	2	851.852	1701.69	15.47	10.47	ANEAYPCPCDIGHR	[Common Biological:Acetylation on X]AN[Common Artifact:Deamidation on N]EAYPC[Common Fixed:Carbamidomethyl on C]PC[Common Fixed:Carbamidomethyl on C]DIGHR	[Common Biological:Acetylation on X]ANEAYPCPCDIGHR	30	Acetylation on X Carbamidomethyl on C Carbamidomethyl on C Deamidation on N	C6H7NO4	C6H7NO4	2	0	1701.69	0.00178	1.05	A0A096MSN0	Carboxymethylenebutenolidase homolog	primary:CMBL	full:M cleaved	[2 to 15]	M	L	T	[b1+1, b2+1, b3+1, b4+1];[y1+1, y2+1, y3+1, y4+1, y5+1, y6+1, y7+1, y8+2, y9+1, y10+1, y11+1]	[b1+1:114.05507, b2+1:229.08206, b3+1:358.12506, b4+1:429.16212];[y1+1:175.11900, y2+1:312.17671, y3+1:369.19930, y4+1:482.28359, y5+1:597.31076, y6+1:757.33799, y7+1:854.39371, y8+2:507.71607, y9+1:1111.47678, y10+1:1274.54043, y11+1:1345.57451]	[b1+1:0.00011, b2+1:0.00016, b3+1:0.00057, b4+1:0.00051];[y1+1:0.00005, y2+1:-0.00115, y3+1:-0.00003, y4+1:0.00020, y5+1:0.00043, y6+1:-0.00299, y7+1:-0.00004, y8+2:0.00047, y9+1:-0.00038, y10+1:-0.00005, y11+1:-0.00309]	[b1+1:0.99, b2+1:0.70, b3+1:1.59, b4+1:1.20];[y1+1:0.26, y2+1:-3.70, y3+1:-0.08, y4+1:0.42, y5+1:0.72, y6+1:-3.96, y7+1:-0.04, y8+2:0.47, y9+1:-0.35, y10+1:-0.04, y11+1:-2.30]	[b1+1:3666, b2+1:27472, b3+1:157494, b4+1:109432];[y1+1:19056, y2+1:5032, y3+1:14722, y4+1:34183, y5+1:7427, y6+1:4019, y7+1:89386, y8+2:10693, y9+1:256687, y10+1:31476, y11+1:8895]	15	3724	2	0.000255	3275	2	0.000294	0.000156045	9.6e-05
Sample_aging_5-calib	34063	52.8782	103	737175	34016	3	672.34	2014	14.277	2.016	ACGLVASNLNLKPGECLR	[Common Biological:Acetylation on X]AC[Common Fixed:Carbamidomethyl on C]GLVASN[Common Artifact:Deamidation on N]LNLKPGEC[Common Fixed:Carbamidomethyl on C]LR	[Common Biological:Acetylation on X]ACGLVASNLNLKPGECLR	19	Acetylation on X Carbamidomethyl on C Carbamidomethyl on C Deamidation on N	C6H7NO4	C6H7NO4	2	1	2014	0.00179	0.89	B6CBS6	Galectin	primary:LGALS1	full:M cleaved	[2 to 19]	M	V	T	[b1+1, b2+1, b3+1, b4+1];[y1+1, y6+1, y7+1, y8+1, y9+1, y10+1, y12+2, y13+2, y14+2, y16+2]	[b1+1:114.05516, b2+1:274.08548, b3+1:331.10697, b4+1:444.19092];[y1+1:175.11862, y6+1:731.35161, y7+1:859.44532, y8+1:972.52866, y9+1:1086.56933, y10+1:1199.64815, y12+2:701.36230, y13+2:736.88100, y14+2:786.41628, y16+2:871.47015]	[b1+1:0.00020, b2+1:-0.00013, b3+1:-0.00009, b4+1:-0.00021];[y1+1:-0.00033, y6+1:0.00113, y7+1:-0.00013, y8+1:-0.00086, y9+1:-0.00311, y10+1:-0.00836, y12+2:0.00184, y13+2:0.00213, y14+2:0.00429, y16+2:0.00649]	[b1+1:1.81, b2+1:-0.46, b3+1:-0.29, b4+1:-0.48];[y1+1:-1.89, y6+1:1.55, y7+1:-0.15, y8+1:-0.88, y9+1:-2.87, y10+1:-6.97, y12+2:1.32, y13+2:1.44, y14+2:2.73, y16+2:3.73]	[b1+1:2230, b2+1:5408, b3+1:26220, b4+1:11526];[y1+1:2695, y6+1:60511, y7+1:16787, y8+1:4543, y9+1:8131, y10+1:3422, y12+2:5252, y13+2:21317, y14+2:25649, y16+2:10799]	14	4530	2	0.000255	3980	2	0.000294	0.000596583	0.000287
Sample_aging_27-calib	28297	46.1259	34	145470	28250	3	860.105	2577.29	8.218	1.034	AMKAVCVLKGDSPVQGTISFEQK	[Common Biological:Acetylation on X]AM[Common Artifact:Carbamyl on M]KAVC[Common Fixed:Carbamidomethyl on C]VLKGDSPVQGTISFEQK	[Common Biological:Acetylation on X]AMKAVCVLKGDSPVQGTISFEQK	1	Acetylation on X Carbamidomethyl on C Carbamyl on M	C5H6N2O3	C5H6N2O3	2	2	2577.29	0.0002	0.08	A0A096NQK0	Superoxide dismutase [Cu-Zn]	primary:SOD1	full:M cleaved	[2 to 24]	M	E	T	[b2+1, b4+1, b5+1];[y2+1, y8+1, y9+1, y11+1, y14+1]	[b2+1:288.10068, b4+1:487.23230, b5+1:586.30205];[y2+1:275.17058, y8+1:909.46845, y9+1:1037.52514, y11+1:1233.63895, y14+1:1492.73669]	[b2+1:-0.00058, b4+1:-0.00103, b5+1:0.00031];[y2+1:-0.00081, y8+1:0.00083, y9+1:-0.00106, y11+1:-0.00843, y14+1:0.00888]	[b2+1:-2.01, b4+1:-2.12, b5+1:0.52];[y2+1:-2.94, y8+1:0.91, y9+1:-1.02, y11+1:-6.84, y14+1:5.95]	[b2+1:5007, b4+1:4173, b5+1:3542];[y2+1:2451, y8+1:4134, y9+1:3647, y11+1:3489, y14+1:5281]	8	11051	89	0.008054	9399	82	0.008724	0.893966	0.323486
Sample_aging_15-calib	26894	43.6918	45	160192	26853	3	851.103	2550.29	9.268	1.042	AMKAVCVLKGDSPVQGTISFEQK	[Common Biological:Acetylation on X]AM[Common Variable:Oxidation on M]KAVC[Common Fixed:Carbamidomethyl on C]VLKGDSPVQGTISFEQK	[Common Biological:Acetylation on X]AMKAVCVLKGDSPVQGTISFEQK	4	Acetylation on X Carbamidomethyl on C Oxidation on M	C4H5NO3	C4H5NO3	2	2	2550.28	0.00352	1.38	A0A096NQK0	Superoxide dismutase [Cu-Zn]	primary:SOD1	full:M cleaved	[2 to 24]	M	E	T	[b2+1, b4+1, b5+1, b8+1];[y5+1, y8+1, y9+1, y11+1, y14+1]	[b2+1:261.08980, b4+1:460.22266, b5+1:559.29479, b8+1:931.47143];[y5+1:638.31514, y8+1:909.46743, y9+1:1037.51740, y11+1:1233.64608, y14+1:1492.73588]	[b2+1:-0.00056, b4+1:0.00023, b5+1:0.00394, b8+1:-0.00254];[y5+1:0.00073, y8+1:-0.00019, y9+1:-0.00880, y11+1:-0.00130, y14+1:0.00807]	[b2+1:-2.15, b4+1:0.50, b5+1:7.06, b8+1:-2.73];[y5+1:1.14, y8+1:-0.21, y9+1:-8.49, y11+1:-1.05, y14+1:5.41]	[b2+1:6739, b4+1:3672, b5+1:3591, b8+1:4234];[y5+1:6659, y8+1:4718, y9+1:4847, y11+1:3962, y14+1:4567]	9	9457	24	0.002532	8151	24	0.002936	0.042967	0.006117
Sample_aging_41-calib	32777	51.7143	121	1.27647e+06	32735	3	731.382	2191.12	13.114	0.978	AALTRDPQFQKLQQWYR	[Common Biological:Acetylation on X]AALTR[Common Biological:Citrullination on R]DPQFQKLQQWYR	[Common Biological:Acetylation on X]AALTR[Common Biological:Citrullination on R]DPQFQKLQQWYR	1	Acetylation on X Citrullination on R	C2HN-1O2	C2HN-1O2	2	2	2191.12	0.00649	2.96	A0A0A0MUJ3	Glucose-6-phosphate isomerase	primary:GPI	full:M cleaved	[2 to 18]	M	E	T	[b2+1, b3+1, (b7-43.01)+1];[y1+1, y2+1, y3+1, y4+1, y5+1, y6+1, y7+1, y8+1, y9+1, y11+2]	[b2+1:185.09176, b3+1:298.17653, (b7-43.01)+1:725.38086];[y1+1:175.11851, y2+1:338.18295, y3+1:524.26232, y4+1:652.32107, y5+1:780.37924, y6+1:893.46201, y7+1:1021.55821, y8+1:1149.61522, y9+1:1296.68609, y11+2:761.40273]	[b2+1:-0.00031, b3+1:0.00040, (b7-43.01)+1:-0.00199];[y1+1:-0.00045, y2+1:0.00067, y3+1:0.00073, y4+1:0.00090, y5+1:0.00049, y6+1:-0.00080, y7+1:0.00043, y8+1:-0.00113, y9+1:0.00132, y11+2:0.00207]	[b2+1:-1.67, b3+1:1.33, (b7-43.01)+1:-2.74];[y1+1:-2.56, y2+1:1.99, y3+1:1.39, y4+1:1.38, y5+1:0.63, y6+1:-0.90, y7+1:0.42, y8+1:-0.99, y9+1:1.02, y11+2:1.36]	[b2+1:5923, b3+1:3725, (b7-43.01)+1:7509];[y1+1:7987, y2+1:4022, y3+1:4518, y4+1:9190, y5+1:22130, y6+1:25449, y7+1:16989, y8+1:8434, y9+1:5146, y11+2:24868]	13	5763	2	0.000255	5045	2	0.000294	0.0474272	0.00672
Sample_aging_41-calib	46880	71.9123	121	578705	46817	2	696.832	1391.65	10.1	5.1	SMTDLLNAEDIK	[Common Biological:Acetylation on X]SMTDLLN[Common Artifact:Deamidation on N]AEDIK	[Common Biological:Acetylation on X]SMTDLLNAEDIK	1	Acetylation on X Deamidation on N	C2HN-1O2	C2HN-1O2	2	0	1391.65	-0.00051	-0.37	A0A2I3M017	Parvalbumin	primary:PVALB	full:M cleaved	[2 to 13]	M	K	T	[b1+1, b2+1, b4+1];[y1+1, y2+1, y5+1, y6+1, y7+1, y9+1, y10+1]	[b1+1:130.04952, b2+1:261.09061, b4+1:477.16599];[y1+1:147.11249, y2+1:260.19691, y5+1:575.30294, y6+1:690.32889, y7+1:803.41678, y9+1:1031.52348, y10+1:1132.57082]	[b1+1:-0.00035, b2+1:0.00026, b4+1:0.00101];[y1+1:-0.00031, y2+1:0.00004, y5+1:-0.00058, y6+1:-0.00158, y7+1:0.00226, y9+1:-0.00205, y10+1:-0.00239]	[b1+1:-2.71, b2+1:1.00, b4+1:2.12];[y1+1:-2.15, y2+1:0.16, y5+1:-1.01, y6+1:-2.29, y7+1:2.81, y9+1:-1.99, y10+1:-2.11]	[b1+1:2898, b2+1:2914, b4+1:4650];[y1+1:6636, y2+1:3886, y5+1:4776, y6+1:9843, y7+1:11847, y9+1:4122, y10+1:6176]	10	8856	21	0.002249	7669	21	0.002612	0.00886434	0.001682
Sample_aging_13-calib	16547	29.7242	119	3.82488e+06	16526	2	659.344	1316.67	10.089	3.015	AALTRDPQFQK	[Common Biological:Acetylation on X]AALTRDPQFQ[Common Artifact:Deamidation on Q]K	[Common Biological:Acetylation on X]AALTRDPQFQK	1	Acetylation on X Deamidation on Q	C2HN-1O2	C2HN-1O2	2	1	1316.67	0.00126	0.96	A0A0A0MUJ3	Glucose-6-phosphate isomerase	primary:GPI	full:M cleaved	[2 to 12]	M	L	T	[b2+1, b6+1, b8+1, b9+1, b10+1];[y1+1, y2+1, y3+1, y5+1, y8+1]	[b2+1:185.09186, b6+1:670.35223, b8+1:895.46168, b9+1:1042.53034, b10+1:1171.57316];[y1+1:147.11271, y2+1:276.15535, y3+1:423.22431, y5+1:648.33532, y8+1:1020.51220]	[b2+1:-0.00021, b6+1:0.00036, b8+1:-0.00152, b9+1:-0.00128, b10+1:-0.00106];[y1+1:-0.00010, y2+1:-0.00005, y3+1:0.00050, y5+1:0.00016, y8+1:0.00131]	[b2+1:-1.14, b6+1:0.54, b8+1:-1.70, b9+1:-1.23, b10+1:-0.90];[y1+1:-0.67, y2+1:-0.16, y3+1:1.18, y5+1:0.25, y8+1:1.29]	[b2+1:7606, b6+1:90605, b8+1:44746, b9+1:18663, b10+1:25242];[y1+1:55686, y2+1:9820, y3+1:14396, y5+1:60056, y8+1:12353]	10	8926	21	0.002249	7720	21	0.002612	0.0406616	0.005865
Sample_aging_13-calib	16737	29.995	165	4.68103e+06	16714	2	659.344	1316.67	12.104	2.037	AALTRDPQFQK	[Common Biological:Acetylation on X]AALTRDPQ[Common Artifact:Deamidation on Q]FQK	[Common Biological:Acetylation on X]AALTRDPQFQK	2	Acetylation on X Deamidation on Q	C2HN-1O2	C2HN-1O2	2	1	1316.67	0.00126	0.96	A0A0A0MUJ3	Glucose-6-phosphate isomerase	primary:GPI	full:M cleaved	[2 to 12]	M	L	T	[b2+1, b3+1, b5+1, b6+1, b8+1, b9+1, b10+1];[y1+1, y2+1, y3+1, y5+1, y8+1]	[b2+1:185.09196, b3+1:298.17645, b5+1:555.32409, b6+1:670.35217, b8+1:896.44744, b9+1:1043.51176, b10+1:1171.57262];[y1+1:147.11276, y2+1:275.17135, y3+1:422.23983, y5+1:648.33486, y8+1:1020.50966]	[b2+1:-0.00011, b3+1:0.00032, b5+1:-0.00083, b6+1:0.00030, b8+1:0.00022, b9+1:-0.00388, b10+1:-0.00159];[y1+1:-0.00004, y2+1:-0.00003, y3+1:0.00004, y5+1:-0.00029, y8+1:-0.00123]	[b2+1:-0.58, b3+1:1.07, b5+1:-1.50, b6+1:0.45, b8+1:0.24, b9+1:-3.72, b10+1:-1.36];[y1+1:-0.30, y2+1:-0.10, y3+1:0.09, y5+1:-0.45, y8+1:-1.20]	[b2+1:11462, b3+1:6831, b5+1:7752, b6+1:111753, b8+1:66605, b9+1:56299, b10+1:28564];[y1+1:63857, y2+1:43234, y3+1:19087, y5+1:63297, y8+1:10343]	12	6670	2	0.000255	5829	2	0.000294	0.0272673	0.004066
Sample_aging_41-calib	39059	60.6947	115	905473	39021	2	643.302	1284.59	13.235	8.235	SFSADQIAEFK	[Common Biological:Acetylation on X]SFSADQ[Common Artifact:Deamidation on Q]IAEFK	[Common Biological:Acetylation on X]SFSADQIAEFK	7	Acetylation on X Deamidation on Q	C2HN-1O2	C2HN-1O2	2	0	1284.59	0.00288	2.24	A0A2I3MBC2	Myosin light chain 1	primary:MYL1	full:M cleaved	[2 to 12]	M	E	T	[b1+1, b2+1, b3+1, b4+1];[y1+1, y2+1, y3+1, y4+1, y5+1, y6+1, y7+1, y8+1, y9+1]	[b1+1:130.04949, b2+1:277.11832, b3+1:364.14942, b4+1:435.18838];[y1+1:147.11254, y2+1:294.18074, y3+1:423.22366, y4+1:494.26076, y5+1:607.34340, y6+1:736.38593, y7+1:851.41671, y8+1:922.45212, y9+1:1009.48498]	[b1+1:-0.00038, b2+1:0.00003, b3+1:-0.00089, b4+1:0.00095];[y1+1:-0.00026, y2+1:-0.00048, y3+1:-0.00016, y4+1:-0.00017, y5+1:-0.00159, y6+1:-0.00166, y7+1:0.00219, y8+1:0.00048, y9+1:0.00131]	[b1+1:-2.92, b2+1:0.12, b3+1:-2.46, b4+1:2.20];[y1+1:-1.81, y2+1:-1.64, y3+1:-0.37, y4+1:-0.34, y5+1:-2.62, y6+1:-2.25, y7+1:2.57, y8+1:0.52, y9+1:1.30]	[b1+1:3277, b2+1:6952, b3+1:8250, b4+1:3594];[y1+1:13671, y2+1:23896, y3+1:9953, y4+1:21467, y5+1:9100, y6+1:8664, y7+1:36948, y8+1:28162, y9+1:38527]	13	5376	2	0.000255	4712	2	0.000294	0.00083971	0.000353
Sample_aging_8-calib	48952	75.1829	200	2.04986e+06	48913	3	713.682	2138.02	10.051	5.051	AAADLAHIPDVDIDSDGVFK	[Common Biological:Acetylation on X]AAADLAHIPDVDIDSDGVFK[Common Biological:Formylation on K]	[Common Biological:Acetylation on X]AAADLAHIPDVDIDSDGVFK[Common Biological:Formylation on K]	2	Acetylation on X Formylation on K	C3H2O2	C3H2O2	2	0	2138.02	0.00611	2.86	A0A2I3LD96	Phosphohistidine phosphatase 1	primary:PHPT1	full:M cleaved	[2 to 21]	M	Y	T	[b2+1, b3+1, b4+1, b7+1, b8+1];[y6+1, y7+1, y8+1, y9+1, y12+1]	[b2+1:185.09153, b3+1:256.12844, b4+1:371.15633, b7+1:692.33699, b8+1:805.41520];[y6+1:680.32931, y7+1:795.35186, y8+1:908.43330, y9+1:1023.46086, y12+1:1334.60787]	[b2+1:-0.00054, b3+1:-0.00074, b4+1:0.00020, b7+1:0.00078, b8+1:-0.00507];[y6+1:0.00433, y7+1:-0.00006, y8+1:-0.00268, y9+1:-0.00208, y12+1:-0.00319]	[b2+1:-2.92, b3+1:-2.90, b4+1:0.55, b7+1:1.13, b8+1:-6.31];[y6+1:6.38, y7+1:-0.08, y8+1:-2.96, y9+1:-2.03, y12+1:-2.39]	[b2+1:25075, b3+1:4934, b4+1:6974, b7+1:10762, b8+1:10710];[y6+1:5775, y7+1:15658, y8+1:7169, y9+1:5573, y12+1:11097]	10	9248	21	0.002249	7970	21	0.002612	0.0122254	0.002148
Sample_aging_11-calib	63653	96.1008	200	7.43523e+06	63613	2	921.973	1841.93	8.182	3.142	GQGDESERIVINVGGTR	[Common Biological:Acetylation on X]GQGDESER[Common Biological:Methylation on R]IVINVGGTR	[Common Biological:Acetylation on X]GQGDESER[Common Biological:Methylation on R]IVINVGGTR	4	Acetylation on X Methylation on R	C3H4O	C3H4O	2	1	1841.92	0.00864	4.69	A0A096NU98	Potassium voltage-gated channel subfamily C member 1	primary:KCNC1	full:M cleaved	[2 to 18]	M	H	T	[b9+1, b10+1, b13+1];[y5+1, y6+1, y7+1, y8+1, y9+1]	[b9+1:1028.46779, b10+1:1127.53747, b13+1:1453.73417];[y5+1:489.28197, y6+1:603.32513, y7+1:716.40916, y8+1:815.47752, y9+1:928.56075]	[b9+1:0.00346, b10+1:0.00472, b13+1:0.00602];[y5+1:0.00400, y6+1:0.00423, y7+1:0.00420, y8+1:0.00414, y9+1:0.00331]	[b9+1:3.36, b10+1:4.19, b13+1:4.14];[y5+1:8.19, y6+1:7.02, y7+1:5.87, y8+1:5.08, y9+1:3.57]	[b9+1:186774, b10+1:41292, b13+1:56550];[y5+1:106026, y6+1:218620, y7+1:316833, y8+1:222498, y9+1:206488]	8	11159	97	0.008692	9492	90	0.009481	0.014318	0.002434
Sample_aging_6-calib	2217	7.16773	47	353432	2168	2	597.295	1192.58	11.177	5.075	AEMGSKGVTAGK	[Common Biological:Acetylation on X]AEM[Common Variable:Oxidation on M]GSKGVTAGK	[Common Biological:Acetylation on X]AEMGSKGVTAGK	1	Acetylation on X Oxidation on M	C2H2O2	C2H2O2	2	1	1192.58	0.00053	0.45	A0A2I3LNT9|A0A2I3MSJ4	Bridging integrator 1	primary:BIN1	full:M cleaved	[2 to 13]	M	I	T	[b1+1, b2+1, b3+1, b8+1];[y1+1, y2+1, y3+1, y4+1, y6+1, y7+1, y9+1]	[b1+1:114.05509, b2+1:243.09713, b3+1:390.13350, b8+1:818.37191];[y1+1:147.11260, y2+1:204.13399, y3+1:275.17155, y4+1:376.21916, y6+1:532.30800, y7+1:660.40255, y9+1:804.46003]	[b1+1:0.00013, b2+1:-0.00042, b3+1:0.00055, b8+1:0.00063];[y1+1:-0.00021, y2+1:-0.00027, y3+1:0.00017, y4+1:0.00010, y6+1:-0.00094, y7+1:-0.00135, y9+1:0.00264]	[b1+1:1.17, b2+1:-1.73, b3+1:1.41, b8+1:0.77];[y1+1:-1.41, y2+1:-1.35, y3+1:0.60, y4+1:0.26, y6+1:-1.77, y7+1:-2.05, y9+1:3.29]	[b1+1:2389, b2+1:6060, b3+1:3124, b8+1:3617];[y1+1:5507, y2+1:10111, y3+1:3874, y4+1:6471, y6+1:6763, y7+1:4719, y9+1:10041]	11	7335	2	0.000255	6400	2	0.000294	0.00347054	0.000833
Sample_aging_44-calib	13839	24.6909	200	4.68832e+06	13802	2	511.776	1021.54	14.2	6.092	AMQKIFAR	[Common Biological:Acetylation on X]AM[Common Variable:Oxidation on M]QKIFAR	[Common Biological:Acetylation on X]AMQKIFAR	160	Acetylation on X Oxidation on M	C2H2O2	C2H2O2	2	1	1021.54	0.00024	0.23	A0A096P2I8	Enolase 3	primary:ENO3	full:M cleaved	[2 to 9]	M	E	T	[b1+1, b2+1, b3+1, b4+1, b5+1, b6+1, b7+1];[y1+1, y2+1, y3+1, y4+1, y5+1, y6+1, y7+1]	[b1+1:114.05486, b2+1:261.08997, b3+1:389.14910, b4+1:517.24611, b5+1:630.32718, b6+1:777.39458, b7+1:848.43432];[y1+1:175.11868, y2+1:246.15600, y3+1:393.22435, y4+1:506.30804, y5+1:634.40286, y6+1:762.46134, y7+1:909.49714]	[b1+1:-0.00009, b2+1:-0.00038, b3+1:0.00017, b4+1:0.00221, b5+1:-0.00078, b6+1:-0.00179, b7+1:0.00083];[y1+1:-0.00027, y2+1:-0.00007, y3+1:-0.00013, y4+1:-0.00050, y5+1:-0.00065, y6+1:-0.00075, y7+1:-0.00035]	[b1+1:-0.81, b2+1:-1.48, b3+1:0.44, b4+1:4.28, b5+1:-1.24, b6+1:-2.31, b7+1:0.98];[y1+1:-1.56, y2+1:-0.28, y3+1:-0.33, y4+1:-0.99, y5+1:-1.02, y6+1:-0.98, y7+1:-0.38]	[b1+1:11450, b2+1:94812, b3+1:10884, b4+1:8037, b5+1:24817, b6+1:6745, b7+1:5222];[y1+1:56906, y2+1:41610, y3+1:144343, y4+1:217296, y5+1:168391, y6+1:136948, y7+1:8681]	14	4684	2	0.000255	4118	2	0.000294	0.000107169	6.8e-05
Sample_aging_45-calib	56530	87.9964	47	1.92965e+06	56495	2	805.425	1608.84	12.592	7.592	MEIPVPVQPSWLR	[Common Biological:Acetylation on X]M[Common Variable:Oxidation on M]EIPVPVQPSWLR	[Common Biological:Acetylation on X]MEIPVPVQPSWLR	104	Acetylation on X Oxidation on M	C2H2O2	C2H2O2	2	0	1608.83	0.00206	1.28	A0A0A0MXH3	Heat shock protein family B (small) member 6	primary:HSPB6	full	[1 to 13]	-	R	T	[b1+1, b2+1, b3+1, b4+1];[y1+1, y5+1, y6+1, y7+1, y8+1, y9+1, y10+1, y12+1]	[b1+1:190.05345, b2+1:319.09622, b3+1:432.18074, b4+1:529.23299];[y1+1:175.11865, y5+1:658.36808, y6+1:786.42645, y7+1:885.49303, y8+1:982.54620, y9+1:1081.61364, y10+1:1178.66644, y12+1:1420.79797]	[b1+1:0.00021, b2+1:0.00039, b3+1:0.00084, b4+1:0.00033];[y1+1:-0.00030, y5+1:0.00096, y6+1:0.00075, y7+1:-0.00108, y8+1:-0.00068, y9+1:-0.00165, y10+1:-0.00161, y12+1:0.00326]	[b1+1:1.09, b2+1:1.23, b3+1:1.95, b4+1:0.62];[y1+1:-1.72, y5+1:1.46, y6+1:0.96, y7+1:-1.23, y8+1:-0.69, y9+1:-1.53, y10+1:-1.37, y12+1:2.30]	[b1+1:185461, b2+1:186272, b3+1:44949, b4+1:5017];[y1+1:8682, y5+1:45074, y6+1:23731, y7+1:4786, y8+1:186023, y9+1:8118, y10+1:438051, y12+1:6550]	12	5946	2	0.000255	5192	2	0.000294	0.000117779	7.5e-05
Sample_aging_34-calib	8147	16.109	196	8.89774e+06	8116	3	380.882	1139.62	14.156	9.156	ATHRLVMVR	[Common Biological:Acetylation on X]ATHRLVM[Common Variable:Oxidation on M]VR	[Common Biological:Acetylation on X]ATHRLVMVR	127	Acetylation on X Oxidation on M	C2H2O2	C2H2O2	2	1	1139.62	0.00112	0.98	A0A096N3M5	Phosphoglycerate mutase	primary:PGAM2	full:M cleaved	[2 to 10]	M	H	T	[b1+1, b2+1, b3+1, b4+1, b5+1, b6+1];[y1+1, y2+1, y3+1, y4+1, y5+1, y6+2, y7+2, y8+2]	[b1+1:114.05486, b2+1:215.10246, b3+1:352.16119, b4+1:508.26212, b5+1:621.34665, b6+1:720.41509];[y1+1:175.11870, y2+1:274.18738, y3+1:421.22281, y4+1:520.29065, y5+1:633.37489, y6+2:395.24150, y7+2:463.77108, y8+2:514.29499]	[b1+1:-0.00010, b2+1:-0.00017, b3+1:-0.00035, b4+1:-0.00054, b5+1:-0.00007, b6+1:-0.00005];[y1+1:-0.00025, y2+1:0.00001, y3+1:0.00004, y4+1:-0.00053, y5+1:-0.00035, y6+2:-0.00064, y7+2:-0.00038, y8+2:-0.00025]	[b1+1:-0.85, b2+1:-0.81, b3+1:-1.01, b4+1:-1.06, b5+1:-0.11, b6+1:-0.06];[y1+1:-1.46, y2+1:0.05, y3+1:0.10, y4+1:-1.01, y5+1:-0.56, y6+2:-0.81, y7+2:-0.41, y8+2:-0.24]	[b1+1:107135, b2+1:16410, b3+1:16648, b4+1:58003, b5+1:14917, b6+1:11676];[y1+1:120116, y2+1:50810, y3+1:81891, y4+1:40475, y5+1:34920, y6+2:128403, y7+2:336652, y8+2:373790]	14	4804	2	0.000255	4219	2	0.000294	3.27229e-05	2e-05
Sample_aging_22-calib	2649	7.23401	85	608067	2604	2	517.713	1033.41	9.187	4.187	MEQDNSPR	[Common Biological:Acetylation on X]M[Common Variable:Oxidation on M]EQDNSPR	[Common Biological:Acetylation on X]MEQDNSPR	17	Acetylation on X Oxidation on M	C2H2O2	C2H2O2	2	0	1033.41	-0.00134	-1.3	A0A096NAT9	Protein phosphatase 1 regulatory inhibitor subunit 1A	primary:PPP1R1A	full	[1 to 8]	-	K	T	[b1+1, b2+1];[y1+1, y2+1, y3+1, y4+1, y5+1, y6+1, y7+1]	[b1+1:190.05281, b2+1:319.09760];[y1+1:175.11843, y2+1:272.17093, y3+1:359.20443, y4+1:473.24724, y5+1:588.27394, y6+1:716.33202, y7+1:845.37401]	[b1+1:-0.00043, b2+1:0.00177];[y1+1:-0.00053, y2+1:-0.00079, y3+1:0.00069, y4+1:0.00057, y5+1:0.00032, y6+1:-0.00017, y7+1:-0.00077]	[b1+1:-2.27, b2+1:5.57];[y1+1:-3.02, y2+1:-2.90, y3+1:1.92, y4+1:1.21, y5+1:0.55, y6+1:-0.23, y7+1:-0.91]	[b1+1:26904, b2+1:2587];[y1+1:8841, y2+1:4207, y3+1:3302, y4+1:8841, y5+1:11772, y6+1:9471, y7+1:37698]	9	9637	28	0.002894	8315	28	0.003354	0.000202775	0.000122
Sample_aging_44-calib	19006	32.307	173	1.44502e+06	18955	2	791.359	1580.7	12.071	1.001	ADKPDMGEIASFDK	[Common Biological:Acetylation on X]ADKPDM[Common Variable:Oxidation on M]GEIASFDK	[Common Biological:Acetylation on X]ADKPDMGEIASFDK	4	Acetylation on X Oxidation on M	C2H2O2	C2H2O2	2	1	1580.7	0.00149	0.94	A0A2I3NDY7	Thymosin beta 10	primary:TMSB10	full:M cleaved	[2 to 15]	M	A	T	[b1+1, b8+1];[y1+1, y2+1, y3+1, y4+1, y5+1, y6+1, y8+1, y9+1, y10+1, y11+1]	[b1+1:114.05505, b8+1:902.35256];[y1+1:147.11222, y2+1:262.13917, y3+1:409.20812, y4+1:496.23983, y5+1:567.27647, y6+1:680.36151, y8+1:866.42510, y9+1:1013.46225, y10+1:1128.48691, y11+1:1225.54116]	[b1+1:0.00009, b8+1:-0.00347];[y1+1:-0.00058, y2+1:-0.00057, y3+1:-0.00004, y4+1:-0.00036, y5+1:-0.00083, y6+1:0.00014, y8+1:-0.00032, y9+1:0.00142, y10+1:-0.00085, y11+1:0.00063]	[b1+1:0.81, b8+1:-3.85];[y1+1:-4.00, y2+1:-2.20, y3+1:-0.10, y4+1:-0.72, y5+1:-1.46, y6+1:0.20, y8+1:-0.37, y9+1:1.41, y10+1:-0.76, y11+1:0.52]	[b1+1:2131, b8+1:4762];[y1+1:9913, y2+1:11135, y3+1:5685, y4+1:6866, y5+1:11618, y6+1:3341, y8+1:8378, y9+1:5386, y10+1:3918, y11+1:29500]	12	6813	2	0.000255	5941	2	0.000294	0.0170138	0.002783
Sample_aging_1-calib	22846	37.3603	200	3.17828e+06	22804	2	652.843	1303.67	9.116	4.116	MLQIAATELEK	[Common Biological:Acetylation on X]M[Common Variable:Oxidation on M]LQIAATELEK	[Common Biological:Acetylation on X]MLQIAATELEK	8	Acetylation on X Oxidation on M	C2H2O2	C2H2O2	2	0	1303.67	0.00153	1.17	A9L951	Troponin I type 2 (Predicted)	primary:TNNI2	full	[1 to 11]	-	E	T	[y1+1, y2+1, y3+1, y4+1, y5+1, y6+1, y7+1, y8+1, y9+1]	[y1+1:147.11243, y2+1:276.15501, y3+1:389.23916, y4+1:518.28171, y5+1:619.32933, y6+1:690.36684, y7+1:761.40417, y8+1:874.48816, y9+1:1002.54694]	[y1+1:-0.00038, y2+1:-0.00039, y3+1:-0.00030, y4+1:-0.00035, y5+1:-0.00040, y6+1:-0.00001, y7+1:0.00021, y8+1:0.00014, y9+1:0.00034]	[y1+1:-2.58, y2+1:-1.42, y3+1:-0.78, y4+1:-0.67, y5+1:-0.65, y6+1:-0.01, y7+1:0.28, y8+1:0.16, y9+1:0.34]	[y1+1:12566, y2+1:7251, y3+1:15330, y4+1:8771, y5+1:29817, y6+1:70857, y7+1:132933, y8+1:73025, y9+1:17719]	9	9992	43	0.004293	8611	42	0.004867	0.00114375	0.000434
Sample_aging_23-calib	23483	37.5108	200	2.18197e+06	23446	2	648.327	1294.64	16.21	2.017	ASGVTVNDEVIK	[Common Biological:Acetylation on X]ASGVTVND[Metal:Sodium on D]EVIK	[Common Biological:Acetylation on X]ASGVTVND[Metal:Sodium on D]EVIK	20	Acetylation on X Sodium on D	C2HNaO	C2HNaO	2	0	1294.64	0.00143	1.11	A0A096NLX4	Uncharacterized protein	primary:CFL2	full:M cleaved	[2 to 13]	M	V	T	[b2+1, b3+1, b4+1, b8+1, b9+1, b10+1, b11+1];[y1+1, y2+1, y3+1, y4+1, y6+1, y7+1, y8+1, y10+1, y11+2]	[b2+1:201.08644, b3+1:258.10779, b4+1:357.17588, b8+1:808.34473, b9+1:937.38730, b10+1:1036.45602, b11+1:1149.54068];[y1+1:147.11222, y2+1:260.19611, y3+1:359.26404, y4+1:488.30763, y6+1:739.35916, y7+1:838.42688, y8+1:939.47528, y10+1:1095.56717, y11+2:591.80117]	[b2+1:-0.00054, b3+1:-0.00066, b4+1:-0.00098, b8+1:-0.00004, b9+1:-0.00006, b10+1:0.00025, b11+1:0.00084];[y1+1:-0.00059, y2+1:-0.00076, y3+1:-0.00124, y4+1:-0.00024, y6+1:-0.00053, y7+1:-0.00122, y8+1:-0.00050, y10+1:0.00151, y11+2:-0.00262]	[b2+1:-2.72, b3+1:-2.55, b4+1:-2.76, b8+1:-0.05, b9+1:-0.06, b10+1:0.24, b11+1:0.73];[y1+1:-4.02, y2+1:-2.94, y3+1:-3.47, y4+1:-0.50, y6+1:-0.72, y7+1:-1.46, y8+1:-0.53, y10+1:1.38, y11+2:-2.22]	[b2+1:4678, b3+1:22601, b4+1:6352, b8+1:26518, b9+1:82788, b10+1:84888, b11+1:43017];[y1+1:58382, y2+1:35692, y3+1:5365, y4+1:11207, y6+1:6963, y7+1:9344, y8+1:35350, y10+1:7294, y11+2:18597]	16	3438	1	0.000255	3044	1	0.000294	0.0188439	0.003002
Sample_aging_45-calib	57986	90.1008	168	4.45884e+06	57919	4	903.168	3608.64	17.175	6.135	EQQQLIDDHFLFDKPVSPLLLASGMAR	EQQQLIDDHFLFDKPVS[Common Biological:ADP-ribosylation on S]PLLLASGMAR	EQQQLIDDHFLFDKPVS[Common Biological:ADP-ribosylation on S]PLLLASGMAR	10	ADP-ribosylation on S	C15H21N5O13P2	C15H21N5O13P2	1	1	3608.64	0.00192	0.53	A0A0A0MVC7	Creatine kinase, M-type	primary:CKM	full	[183 to 209]	K	D	T	[b2+1, b3+1, b4+1, b5+1, b9+1, b10+1, b11+1, b12+1, b13+1];[y1+1, y4+1, y5+1, y6+1, y7+1, y8+1, y9+1, y10+1]	[b2+1:258.10869, b3+1:386.16736, b4+1:514.22545, b5+1:627.30966, b9+1:1107.51106, b10+1:1254.57668, b11+1:1367.65840, b12+1:1514.72608, b13+1:1629.75878];[y1+1:175.11890, y4+1:434.21859, y5+1:521.25069, y6+1:592.28779, y7+1:705.37251, y8+1:818.45674, y9+1:931.54124, y10+1:1028.59319]	[b2+1:0.00025, b3+1:0.00034, b4+1:-0.00016, b5+1:-0.00001, b9+1:0.00453, b10+1:0.00174, b11+1:-0.00061, b12+1:-0.00134, b13+1:0.00442];[y1+1:-0.00005, y4+1:0.00058, y5+1:0.00065, y6+1:0.00063, y7+1:0.00129, y8+1:0.00146, y9+1:0.00189, y10+1:0.00108]	[b2+1:0.96, b3+1:0.87, b4+1:-0.31, b5+1:-0.02, b9+1:4.09, b10+1:1.38, b11+1:-0.45, b12+1:-0.88, b13+1:2.71];[y1+1:-0.30, y4+1:1.33, y5+1:1.25, y6+1:1.07, y7+1:1.83, y8+1:1.78, y9+1:2.03, y10+1:1.05]	[b2+1:31713, b3+1:7315, b4+1:10189, b5+1:10814, b9+1:6553, b10+1:12896, b11+1:12229, b12+1:7131, b13+1:18339];[y1+1:28305, y4+1:32490, y5+1:85305, y6+1:157230, y7+1:124072, y8+1:71296, y9+1:23745, y10+1:139717]	17	3023	1	0.000255	2670	1	0.000294	0.0624611	0.008472
Sample_aging_45-calib	37769	61.0814	200	2.60648e+06	37728	4	788.09	3148.33	15.157	10.157	GIWHNDNKSFLVWVNEEDHLR	GIWHNDNKS[Common Biological:ADP-ribosylation on S]FLVWVNEEDHLR	GIWHNDNKS[Common Biological:ADP-ribosylation on S]FLVWVNEEDHLR	4	ADP-ribosylation on S	C15H21N5O13P2	C15H21N5O13P2	1	1	3148.32	0.00696	2.21	A0A0A0MVC7	Creatine kinase, M-type	primary:CKM	full	[216 to 236]	R	V	T	[b2+1, b4+1, b5+1, b6+1, b7+1];[y1+1, y3+1, y4+1, y5+1, y6+1, y7+1, y8+1, y9+1, y10+1, y11+1]	[b2+1:171.11263, b4+1:494.25271, b5+1:608.29237, b6+1:723.32299, b7+1:837.36734];[y1+1:175.11878, y3+1:425.26217, y4+1:540.28973, y5+1:669.33334, y6+1:798.37493, y7+1:912.41769, y8+1:1011.48630, y9+1:1197.56424, y10+1:1296.63466, y11+1:1409.71367]	[b2+1:-0.00018, b4+1:0.00168, b5+1:-0.00159, b6+1:0.00209, b7+1:0.00351];[y1+1:-0.00018, y3+1:0.00025, y4+1:0.00086, y5+1:0.00187, y6+1:0.00087, y7+1:0.00071, y8+1:0.00090, y9+1:-0.00048, y10+1:0.00153, y11+1:-0.00352]	[b2+1:-1.03, b4+1:3.41, b5+1:-2.62, b6+1:2.89, b7+1:4.20];[y1+1:-1.01, y3+1:0.58, y4+1:1.59, y5+1:2.81, y6+1:1.09, y7+1:0.77, y8+1:0.89, y9+1:-0.40, y10+1:1.18, y11+1:-2.50]	[b2+1:4985, b4+1:7327, b5+1:5832, b6+1:6047, b7+1:5371];[y1+1:12159, y3+1:26420, y4+1:10716, y5+1:16929, y6+1:17019, y7+1:90343, y8+1:69087, y9+1:90575, y10+1:32789, y11+1:12634]	15	4134	2	0.000255	3635	2	0.000294	0.00110894	0.000426
Sample_aging_45-calib	16315	29.4657	200	2.12429e+06	16254	4	775.325	3097.27	10.036	5.036	LNYKPEEEYPDLSKHNNHMAK	LNYKPEEEYPDLS[Common Biological:ADP-ribosylation on S]KHNNHMAK	LNYKPEEEYPDLS[Common Biological:ADP-ribosylation on S]KHNNHMAK	1	ADP-ribosylation on S	C15H21N5O13P2	C15H21N5O13P2	1	2	3097.27	0.00138	0.44	A0A0A0MVC7	Creatine kinase, M-type	primary:CKM	full	[12 to 32]	K	V	T	[b2+1, b3+1, b9+1];[y1+1, y2+1, y3+1, y4+1, y5+1, y6+1, y7+1]	[b2+1:228.13437, b3+1:391.19583, b9+1:1166.53859];[y1+1:147.11261, y2+1:218.14958, y3+1:349.18980, y4+1:486.24885, y5+1:600.29198, y6+1:714.33631, y7+1:851.39708]	[b2+1:0.00010, b3+1:-0.00176, b9+1:0.00216];[y1+1:-0.00019, y2+1:-0.00034, y3+1:-0.00060, y4+1:-0.00047, y5+1:-0.00026, y6+1:0.00114, y7+1:0.00299]	[b2+1:0.45, b3+1:-4.51, b9+1:1.85];[y1+1:-1.32, y2+1:-1.57, y3+1:-1.73, y4+1:-0.96, y5+1:-0.43, y6+1:1.60, y7+1:3.52]	[b2+1:5420, b3+1:3813, b9+1:4947];[y1+1:6623, y2+1:8516, y3+1:6904, y4+1:4656, y5+1:3930, y6+1:10270, y7+1:20983]	10	9298	21	0.002249	8009	21	0.002612	0.0403125	0.005827
Sample_aging_41-calib	37999	59.1723	180	1.27695e+06	37957	5	728.333	3636.63	9.172	4.14	EQQQLIDDHFLFDKPVSPLLLASGMAR	EQQQLIDDHFLFDK[Common Biological:Formylation on K]PVS[Common Biological:ADP-ribosylation on S]PLLLASGMAR	EQQQLIDDHFLFDK[Common Biological:Formylation on K]PVS[Common Biological:ADP-ribosylation on S]PLLLASGMAR	2	ADP-ribosylation on S Formylation on K	C16H21N5O14P2	C16H21N5O14P2	2	1	3636.64	-0.00577	-1.59	A0A0A0MVC7	Creatine kinase, M-type	primary:CKM	full	[183 to 209]	K	D	T	[b2+1];[y1+1, y2+1, y3+1, y4+1, y5+1, y6+1, y7+1, y8+1]	[b2+1:258.10793];[y1+1:175.11819, y2+1:246.15538, y3+1:377.19665, y4+1:434.21774, y5+1:521.24971, y6+1:592.28699, y7+1:705.37082, y8+1:818.45171]	[b2+1:-0.00052];[y1+1:-0.00076, y2+1:-0.00068, y3+1:0.00010, y4+1:-0.00027, y5+1:-0.00033, y6+1:-0.00016, y7+1:-0.00040, y8+1:-0.00358]	[b2+1:-2.01];[y1+1:-4.38, y2+1:-2.79, y3+1:0.26, y4+1:-0.63, y5+1:-0.64, y6+1:-0.28, y7+1:-0.56, y8+1:-4.38]	[b2+1:2559];[y1+1:4809, y2+1:4392, y3+1:5191, y4+1:24493, y5+1:58942, y6+1:70288, y7+1:36176, y8+1:13049]	9	9689	29	0.002987	8359	29	0.003462	0.0161494	0.002696
Sample_aging_12-calib	9832	18.7171	103	775915	9770	2	798.367	1594.72	13.109	2.012	CQGGNNAGHTVVVDGK	[Common Artifact:Ammonia loss on C]C[Common Fixed:Carbamidomethyl on C]QGGNNAGHTVVVDGK	CQGGNNAGHTVVVDGK	1	Ammonia loss on C Carbamidomethyl on C	C2O	C2O	1	0	1594.72	0.00305	1.91	A0A096NK30	Adenylosuccinate synthetase isozyme 1	primary:ADSSL1	full	[63 to 78]	R	E	T	[b2+1, b3+1, b7+1, b10+1, b12+1, b13+1];[y2+1, y3+1, y4+1, y5+1, y7+1, y9+1, y10+1]	[b2+1:272.06927, b3+1:329.09137, b7+1:685.23229, b10+1:980.36262, b12+1:1178.49629, b13+1:1277.56215];[y2+1:204.13374, y3+1:319.16037, y4+1:418.23010, y5+1:517.29809, y7+1:717.40904, y9+1:911.48965, y10+1:982.52497]	[b2+1:-0.00069, b3+1:-0.00005, b7+1:-0.00356, b10+1:-0.00129, b12+1:-0.00444, b13+1:-0.00699];[y2+1:-0.00052, y3+1:-0.00084, y4+1:0.00048, y5+1:0.00005, y7+1:-0.00509, y9+1:-0.00485, y10+1:-0.00665]	[b2+1:-2.54, b3+1:-0.14, b7+1:-5.20, b10+1:-1.32, b12+1:-3.77, b13+1:-5.48];[y2+1:-2.58, y3+1:-2.63, y4+1:1.14, y5+1:0.10, y7+1:-7.11, y9+1:-5.33, y10+1:-6.78]	[b2+1:4077, b3+1:5141, b7+1:5684, b10+1:3417, b12+1:5775, b13+1:6589];[y2+1:13358, y3+1:11219, y4+1:7260, y5+1:4692, y7+1:4801, y9+1:7265, y10+1:5001]	13	5781	2	0.000255	5061	2	0.000294	0.463259	0.075634
Sample_aging_17-calib	22002	37.1285	73	530215	21952	2	777.308	1552.6	13.394	8.394	CGEDDETIPSEYR	[Common Artifact:Ammonia loss on C]C[Common Fixed:Carbamidomethyl on C]GEDDETIPSEYR	CGEDDETIPSEYR	36	Ammonia loss on C Carbamidomethyl on C	C2O	C2O	1	0	1552.6	0.00221	1.43	A0A096MLW8|A0A2I3LCQ6|A0A2I3N315|A0A2I3NBZ6	Calpastatin	primary:CAST	full	[410 to 422]|[373 to 385]|[388 to 400]|[369 to 381]	K	L	T	[b3+1, b4+1, b5+1, b6+1, b7+1];[y1+1, y2+1, y4+1, y5+1, y6+1, y7+1, y8+1, y9+1]	[b3+1:330.07494, b4+1:445.10217, b5+1:560.12909, b6+1:689.17086, b7+1:790.22200];[y1+1:175.11858, y2+1:338.18227, y4+1:554.25403, y5+1:651.30982, y6+1:764.39682, y7+1:865.43967, y8+1:994.48826, y9+1:1109.50636]	[b3+1:-0.00049, b4+1:-0.00021, b5+1:-0.00023, b6+1:-0.00105, b7+1:0.00241];[y1+1:-0.00037, y2+1:-0.00001, y4+1:-0.00287, y5+1:0.00016, y6+1:0.00309, y7+1:-0.00173, y8+1:0.00426, y9+1:-0.00458]	[b3+1:-1.48, b4+1:-0.46, b5+1:-0.41, b6+1:-1.52, b7+1:3.05];[y1+1:-2.13, y2+1:-0.03, y4+1:-5.18, y5+1:0.24, y6+1:4.05, y7+1:-2.01, y8+1:4.29, y9+1:-4.14]	[b3+1:11279, b4+1:7815, b5+1:17910, b6+1:5116, b7+1:4501];[y1+1:3938, y2+1:11752, y4+1:3252, y5+1:106362, y6+1:9399, y7+1:17737, y8+1:5322, y9+1:4645]	13	5169	2	0.000255	4518	2	0.000294	0.000318646	0.000188
Sample_aging_9-calib	3660	9.23887	149	3.77538e+06	3640	2	485.213	968.412	14.23	9.23	CGESGHLAR	[Common Artifact:Ammonia loss on C]C[Common Fixed:Carbamidomethyl on C]GESGHLAR	CGESGHLAR	138	Ammonia loss on C Carbamidomethyl on C	C2O	C2O	1	0	968.413	-0.00144	-1.49	A0A096MUF2	CCHC-type zinc finger nucleic acid binding protein	primary:CNBP	full	[161 to 169]	R	E	T	[b2+1, b3+1, b4+1, b6+1, b7+1, b8+1];[y1+1, y2+1, y3+1, y4+2, y5+2, y6+2, y7+1, y8+2]	[b2+1:201.03302, b3+1:330.07611, b4+1:417.10793, b6+1:611.18803, b7+1:724.27216, b8+1:795.31048];[y1+1:175.11930, y2+1:246.15646, y3+1:359.24023, y4+2:248.65326, y5+2:277.16404, y6+2:320.68006, y7+1:769.39697, y8+2:413.71224]	[b2+1:0.00018, b3+1:0.00068, b4+1:0.00047, b6+1:0.00020, b7+1:0.00026, b8+1:0.00146];[y1+1:0.00035, y2+1:0.00040, y3+1:0.00010, y4+2:0.00021, y5+2:0.00030, y6+2:0.00031, y7+1:0.00184, y8+2:0.00060]	[b2+1:0.89, b3+1:2.06, b4+1:1.13, b6+1:0.32, b7+1:0.36, b8+1:1.84];[y1+1:2.02, y2+1:1.62, y3+1:0.29, y4+2:0.42, y5+2:0.54, y6+2:0.49, y7+1:2.40, y8+2:0.73]	[b2+1:24944, b3+1:49750, b4+1:12934, b6+1:89831, b7+1:25877, b8+1:17222];[y1+1:86935, y2+1:125580, y3+1:156883, y4+2:96463, y5+2:58016, y6+2:108260, y7+1:6572, y8+2:7708]	14	4614	2	0.000255	4057	2	0.000294	9.28044e-05	5.9e-05
Sample_aging_17-calib	25405	42.0027	187	1.29167e+06	25366	2	684.773	1367.53	12.215	7.215	CDSGFALDSEER	[Common Artifact:Ammonia loss on C]C[Common Fixed:Carbamidomethyl on C]DSGFALDSEER	CDSGFALDSEER	1	Ammonia loss on C Carbamidomethyl on C	C2O	C2O	1	0	1367.53	0.00111	0.81	A0A096NM08	Fibrillin 1	primary:FBN1	full	[1055 to 1066]	R	N	T	[b3+1, b4+1, b5+1, b6+1];[y1+1, y2+1, y3+1, y4+1, y5+1, y6+1, y7+1, y8+1]	[b3+1:346.06929, b4+1:403.09127, b5+1:550.15921, b6+1:621.19800];[y1+1:175.11852, y2+1:304.16145, y3+1:433.20352, y4+1:520.23616, y5+1:635.26275, y6+1:748.34736, y7+1:819.38411, y8+1:966.45197]	[b3+1:-0.00105, b4+1:-0.00055, b5+1:-0.00102, b6+1:0.00066];[y1+1:-0.00043, y2+1:-0.00009, y3+1:-0.00061, y4+1:-0.00001, y5+1:-0.00036, y6+1:0.00018, y7+1:-0.00017, y8+1:-0.00073]	[b3+1:-3.05, b4+1:-1.36, b5+1:-1.86, b6+1:1.06];[y1+1:-2.46, y2+1:-0.31, y3+1:-1.42, y4+1:-0.01, y5+1:-0.56, y6+1:0.25, y7+1:-0.21, y8+1:-0.75]	[b3+1:4915, b4+1:31907, b5+1:23022, b6+1:12730];[y1+1:9699, y2+1:5308, y3+1:4312, y4+1:23388, y5+1:44589, y6+1:45713, y7+1:63831, y8+1:8017]	12	6265	2	0.000255	5490	2	0.000294	0.00305557	0.000771
Sample_aging_17-calib	25832	42.6119	124	1.01273e+06	25786	2	719.31	1436.61	13.231	8.231	CPPGFYTSPDGTR	[Common Artifact:Ammonia loss on C]C[Common Fixed:Carbamidomethyl on C]PPGFYTSPDGTR	CPPGFYTSPDGTR	4	Ammonia loss on C Carbamidomethyl on C	C2O	C2O	1	0	1436.6	0.00321	2.23	A0A096NM08	Fibrillin 1	primary:FBN1	full	[315 to 327]	K	C	T	[b2+1, b3+1, b4+1, b5+1];[y1+1, y3+1, y5+1, y6+1, y7+1, y8+1, y9+1, y10+1, y11+1]	[b2+1:241.06382, b3+1:338.11595, b4+1:395.13857, b5+1:542.20608];[y1+1:175.11839, y3+1:333.18728, y5+1:545.26800, y6+1:632.29977, y7+1:733.34640, y8+1:896.41042, y9+1:1043.47661, y10+1:1100.49779, y11+1:1197.55114]	[b2+1:-0.00032, b3+1:-0.00095, b4+1:0.00021, b5+1:-0.00070];[y1+1:-0.00056, y3+1:-0.00082, y5+1:0.00020, y6+1:-0.00006, y7+1:-0.00111, y8+1:-0.00041, y9+1:-0.00264, y10+1:-0.00293, y11+1:-0.00233]	[b2+1:-1.35, b3+1:-2.82, b4+1:0.52, b5+1:-1.29];[y1+1:-3.20, y3+1:-2.46, y5+1:0.37, y6+1:-0.10, y7+1:-1.51, y8+1:-0.46, y9+1:-2.53, y10+1:-2.66, y11+1:-1.95]	[b2+1:18871, b3+1:13283, b4+1:29625, b5+1:16430];[y1+1:5466, y3+1:11446, y5+1:15330, y6+1:15977, y7+1:37882, y8+1:45857, y9+1:7292, y10+1:5802, y11+1:10336]	13	5386	2	0.000255	4722	2	0.000294	0.00116652	0.00044
Sample_aging_17-calib	25199	41.7079	135	1.29168e+06	25157	2	736.313	1470.61	11.13	6.099	CPTGYYLNEDTR	[Common Artifact:Ammonia loss on C]C[Common Fixed:Carbamidomethyl on C]PTGYYLNEDTR	CPTGYYLNEDTR	2	Ammonia loss on C Carbamidomethyl on C	C2O	C2O	1	0	1470.61	0.00227	1.54	A0A096NM08	Fibrillin 1	primary:FBN1	full	[1633 to 1644]	R	V	T	[b2+1, b3+1, b4+1, b5+1];[y1+1, y2+1, y3+1, y4+1, y5+1, y6+1, y7+1]	[b2+1:241.06370, b3+1:342.11293, b4+1:399.13294, b5+1:562.19768];[y1+1:175.11858, y2+1:276.16665, y3+1:391.19431, y4+1:520.23754, y5+1:634.27842, y6+1:747.36458, y7+1:910.42739]	[b2+1:-0.00044, b3+1:0.00111, b4+1:-0.00034, b5+1:0.00107];[y1+1:-0.00037, y2+1:0.00002, y3+1:0.00074, y4+1:0.00137, y5+1:-0.00068, y6+1:0.00142, y7+1:0.00090]	[b2+1:-1.82, b3+1:3.25, b4+1:-0.86, b5+1:1.90];[y1+1:-2.12, y2+1:0.07, y3+1:1.89, y4+1:2.64, y5+1:-1.07, y6+1:1.90, y7+1:0.99]	[b2+1:3163, b3+1:3946, b4+1:20702, b5+1:14758];[y1+1:6310, y2+1:21824, y3+1:4974, y4+1:3343, y5+1:18885, y6+1:22713, y7+1:47932]	11	7542	2	0.000255	6569	2	0.000294	0.00176817	0.000563
Sample_aging_23-calib	11571	20.3347	198	2.59886e+06	11535	2	522.767	1043.52	11.144	3.027	CSVNLANKR	[Common Artifact:Ammonia loss on C]C[Common Fixed:Carbamidomethyl on C]SVNLANKR	CSVNLANKR	61	Ammonia loss on C Carbamidomethyl on C	C2O	C2O	1	1	1043.52	0.00072	0.69	A0A2I3LFE6|A0A2I3MZ83|A0A2I3NDJ3	Four and a half LIM domains 1	primary:FHL1	full	[271 to 279]|[255 to 263]|[284 to 292]	K	F	T	[b2+1, b3+1, b4+1, b5+1];[y1+1, y2+1, y3+1, y4+1, y5+1, y6+1, y7+2]	[b2+1:231.04305, b3+1:330.11140, b4+1:444.15419, b5+1:557.23819];[y1+1:175.11879, y2+1:303.21341, y3+1:417.25608, y4+1:488.29288, y5+1:601.37708, y6+1:715.42009, y7+2:407.74799]	[b2+1:-0.00036, b3+1:-0.00042, b4+1:-0.00055, b5+1:-0.00062];[y1+1:-0.00017, y2+1:-0.00051, y3+1:-0.00076, y4+1:-0.00107, y5+1:-0.00094, y6+1:-0.00085, y7+2:-0.00065]	[b2+1:-1.55, b3+1:-1.28, b4+1:-1.25, b5+1:-1.12];[y1+1:-0.95, y2+1:-1.69, y3+1:-1.83, y4+1:-2.20, y5+1:-1.57, y6+1:-1.19, y7+2:-0.80]	[b2+1:4091, b3+1:25303, b4+1:35100, b5+1:20001];[y1+1:24549, y2+1:9521, y3+1:21984, y4+1:110711, y5+1:51222, y6+1:64675, y7+2:7217]	11	7470	2	0.000255	6513	2	0.000294	0.00188112	0.000581
Sample_aging_15-calib	18007	30.9511	102	985295	17965	2	477.703	953.392	9.356	4.356	CSESLYGR	[Common Artifact:Ammonia loss on C]C[Common Fixed:Carbamidomethyl on C]SESLYGR	CSESLYGR	44	Ammonia loss on C Carbamidomethyl on C	C2O	C2O	1	0	953.391	0.00099	1.03	A0A2I3LU28	Four and a half LIM domains 3	primary:FHL3	full	[10 to 17]	K	K	T	[b2+1, b3+1, b4+1];[y1+1, y2+1, y3+1, y4+1, y5+1, y6+1]	[b2+1:231.04330, b3+1:360.08655, b4+1:447.11846];[y1+1:175.11862, y2+1:232.14019, y3+1:395.20362, y4+1:508.28794, y5+1:595.32027, y6+1:724.36481]	[b2+1:-0.00011, b3+1:0.00055, b4+1:0.00043];[y1+1:-0.00033, y2+1:-0.00022, y3+1:-0.00013, y4+1:0.00013, y5+1:0.00044, y6+1:0.00238]	[b2+1:-0.46, b3+1:1.54, b4+1:0.97];[y1+1:-1.90, y2+1:-0.97, y3+1:-0.33, y4+1:0.25, y5+1:0.74, y6+1:3.29]	[b2+1:16216, b3+1:13680, b4+1:22869];[y1+1:18947, y2+1:44917, y3+1:117428, y4+1:39205, y5+1:70823, y6+1:7048]	9	9365	22	0.002338	8067	22	0.002713	0.000376225	0.000212
Sample_aging_44-calib	12383	22.5599	166	2.85447e+06	12362	2	541.75	1081.49	13.232	8.232	CSESLYGRK	[Common Artifact:Ammonia loss on C]C[Common Fixed:Carbamidomethyl on C]SESLYGRK	CSESLYGRK	96	Ammonia loss on C Carbamidomethyl on C	C2O	C2O	1	1	1081.49	-0.00041	-0.38	A0A2I3LU28	Four and a half LIM domains 3	primary:FHL3	full	[10 to 18]	K	Y	T	[b2+1, b3+1, b4+1, b5+1, b8+1];[y1+1, y2+1, y3+1, y4+1, y5+1, y6+1, y7+1, y8+2]	[b2+1:231.04328, b3+1:360.08631, b4+1:447.11817, b5+1:560.20368, b8+1:936.38547];[y1+1:147.11268, y2+1:303.21424, y3+1:360.23548, y4+1:523.29874, y5+1:636.38267, y6+1:723.41472, y7+1:852.45546, y8+2:470.24997]	[b2+1:-0.00013, b3+1:0.00031, b4+1:0.00014, b5+1:0.00159, b8+1:-0.00252];[y1+1:-0.00012, y2+1:0.00033, y3+1:0.00010, y4+1:0.00004, y5+1:-0.00010, y6+1:-0.00008, y7+1:-0.00193, y8+2:0.00324]	[b2+1:-0.56, b3+1:0.87, b4+1:0.32, b5+1:2.84, b8+1:-2.70];[y1+1:-0.85, y2+1:1.08, y3+1:0.29, y4+1:0.07, y5+1:-0.15, y6+1:-0.11, y7+1:-2.26, y8+2:3.45]	[b2+1:22916, b3+1:46490, b4+1:77878, b5+1:4314, b8+1:8152];[y1+1:23308, y2+1:4166, y3+1:94044, y4+1:223238, y5+1:74789, y6+1:70275, y7+1:6529, y8+2:6525]	13	5382	2	0.000255	4718	2	0.000294	0.000168622	0.000104
Sample_aging_22-calib	13149	23.3536	82	9.59283e+06	13111	2	455.703	909.391	9.495	4.284	CQYVTEK	[Common Artifact:Ammonia loss on C]C[Common Fixed:Carbamidomethyl on C]QYVTEK	CQYVTEK	163	Ammonia loss on C Carbamidomethyl on C	C2O	C2O	1	0	909.39	0.00059	0.65	A0A096P398|A0A2I3LTA4|A0A2I3NEB0	Fructose-bisphosphate aldolase	primary:ALDOC|	full	[208 to 214]|[203 to 209]|[185 to 191]	R	V	T	[b2+1, b3+1, b4+1, b5+1];[y1+1, y2+1, y3+1, y4+1, y5+1]	[b2+1:272.06994, b3+1:435.13311, b4+1:534.20177, b5+1:635.24853];[y1+1:147.11274, y2+1:276.15527, y3+1:377.20291, y4+1:476.27142, y5+1:639.33477]	[b2+1:-0.00001, b3+1:-0.00017, b4+1:0.00008, b5+1:-0.00085];[y1+1:-0.00006, y2+1:-0.00013, y3+1:-0.00017, y4+1:-0.00007, y5+1:-0.00005]	[b2+1:-0.04, b3+1:-0.39, b4+1:0.15, b5+1:-1.34];[y1+1:-0.41, y2+1:-0.47, y3+1:-0.45, y4+1:-0.15, y5+1:-0.08]	[b2+1:624066, b3+1:487521, b4+1:27244, b5+1:24221];[y1+1:294071, y2+1:197204, y3+1:1481884, y4+1:612506, y5+1:1003728]	9	9325	21	0.002249	8028	21	0.002612	0.000238359	0.000138
Sample_aging_33-calib	15994	28.1829	200	2.43827e+06	15959	2	574.734	1147.45	14.19	1.024	CLQNHPEHM	[Common Artifact:Ammonia loss on C]C[Common Fixed:Carbamidomethyl on C]LQNHPEHM	CLQNHPEHM	49	Ammonia loss on C Carbamidomethyl on C	C2O	C2O	1	0	1147.45	0.00022	0.19	A0A096N5Z3|A0A2I3MFD6	Glycerol-3-phosphate dehydrogenase [NAD(+)]	primary:GPD1	full	[341 to 349]|[313 to 321]	R	-	T	[b2+1, b3+1, b4+1, b5+1, b6+1, b7+1, b8+1];[y1+1, y2+1, y3+1, y4+1, y5+1, y6+1, y7+1]	[b2+1:257.09520, b3+1:385.15454, b4+1:499.19542, b5+1:636.25650, b6+1:733.30843, b7+1:862.35165, b8+1:999.40819];[y1+1:150.05800, y2+1:287.11717, y3+1:416.15904, y4+1:513.21221, y5+1:650.27125, y6+1:764.31547, y7+1:892.37643]	[b2+1:-0.00024, b3+1:0.00052, b4+1:-0.00153, b5+1:0.00064, b6+1:-0.00019, b7+1:0.00043, b8+1:-0.00194];[y1+1:-0.00033, y2+1:-0.00007, y3+1:-0.00079, y4+1:-0.00039, y5+1:-0.00026, y6+1:0.00104, y7+1:0.00342]	[b2+1:-0.95, b3+1:1.36, b4+1:-3.07, b5+1:1.01, b6+1:-0.26, b7+1:0.50, b8+1:-1.94];[y1+1:-2.21, y2+1:-0.25, y3+1:-1.90, y4+1:-0.76, y5+1:-0.39, y6+1:1.36, y7+1:3.83]	[b2+1:33954, b3+1:23345, b4+1:4497, b5+1:55335, b6+1:4186, b7+1:62403, b8+1:17653];[y1+1:16502, y2+1:78820, y3+1:12825, y4+1:109144, y5+1:18183, y6+1:21859, y7+1:4158]	14	4716	2	0.000255	4143	2	0.000294	0.0177187	0.002855
Sample_aging_30-calib	19248	33.071	200	2.45531e+06	19207	3	553.6	1657.78	14.113	9.089	CHVPADAPQFIQHR	[Common Artifact:Ammonia loss on C]C[Common Fixed:Carbamidomethyl on C]HVPADAPQFIQHR	CHVPADAPQFIQHR	20	Ammonia loss on C Carbamidomethyl on C	C2O	C2O	1	0	1657.78	-1e-05	-0.01	A0A2I3LIK2|A0A2I3LR04|A0A2I3MET6	Nebulin	primary:NEB	full	[784 to 797]	K	V	T	[b2+1, b3+1, b6+1, b7+1, b9+1];[y1+1, y2+1, y3+1, y5+1, y6+1, y7+1, y8+1, y9+1, y11+2]	[b2+1:281.06966, b3+1:380.13806, b6+1:663.25467, b7+1:734.29187, b9+1:959.40781];[y1+1:175.11847, y2+1:312.17736, y3+1:440.23667, y5+1:700.38918, y6+1:828.44558, y7+1:925.49950, y8+1:996.53396, y9+1:1111.56107, y11+2:640.33021]	[b2+1:-0.00062, b3+1:-0.00064, b6+1:-0.00085, b7+1:-0.00076, b9+1:0.00383];[y1+1:-0.00048, y2+1:-0.00050, y3+1:0.00023, y5+1:0.00026, y6+1:-0.00191, y7+1:-0.00076, y8+1:-0.00342, y9+1:-0.00325, y11+2:-0.00105]	[b2+1:-2.23, b3+1:-1.70, b6+1:-1.28, b7+1:-1.04, b9+1:4.00];[y1+1:-2.75, y2+1:-1.61, y3+1:0.51, y5+1:0.37, y6+1:-2.31, y7+1:-0.82, y8+1:-3.43, y9+1:-2.92, y11+2:-0.82]	[b2+1:75284, b3+1:25437, b6+1:9905, b7+1:17177, b9+1:4397];[y1+1:15154, y2+1:8028, y3+1:11380, y5+1:27700, y6+1:9458, y7+1:27326, y8+1:6920, y9+1:8630, y11+2:31431]	14	4960	2	0.000255	4345	2	0.000294	0.000145078	8.9e-05
Sample_aging_8-calib	26593	43.1686	139	1.66233e+06	26551	2	515.274	1028.53	14.345	9.345	CGSGIVGAVVK	[Common Artifact:Ammonia loss on C]C[Common Fixed:Carbamidomethyl on C]GSGIVGAVVK	CGSGIVGAVVK	28	Ammonia loss on C Carbamidomethyl on C	C2O	C2O	1	0	1028.53	0.00139	1.35	A0A096NBY9	PDZ and LIM domain 3	primary:PDLIM3	full	[297 to 307]	K	A	T	[b3+1, b4+1, b5+1, b6+1, b7+1, b8+1];[y1+1, y2+1, y3+1, y4+1, y5+1, y6+1, y7+1, y8+1]	[b3+1:288.06428, b4+1:345.08631, b5+1:458.17057, b6+1:557.23752, b7+1:614.25947, b8+1:685.29893];[y1+1:147.11239, y2+1:246.18105, y3+1:345.24825, y4+1:416.28676, y5+1:473.30831, y6+1:572.37653, y7+1:685.46068, y8+1:742.48301]	[b3+1:-0.00058, b4+1:-0.00002, b5+1:0.00018, b6+1:-0.00129, b7+1:-0.00080, b8+1:0.00154];[y1+1:-0.00042, y2+1:-0.00017, y3+1:-0.00139, y4+1:0.00001, y5+1:0.00010, y6+1:-0.00009, y7+1:-0.00000, y8+1:0.00086]	[b3+1:-2.04, b4+1:-0.07, b5+1:0.39, b6+1:-2.31, b7+1:-1.31, b8+1:2.25];[y1+1:-2.86, y2+1:-0.69, y3+1:-4.02, y4+1:0.03, y5+1:0.21, y6+1:-0.16, y7+1:-0.00, y8+1:1.16]	[b3+1:11157, b4+1:73075, b5+1:45260, b6+1:8498, b7+1:6687, b8+1:4539];[y1+1:29151, y2+1:33987, y3+1:9233, y4+1:9158, y5+1:115724, y6+1:190216, y7+1:18282, y8+1:17974]	14	4444	2	0.000255	3900	2	0.000294	0.000205636	0.000123
Sample_aging_19-calib	20486	34.8812	200	3.42206e+06	20425	2	575.244	1148.47	12.154	7.154	CYEMASHLR	[Common Artifact:Ammonia loss on C]C[Common Fixed:Carbamidomethyl on C]YEMASHLR	CYEMASHLR	45	Ammonia loss on C Carbamidomethyl on C	C2O	C2O	1	0	1148.47	-0.00031	-0.27	A0A096P2I7	Profilin	primary:PFN1	full	[128 to 136]	K	R	T	[b2+1, b3+1, b4+1, b5+1, b7+1];[y1+1, y2+1, y3+1, y4+1, y5+1, y6+2, y7+1]	[b2+1:307.07452, b3+1:436.11743, b4+1:567.15827, b5+1:638.19395, b7+1:862.28811];[y1+1:175.11879, y2+1:288.20288, y3+1:425.26195, y4+1:512.29432, y5+1:583.33121, y6+2:357.68955, y7+1:843.41622]	[b2+1:-0.00019, b3+1:0.00013, b4+1:0.00048, b5+1:-0.00095, b7+1:0.00228];[y1+1:-0.00016, y2+1:-0.00014, y3+1:0.00002, y4+1:0.00036, y5+1:0.00014, y6+2:0.00028, y7+1:0.00207]	[b2+1:-0.61, b3+1:0.31, b4+1:0.85, b5+1:-1.49, b7+1:2.64];[y1+1:-0.91, y2+1:-0.47, y3+1:0.05, y4+1:0.71, y5+1:0.24, y6+2:0.39, y7+1:2.46]	[b2+1:34686, b3+1:90763, b4+1:13516, b5+1:6934, b7+1:5919];[y1+1:43751, y2+1:21905, y3+1:27831, y4+1:98468, y5+1:133039, y6+2:26050, y7+1:25455]	12	6469	2	0.000255	5668	2	0.000294	0.000222743	0.000131
Sample_aging_24-calib	9004	18.5554	102	1.46876e+06	8957	2	494.734	987.453	12.405	7.357	CCKLPEAK	[Common Artifact:Ammonia loss on C]C[Common Fixed:Carbamidomethyl on C]C[Common Fixed:Carbamidomethyl on C]KLPEAK	CCKLPEAK	111	Ammonia loss on C Carbamidomethyl on C Carbamidomethyl on C	C4H3NO2	C4H3NO2	1	1	987.452	0.00137	1.39	A0A096MVE5|A0A2I3LVU7	Albumin	primary:ALB	full	[390 to 397]|[416 to 423]	K	R	T	[b2+1, b3+1, b4+1, b5+1, b6+1, b7+1];[y1+1, y2+1, y3+1, y4+1, y5+1, y6+1]	[b2+1:304.04219, b3+1:432.13710, b4+1:545.22145, b5+1:642.27330, b6+1:771.31606, b7+1:842.35190];[y1+1:147.11294, y2+1:218.15010, y3+1:347.19333, y4+1:444.24563, y5+1:557.32943, y6+1:685.42425]	[b2+1:0.00017, b3+1:0.00012, b4+1:0.00040, b5+1:-0.00052, b6+1:-0.00035, b7+1:-0.00162];[y1+1:0.00013, y2+1:0.00018, y3+1:0.00082, y4+1:0.00035, y5+1:0.00009, y6+1:-0.00005]	[b2+1:0.55, b3+1:0.27, b4+1:0.74, b5+1:-0.81, b6+1:-0.46, b7+1:-1.93];[y1+1:0.91, y2+1:0.82, y3+1:2.36, y4+1:0.80, y5+1:0.16, y6+1:-0.08]	[b2+1:14480, b3+1:20193, b4+1:117546, b5+1:6936, b6+1:34112, b7+1:13605];[y1+1:46201, y2+1:106390, y3+1:6684, y4+1:157053, y5+1:46732, y6+1:25091]	12	5997	2	0.000255	5243	2	0.000294	5.25713e-05	3.5e-05
Sample_aging_14-calib	17784	31.1123	125	4.97129e+06	17716	2	561.239	1120.46	11.292	5.266	CCTESLVNR	[Common Artifact:Ammonia loss on C]C[Common Fixed:Carbamidomethyl on C]C[Common Fixed:Carbamidomethyl on C]TESLVNR	CCTESLVNR	42	Ammonia loss on C Carbamidomethyl on C Carbamidomethyl on C	C4H3NO2	C4H3NO2	1	0	1120.46	0.0001	0.09	A0A096MVE5|A0A2I3LVU7	Albumin	primary:ALB	full	[429 to 437]|[455 to 463]	K	R	T	[b2+1, b3+1, b4+1, b5+1];[y1+1, y2+1, y3+1, y4+1, y5+1, y6+1, y7+1]	[b2+1:304.04164, b3+1:405.08921, b4+1:534.13139, b5+1:621.16335];[y1+1:175.11861, y2+1:289.16161, y3+1:388.22997, y4+1:501.31456, y5+1:588.34564, y6+1:717.38842, y7+1:818.43522]	[b2+1:-0.00038, b3+1:-0.00049, b4+1:-0.00091, b5+1:-0.00097];[y1+1:-0.00034, y2+1:-0.00027, y3+1:-0.00032, y4+1:0.00020, y5+1:-0.00074, y6+1:-0.00056, y7+1:-0.00144]	[b2+1:-1.26, b3+1:-1.21, b4+1:-1.70, b5+1:-1.57];[y1+1:-1.98, y2+1:-0.95, y3+1:-0.83, y4+1:0.41, y5+1:-1.27, y6+1:-0.79, y7+1:-1.76]	[b2+1:106076, b3+1:73262, b4+1:28014, b5+1:24143];[y1+1:48743, y2+1:154726, y3+1:194727, y4+1:131652, y5+1:416932, y6+1:160157, y7+1:115287]	11	7072	2	0.000255	6171	2	0.000294	0.000193417	0.000117
Sample_aging_8-calib	27329	44.2168	98	838734	27286	3	763.342	2287.01	12.206	7.206	CEACPPGYSGPTHEGVGLAFAK	[Common Artifact:Ammonia loss on C]C[Common Fixed:Carbamidomethyl on C]EAC[Common Fixed:Carbamidomethyl on C]PPGYSGPTHEGVGLAFAK	CEACPPGYSGPTHEGVGLAFAK	4	Ammonia loss on C Carbamidomethyl on C Carbamidomethyl on C	C4H3NO2	C4H3NO2	1	0	2287	0.00142	0.62	A0A0A0MV46|A0A2I3LYC9|A0A2I3MNL2	Cartilage oligomeric matrix protein	primary:COMP	full	[151 to 172]|[146 to 167]|[235 to 256]	R	A	T	[b2+1, b3+1, b4+1];[y1+1, y3+1, y4+1, y6+1, y8+1, y9+1, y16+2, y17+2, y18+2]	[b2+1:273.05388, b3+1:344.09032, b4+1:504.11939];[y1+1:147.11237, y3+1:365.21776, y4+1:436.25747, y6+1:606.35920, y8+1:762.45656, y9+1:891.49736, y16+2:795.89905, y17+2:844.42508, y18+2:892.95172]	[b2+1:-0.00009, b3+1:-0.00076, b4+1:-0.00234];[y1+1:-0.00044, y3+1:-0.00057, y4+1:0.00203, y6+1:-0.00178, y8+1:0.00571, y9+1:0.00391, y16+2:-0.00026, y17+2:-0.00096, y18+2:-0.00045]	[b2+1:-0.35, b3+1:-2.22, b4+1:-4.66];[y1+1:-2.98, y3+1:-1.58, y4+1:4.65, y6+1:-2.93, y8+1:7.50, y9+1:4.40, y16+2:-0.17, y17+2:-0.57, y18+2:-0.25]	[b2+1:5600, b3+1:20459, b4+1:3505];[y1+1:3713, y3+1:4828, y4+1:3877, y6+1:5333, y8+1:3710, y9+1:5695, y16+2:5370, y17+2:24559, y18+2:86206]	12	6285	2	0.000255	5508	2	0.000294	0.000704587	0.000316
Sample_aging_17-calib	47085	73.0257	200	1.87308e+06	47028	2	767.346	1532.68	13.166	8.166	CECFPGLAVGLDGR	[Common Artifact:Ammonia loss on C]C[Common Fixed:Carbamidomethyl on C]EC[Common Fixed:Carbamidomethyl on C]FPGLAVGLDGR	CECFPGLAVGLDGR	4	Ammonia loss on C Carbamidomethyl on C Carbamidomethyl on C	C4H3NO2	C4H3NO2	1	0	1532.68	0.00295	1.92	A0A096NM08	Fibrillin 1	primary:FBN1	full	[637 to 650]	R	V	T	[b2+1, b3+1, b4+1];[y1+1, y2+1, y3+1, y5+1, y6+1, y7+1, y8+1, y9+1, y10+1, y11+1]	[b2+1:273.05414, b3+1:433.08406, b4+1:580.15200];[y1+1:175.11830, y2+1:232.13992, y3+1:347.16618, y5+1:517.27224, y6+1:616.34221, y7+1:687.37943, y8+1:800.46327, y9+1:857.48598, y10+1:954.53580, y11+1:1101.60191]	[b2+1:0.00017, b3+1:-0.00055, b4+1:-0.00103];[y1+1:-0.00065, y2+1:-0.00049, y3+1:-0.00118, y5+1:-0.00065, y6+1:0.00091, y7+1:0.00102, y8+1:0.00080, y9+1:0.00204, y10+1:-0.00091, y11+1:-0.00321]	[b2+1:0.62, b3+1:-1.28, b4+1:-1.78];[y1+1:-3.73, y2+1:-2.14, y3+1:-3.42, y5+1:-1.26, y6+1:1.48, y7+1:1.48, y8+1:1.00, y9+1:2.38, y10+1:-0.95, y11+1:-2.91]	[b2+1:4305, b3+1:48423, b4+1:10641];[y1+1:9211, y2+1:21411, y3+1:6160, y5+1:30926, y6+1:18056, y7+1:29625, y8+1:6051, y9+1:15008, y10+1:105279, y11+1:6078]	13	5573	2	0.000255	4887	2	0.000294	0.0013712	0.000487
Sample_aging_45-calib	24335	41.3758	82	918745	24268	2	796.372	1590.73	14.344	9.344	CICKPGFQLASDGR	[Common Artifact:Ammonia loss on C]C[Common Fixed:Carbamidomethyl on C]IC[Common Fixed:Carbamidomethyl on C]KPGFQLASDGR	CICKPGFQLASDGR	4	Ammonia loss on C Carbamidomethyl on C Carbamidomethyl on C	C4H3NO2	C4H3NO2	1	1	1590.73	0.00158	0.99	A0A096NM08	Fibrillin 1	primary:FBN1	full	[596 to 609]	K	Y	T	[b2+1, b3+1, b5+1, b12+1];[y1+1, y2+1, y4+1, y5+1, y6+1, y7+1, y8+1, y9+1, y10+1, y11+2]	[b2+1:257.09488, b3+1:417.12499, b5+1:642.27356, b12+1:1360.60331];[y1+1:175.11830, y2+1:232.13990, y4+1:434.19883, y5+1:505.23672, y6+1:618.31881, y7+1:746.37898, y8+1:893.44944, y9+1:950.46879, y10+1:1047.52066, y11+2:588.31079]	[b2+1:-0.00056, b3+1:-0.00110, b5+1:-0.00026, b12+1:0.00089];[y1+1:-0.00065, y2+1:-0.00052, y4+1:-0.00056, y5+1:0.00021, y6+1:-0.00175, y7+1:-0.00016, y8+1:0.00189, y9+1:-0.00023, y10+1:-0.00113, y11+2:-0.00243]	[b2+1:-2.17, b3+1:-2.64, b5+1:-0.40, b12+1:0.66];[y1+1:-3.74, y2+1:-2.23, y4+1:-1.30, y5+1:0.42, y6+1:-2.84, y7+1:-0.22, y8+1:2.11, y9+1:-0.24, y10+1:-1.08, y11+2:-2.07]	[b2+1:3853, b3+1:13214, b5+1:4570, b12+1:9702];[y1+1:3957, y2+1:31979, y4+1:6796, y5+1:8374, y6+1:10609, y7+1:9168, y8+1:6914, y9+1:13649, y10+1:183822, y11+2:9857]	14	4446	2	0.000255	3902	2	0.000294	0.000419974	0.000231
Sample_aging_17-calib	31978	51.4041	128	894380	31941	2	768.33	1534.65	9.156	4.156	CICPPGYSLQDDK	[Common Artifact:Ammonia loss on C]C[Common Fixed:Carbamidomethyl on C]IC[Common Fixed:Carbamidomethyl on C]PPGYSLQDDK	CICPPGYSLQDDK	2	Ammonia loss on C Carbamidomethyl on C Carbamidomethyl on C	C4H3NO2	C4H3NO2	1	0	1534.64	0.00231	1.5	A0A096NM08	Fibrillin 1	primary:FBN1	full	[1998 to 2010]	R	C	T	[b2+1, b3+1];[y1+1, y2+1, y4+1, y6+1, y8+1, y9+1, y10+2]	[b2+1:257.09579, b3+1:417.12594];[y1+1:147.11301, y2+1:262.13976, y4+1:505.22649, y6+1:705.34336, y8+1:925.42897, y9+1:1022.48041, y10+2:560.26988]	[b2+1:0.00035, b3+1:-0.00015];[y1+1:0.00021, y2+1:0.00001, y4+1:0.00122, y6+1:0.00200, y8+1:0.00281, y9+1:0.00149, y10+2:0.00081]	[b2+1:1.36, b3+1:-0.36];[y1+1:1.42, y2+1:0.06, y4+1:2.43, y6+1:2.84, y8+1:3.04, y9+1:1.46, y10+2:0.73]	[b2+1:3698, b3+1:11308];[y1+1:5388, y2+1:5459, y4+1:4065, y6+1:8565, y8+1:9804, y9+1:22527, y10+2:68730]	9	9754	33	0.003371	8415	33	0.003907	0.0189571	0.003012
Sample_aging_17-calib	31779	51.1195	161	1.10564e+06	31734	3	666.978	1997.91	11.109	6.109	CIDVRPGYCYTALTNGR	[Common Artifact:Ammonia loss on C]C[Common Fixed:Carbamidomethyl on C]IDVRPGYC[Common Fixed:Carbamidomethyl on C]YTALTNGR	CIDVRPGYCYTALTNGR	2	Ammonia loss on C Carbamidomethyl on C Carbamidomethyl on C	C4H3NO2	C4H3NO2	1	1	1997.91	0.002	1	A0A096NM08	Fibrillin 1	primary:FBN1	full	[328 to 344]	R	C	T	[b5+1, b8+1, b9+1, b10+1];[y1+1, y3+1, y4+1, y5+1, y6+1, y7+1, y8+1]	[b5+1:627.29169, b8+1:944.43048, b9+1:1104.46192, b10+1:1267.52417];[y1+1:175.11888, y3+1:346.18405, y4+1:447.23111, y5+1:560.31519, y6+1:631.35211, y7+1:732.39856, y8+1:895.46466]	[b5+1:-0.00022, b8+1:0.00102, b9+1:0.00181, b10+1:0.00073];[y1+1:-0.00007, y3+1:0.00071, y4+1:0.00009, y5+1:0.00010, y6+1:-0.00009, y7+1:-0.00132, y8+1:0.00146]	[b5+1:-0.35, b8+1:1.08, b9+1:1.64, b10+1:0.58];[y1+1:-0.40, y3+1:2.06, y4+1:0.20, y5+1:0.18, y6+1:-0.14, y7+1:-1.80, y8+1:1.63]	[b5+1:12028, b8+1:10944, b9+1:12500, b10+1:5405];[y1+1:5212, y3+1:3271, y4+1:13587, y5+1:17829, y6+1:15419, y7+1:15137, y8+1:9263]	11	7644	2	0.000255	6648	2	0.000294	0.000581026	0.000281
Sample_aging_17-calib	39973	62.8309	69	411857	39925	2	770.333	1538.65	11.296	6.296	CLCPEGFSLSSSGR	[Common Artifact:Ammonia loss on C]C[Common Fixed:Carbamidomethyl on C]LC[Common Fixed:Carbamidomethyl on C]PEGFSLSSSGR	CLCPEGFSLSSSGR	1	Ammonia loss on C Carbamidomethyl on C Carbamidomethyl on C	C4H3NO2	C4H3NO2	1	0	1538.65	0.00149	0.97	A0A096NM08	Fibrillin 1	primary:FBN1	full	[2038 to 2051]	K	R	T	[b2+1, b3+1];[y1+1, y4+1, y5+1, y6+1, y7+1, y8+1, y9+1, y10+1, y11+1]	[b2+1:257.09522, b3+1:417.12483];[y1+1:175.11828, y4+1:406.20446, y5+1:493.23686, y6+1:606.31935, y7+1:693.35233, y8+1:840.42087, y9+1:897.44183, y10+1:1026.48096, y11+1:1123.53682]	[b2+1:-0.00022, b3+1:-0.00126];[y1+1:-0.00067, y4+1:-0.00001, y5+1:0.00036, y6+1:-0.00121, y7+1:-0.00026, y8+1:-0.00014, y9+1:-0.00064, y10+1:-0.00410, y11+1:-0.00101]	[b2+1:-0.88, b3+1:-3.02];[y1+1:-3.86, y4+1:-0.03, y5+1:0.72, y6+1:-2.00, y7+1:-0.38, y8+1:-0.17, y9+1:-0.72, y10+1:-4.00, y11+1:-0.90]	[b2+1:3145, b3+1:8274];[y1+1:2647, y4+1:4655, y5+1:8180, y6+1:3255, y7+1:17938, y8+1:4587, y9+1:23907, y10+1:8479, y11+1:36824]	11	7064	2	0.000255	6164	2	0.000294	0.0135735	0.002332
Sample_aging_17-calib	22164	37.3613	152	1.72416e+06	22127	2	768.818	1535.62	13.051	8.051	CQCPSGMTLDATGR	[Common Artifact:Ammonia loss on C]C[Common Fixed:Carbamidomethyl on C]QC[Common Fixed:Carbamidomethyl on C]PSGMTLDATGR	CQCPSGMTLDATGR	1	Ammonia loss on C Carbamidomethyl on C Carbamidomethyl on C	C4H3NO2	C4H3NO2	1	0	1535.62	0.00393	2.56	A0A096NM08	Fibrillin 1	primary:FBN1	full	[935 to 948]	K	I	T	[b2+1, b3+1];[y1+1, y2+1, y3+1, y4+1, y5+1, y6+1, y7+1, y8+1, y9+1, y10+1, y11+1]	[b2+1:272.06966, b3+1:432.10084];[y1+1:175.11836, y2+1:232.14042, y3+1:333.18946, y4+1:404.22494, y5+1:519.25389, y6+1:632.33537, y7+1:733.38468, y8+1:864.42989, y9+1:921.44518, y10+1:1008.47808, y11+1:1105.53085]	[b2+1:-0.00030, b3+1:0.00024];[y1+1:-0.00059, y2+1:0.00001, y3+1:0.00137, y4+1:-0.00027, y5+1:0.00174, y6+1:-0.00085, y7+1:0.00079, y8+1:0.00551, y9+1:-0.00066, y10+1:0.00021, y11+1:0.00022]	[b2+1:-1.09, b3+1:0.55];[y1+1:-3.39, y2+1:0.03, y3+1:4.12, y4+1:-0.66, y5+1:3.36, y6+1:-1.34, y7+1:1.08, y8+1:6.39, y9+1:-0.72, y10+1:0.21, y11+1:0.20]	[b2+1:6478, b3+1:11679];[y1+1:3156, y2+1:3562, y3+1:2786, y4+1:5152, y5+1:4690, y6+1:3499, y7+1:9313, y8+1:4769, y9+1:7498, y10+1:3798, y11+1:21173]	13	5935	2	0.000255	5183	2	0.000294	0.013674	0.002343
Sample_aging_17-calib	30219	48.891	137	1.0008e+06	30162	2	710.306	1418.6	15.213	10.213	CSCSPGWIGDGIK	[Common Artifact:Ammonia loss on C]C[Common Fixed:Carbamidomethyl on C]SC[Common Fixed:Carbamidomethyl on C]SPGWIGDGIK	CSCSPGWIGDGIK	3	Ammonia loss on C Carbamidomethyl on C Carbamidomethyl on C	C4H3NO2	C4H3NO2	1	0	1418.6	0.00162	1.14	A0A096NM08	Fibrillin 1	primary:FBN1	full	[1348 to 1360]	K	C	T	[b2+1, b3+1, b4+1, b6+1, b7+1];[y1+1, y2+1, y3+1, y4+1, y5+1, y6+1, y7+1, y8+1, y9+2, y10+1]	[b2+1:231.04319, b3+1:391.07407, b4+1:478.10637, b6+1:632.18006, b7+1:818.26026];[y1+1:147.11267, y2+1:260.19547, y3+1:317.21822, y4+1:432.24481, y5+1:489.26683, y6+1:602.35056, y7+1:788.42897, y8+1:845.45062, y9+2:471.75602, y10+1:1029.53551]	[b2+1:-0.00021, b3+1:0.00002, b4+1:0.00029, b6+1:-0.00025, b7+1:0.00064];[y1+1:-0.00013, y2+1:-0.00140, y3+1:-0.00011, y4+1:-0.00046, y5+1:0.00009, y6+1:-0.00025, y7+1:-0.00115, y8+1:-0.00096, y9+2:0.00043, y10+1:-0.00086]	[b2+1:-0.92, b3+1:0.05, b4+1:0.61, b6+1:-0.40, b7+1:0.78];[y1+1:-0.92, y2+1:-5.39, y3+1:-0.34, y4+1:-1.08, y5+1:0.19, y6+1:-0.41, y7+1:-1.46, y8+1:-1.13, y9+2:0.46, y10+1:-0.84]	[b2+1:7092, b3+1:7258, b4+1:7041, b6+1:5993, b7+1:3572];[y1+1:12208, y2+1:2696, y3+1:10372, y4+1:4261, y5+1:34241, y6+1:38455, y7+1:12673, y8+1:23888, y9+2:33867, y10+1:9971]	15	4003	2	0.000255	3521	2	0.000294	0.000880122	0.000367
Sample_aging_17-calib	47471	73.5757	200	2.37099e+06	47413	2	921.922	1841.83	9.092	4.092	CWSPGVTVAPEMCPIR	[Common Artifact:Ammonia loss on C]C[Common Fixed:Carbamidomethyl on C]WSPGVTVAPEMC[Common Fixed:Carbamidomethyl on C]PIR	CWSPGVTVAPEMCPIR	2	Ammonia loss on C Carbamidomethyl on C Carbamidomethyl on C	C4H3NO2	C4H3NO2	1	0	1841.83	0.00223	1.21	A0A096NM08	Fibrillin 1	primary:FBN1	full	[365 to 380]	R	A	T	[b5+1, b6+1];[y5+1, y7+1, y8+1, y9+1, y10+1, y11+1, y13+2]	[b5+1:571.19661, b6+1:670.26545];[y5+1:676.32513, y7+1:902.42543, y8+1:973.46030, y9+1:1072.53178, y10+1:1173.57620, y11+1:1272.64068, y13+2:713.86288]	[b5+1:-0.00034, b6+1:0.00009];[y5+1:-0.00178, y7+1:0.00316, y8+1:0.00091, y9+1:0.00398, y10+1:0.00072, y11+1:-0.00321, y13+2:0.00036]	[b5+1:-0.59, b6+1:0.13];[y5+1:-2.64, y7+1:3.51, y8+1:0.94, y9+1:3.72, y10+1:0.61, y11+1:-2.52, y13+2:0.25]	[b5+1:13442, b6+1:7293];[y5+1:8447, y7+1:56830, y8+1:43805, y9+1:16765, y10+1:48790, y11+1:11574, y13+2:10787]	9	10186	50	0.004883	8759	49	0.00557	0.00266993	0.000715
Sample_aging_45-calib	19325	34.0949	110	951299	19306	2	696.824	1391.63	12.189	3.021	CAGCKNPITGFGK	[Common Artifact:Ammonia loss on C]C[Common Fixed:Carbamidomethyl on C]AGC[Common Fixed:Carbamidomethyl on C]KNPITGFGK	CAGCKNPITGFGK	8	Ammonia loss on C Carbamidomethyl on C Carbamidomethyl on C	C4H3NO2	C4H3NO2	1	1	1391.63	0.00142	1.02	A0A2I3LFE6|A0A2I3MZ83|A0A2I3NDJ3	Four and a half LIM domains 1	primary:FHL1	full	[237 to 249]|[221 to 233]|[250 to 262]	K	G	T	[b3+1, b4+1, b5+1, b6+1, b8+1];[y1+1, y2+1, y3+1, y4+1, y5+1, y7+1, y8+1]	[b3+1:272.06996, b4+1:432.09997, b5+1:560.19759, b6+1:674.23811, b8+1:884.37625];[y1+1:147.11237, y2+1:204.13381, y3+1:351.20211, y4+1:408.22429, y5+1:509.27154, y7+1:719.40801, y8+1:833.45236]	[b3+1:0.00001, b4+1:-0.00064, b5+1:0.00203, b6+1:-0.00038, b8+1:0.00093];[y1+1:-0.00044, y2+1:-0.00046, y3+1:-0.00058, y4+1:0.00015, y5+1:-0.00028, y7+1:-0.00064, y8+1:0.00078]	[b3+1:0.03, b4+1:-1.47, b5+1:3.62, b6+1:-0.57, b8+1:1.05];[y1+1:-3.00, y2+1:-2.26, y3+1:-1.64, y4+1:0.36, y5+1:-0.56, y7+1:-0.89, y8+1:0.93]	[b3+1:2934, b4+1:6526, b5+1:7071, b6+1:22242, b8+1:6844];[y1+1:14254, y2+1:22685, y3+1:6736, y4+1:16075, y5+1:22617, y7+1:39524, y8+1:12753]	12	6339	2	0.000255	5554	2	0.000294	0.00675845	0.001336
Sample_aging_18-calib	12183	21.8913	90	2.12947e+06	12117	3	520.266	1557.78	10.063	5.063	CSSCKRPIVGLGGGK	[Common Artifact:Ammonia loss on C]C[Common Fixed:Carbamidomethyl on C]SSC[Common Fixed:Carbamidomethyl on C]KRPIVGLGGGK	CSSCKRPIVGLGGGK	4	Ammonia loss on C Carbamidomethyl on C Carbamidomethyl on C	C4H3NO2	C4H3NO2	1	2	1557.78	0.00089	0.57	A0A2I3LU28	Four and a half LIM domains 3	primary:FHL3	full	[221 to 235]	K	Y	T	[b6+1, b8+1];[y1+1, y2+1, y3+1, y4+1, y6+1, y7+1, y9+1, y11+2]	[b6+1:762.30149, b8+1:972.43618];[y1+1:147.11284, y2+1:204.13450, y3+1:261.15597, y4+1:318.17731, y6+1:488.28273, y7+1:587.35102, y9+1:797.48827, y11+2:541.34486]	[b6+1:-0.00066, b8+1:-0.00280];[y1+1:0.00004, y2+1:0.00024, y3+1:0.00024, y4+1:0.00012, y6+1:0.00000, y7+1:-0.00012, y9+1:0.00030, y11+2:-0.00160]	[b6+1:-0.87, b8+1:-2.88];[y1+1:0.24, y2+1:1.16, y3+1:0.92, y4+1:0.37, y6+1:0.01, y7+1:-0.21, y9+1:0.38, y11+2:-1.48]	[b6+1:5321, b8+1:6126];[y1+1:25077, y2+1:6663, y3+1:8663, y4+1:15215, y6+1:23884, y7+1:17212, y9+1:11412, y11+2:15265]	10	9144	21	0.002249	7894	21	0.002612	0.00111806	0.000428
Sample_aging_17-calib	24490	40.6837	68	603213	24432	2	845.327	1688.64	13.336	8.336	CACTYGFTGPQCER	[Common Artifact:Ammonia loss on C]C[Common Fixed:Carbamidomethyl on C]AC[Common Fixed:Carbamidomethyl on C]TYGFTGPQC[Common Fixed:Carbamidomethyl on C]ER	CACTYGFTGPQCER	1	Ammonia loss on C Carbamidomethyl on C Carbamidomethyl on C Carbamidomethyl on C	C6H6N2O3	C6H6N2O3	1	0	1688.64	0.00094	0.56	A0A096NM08	Fibrillin 1	primary:FBN1	full	[166 to 179]	R	D	T	[b3+1, b4+1, b5+1, b6+1];[y1+1, y2+1, y3+1, y5+1, y6+1, y7+1, y8+1, y9+1, y10+1]	[b3+1:375.07995, b4+1:476.12693, b5+1:639.19140, b6+1:696.20974];[y1+1:175.11873, y2+1:304.16144, y3+1:464.19191, y5+1:689.30436, y6+1:746.32513, y7+1:847.37286, y8+1:994.43866, y9+1:1051.46191, y10+1:1214.52543]	[b3+1:0.00082, b4+1:0.00011, b5+1:0.00125, b6+1:-0.00187];[y1+1:-0.00022, y2+1:-0.00010, y3+1:-0.00028, y5+1:0.00083, y6+1:0.00013, y7+1:0.00018, y8+1:-0.00243, y9+1:-0.00065, y10+1:-0.00046]	[b3+1:2.18, b4+1:0.24, b5+1:1.96, b6+1:-2.69];[y1+1:-1.25, y2+1:-0.35, y3+1:-0.61, y5+1:1.20, y6+1:0.18, y7+1:0.22, y8+1:-2.45, y9+1:-0.62, y10+1:-0.38]	[b3+1:8302, b4+1:13408, b5+1:4127, b6+1:4629];[y1+1:7306, y2+1:2788, y3+1:4695, y5+1:12243, y6+1:34710, y7+1:29194, y8+1:15183, y9+1:55373, y10+1:10977]	13	5226	2	0.000255	4574	2	0.000294	0.00327897	0.000802
Sample_aging_13-calib	10662	20.7183	159	1.46615e+06	10632	2	490.194	978.373	8.211	3.211	CAQGCICK	[Common Artifact:Ammonia loss on C]C[Common Fixed:Carbamidomethyl on C]AQGC[Common Fixed:Carbamidomethyl on C]IC[Common Fixed:Carbamidomethyl on C]K	CAQGCICK	7	Ammonia loss on C Carbamidomethyl on C Carbamidomethyl on C Carbamidomethyl on C	C6H6N2O3	C6H6N2O3	1	0	978.372	0.00123	1.26	A0A096NIK9	Metallothionein	primary:MT1X	full	[44 to 51]	K	G	T	[b2+1, b3+1, b4+1];[y1+1, y2+1, y3+1, y4+1, y5+1]	[b2+1:215.04843, b3+1:343.10666, b4+1:400.12808];[y1+1:147.11245, y2+1:307.14324, y3+1:420.22797, y4+1:580.25728, y5+1:637.27957]	[b2+1:-0.00006, b3+1:-0.00040, b4+1:-0.00045];[y1+1:-0.00036, y2+1:-0.00021, y3+1:0.00045, y4+1:-0.00089, y5+1:-0.00006]	[b2+1:-0.28, b3+1:-1.18, b4+1:-1.13];[y1+1:-2.45, y2+1:-0.68, y3+1:1.07, y4+1:-1.53, y5+1:-0.09]	[b2+1:38440, b3+1:27817, b4+1:22190];[y1+1:34638, y2+1:69348, y3+1:20903, y4+1:15459, y5+1:79844]	8	11066	91	0.008213	9413	84	0.008912	0.00114673	0.000435
Sample_aging_29-calib	7877	16.4073	41	226305	7830	2	734.306	1466.6	13.293	6.136	CAQGCICKGTSDK	[Common Artifact:Ammonia loss on C]C[Common Fixed:Carbamidomethyl on C]AQGC[Common Fixed:Carbamidomethyl on C]IC[Common Fixed:Carbamidomethyl on C]KGTSDK	CAQGCICKGTSDK	4	Ammonia loss on C Carbamidomethyl on C Carbamidomethyl on C Carbamidomethyl on C	C6H6N2O3	C6H6N2O3	1	1	1466.6	0.0027	1.84	A0A096NIK9	Metallothionein	primary:MT1X	full	[44 to 56]	K	C	T	[b2+1, b3+1, b4+1, b5+1, b10+1];[y1+1, y2+1, y3+1, y5+1, y6+1, y7+1, y8+1, y10+1]	[b2+1:215.04853, b3+1:343.10717, b4+1:400.12832, b5+1:560.15813, b10+1:1119.44114];[y1+1:147.11258, y2+1:262.13949, y3+1:349.17092, y5+1:507.24016, y6+1:635.33629, y7+1:795.36529, y8+1:908.44762, y10+1:1125.50621]	[b2+1:0.00004, b3+1:0.00010, b4+1:-0.00021, b5+1:-0.00105, b10+1:0.00315];[y1+1:-0.00023, y2+1:-0.00026, y3+1:-0.00085, y5+1:-0.00075, y6+1:0.00041, y7+1:-0.00124, y8+1:-0.00298, y10+1:0.00350]	[b2+1:0.21, b3+1:0.31, b4+1:-0.53, b5+1:-1.87, b10+1:2.81];[y1+1:-1.56, y2+1:-0.98, y3+1:-2.45, y5+1:-1.49, y6+1:0.65, y7+1:-1.57, y8+1:-3.28, y10+1:3.11]	[b2+1:3557, b3+1:9434, b4+1:5749, b5+1:5204, b10+1:2824];[y1+1:3612, y2+1:3465, y3+1:3877, y5+1:4956, y6+1:5778, y7+1:9891, y8+1:4312, y10+1:3626]	13	5281	2	0.000255	4622	2	0.000294	0.00275797	0.000729
Sample_aging_25-calib	12791	23.8218	119	1.92341e+06	12752	3	495.894	1484.66	14.088	9.088	CAQYKKDGADFAK	[Common Artifact:Ammonia loss on C]C[Common Fixed:Carbamidomethyl on C]AQ[Common Artifact:Deamidation on Q]YKKDGADFAK	CAQYKKDGADFAK	28	Ammonia loss on C Carbamidomethyl on C Deamidation on Q	C2H3NO2	C2H3NO2	2	2	1484.66	-0.00184	-1.24	A0A096P398|A0A2I3LTA4|A0A2I3MJ33	Fructose-bisphosphate aldolase	primary:ALDOC|	full	[141 to 153]|[136 to 148]|[135 to 147]	R	W	T	[b2+1, b3+1, b7+2];[y1+1, y2+1, y3+1, y4+1, y5+1, y6+1, y7+1, y8+1, y9+2, y10+2, y11+2]	[b2+1:215.04787, b3+1:344.09017, b7+2:439.68878];[y1+1:147.11243, y2+1:218.14945, y3+1:365.21739, y4+1:480.24602, y5+1:551.28089, y6+1:608.30413, y7+1:723.33121, y8+1:851.42785, y9+2:490.26373, y10+2:571.79493, y11+2:636.31806]	[b2+1:-0.00062, b3+1:-0.00091, b7+2:-0.00100];[y1+1:-0.00038, y2+1:-0.00047, y3+1:-0.00094, y4+1:0.00075, y5+1:-0.00150, y6+1:0.00028, y7+1:0.00041, y8+1:0.00209, y9+2:-0.00053, y10+2:-0.00146, y11+2:0.00220]	[b2+1:-2.90, b3+1:-2.66, b7+2:-1.14];[y1+1:-2.58, y2+1:-2.18, y3+1:-2.58, y4+1:1.57, y5+1:-2.72, y6+1:0.46, y7+1:0.57, y8+1:2.46, y9+2:-0.54, y10+2:-1.28, y11+2:1.73]	[b2+1:9790, b3+1:8143, b7+2:8104];[y1+1:27539, y2+1:10924, y3+1:15618, y4+1:7138, y5+1:5612, y6+1:15827, y7+1:11793, y8+1:7888, y9+2:12751, y10+2:15777, y11+2:11916]	14	5042	2	0.000255	4409	2	0.000294	0.000134528	8.5e-05
Sample_aging_12-calib	9018	17.5613	127	936628	8971	2	582.732	1163.45	10.102	3.018	CLQNHPEHM	[Common Artifact:Ammonia loss on C]C[Common Fixed:Carbamidomethyl on C]LQNHPEHM[Common Variable:Oxidation on M]	CLQNHPEHM	12	Ammonia loss on C Carbamidomethyl on C Oxidation on M	C2O2	C2O2	2	0	1163.45	0.00039	0.33	A0A096N5Z3|A0A2I3MFD6	Glycerol-3-phosphate dehydrogenase [NAD(+)]	primary:GPD1	full	[341 to 349]|[313 to 321]	R	-	T	[b2+1, b3+1, b4+1, b5+1, b7+1, b8+1];[y1+1, y2+1, y4+1, y6+1]	[b2+1:257.09507, b3+1:385.15317, b4+1:499.19301, b5+1:636.25553, b7+1:862.35112, b8+1:999.40556];[y1+1:166.05276, y2+1:303.11187, y4+1:529.20710, y6+1:780.30535]	[b2+1:-0.00037, b3+1:-0.00085, b4+1:-0.00393, b5+1:-0.00033, b7+1:-0.00009, b8+1:-0.00456];[y1+1:-0.00048, y2+1:-0.00028, y4+1:-0.00041, y6+1:-0.00400]	[b2+1:-1.44, b3+1:-2.22, b4+1:-7.89, b5+1:-0.51, b7+1:-0.10, b8+1:-4.57];[y1+1:-2.93, y2+1:-0.93, y4+1:-0.77, y6+1:-5.13]	[b2+1:7505, b3+1:5950, b4+1:3063, b5+1:12637, b7+1:12437, b8+1:6991];[y1+1:14775, y2+1:10394, y4+1:19133, y6+1:3019]	10	8843	21	0.002249	7657	21	0.002612	0.00451279	0.00099
Sample_aging_32-calib	27525	45.2879	88	656235	27464	3	642.034	1923.08	10.137	5.137	QISVRGLAGVENVTELKK	QISVRGLAGVEN[Common Artifact:Ammonia loss on N]VTELKK	QISVRGLAGVENVTELKK	24	Ammonia loss on N	H-3N-1	H-3N-1	1	2	1923.08	0.00109	0.57	A0A096MT78|B0CM64	Alpha-1,4 glucan phosphorylase	|primary:PYGM	full	[13 to 30]	K	N	T	[b1+1, b12+1];[y1+1, y2+1, y3+1, y4+1, y5+1, y6+1, y7+1, y8+1]	[b1+1:129.06565, b12+1:1207.64237];[y1+1:147.11252, y2+1:275.20778, y3+1:388.29184, y4+1:517.33329, y5+1:618.38221, y6+1:717.45235, y7+1:814.47013, y8+1:943.51034]	[b1+1:-0.00020, b12+1:-0.00059];[y1+1:-0.00028, y2+1:0.00001, y3+1:0.00001, y4+1:-0.00113, y5+1:0.00011, y6+1:0.00183, y7+1:0.00324, y8+1:0.00085]	[b1+1:-1.57, b12+1:-0.49];[y1+1:-1.94, y2+1:0.03, y3+1:0.02, y4+1:-2.20, y5+1:0.17, y6+1:2.56, y7+1:3.98, y8+1:0.90]	[b1+1:2257, b12+1:9206];[y1+1:6066, y2+1:7149, y3+1:8355, y4+1:5839, y5+1:29046, y6+1:10142, y7+1:3648, y8+1:8294]	10	8657	18	0.002079	7508	18	0.002397	0.00123435	0.000455
Sample_aging_9-calib	7654	15.3547	137	1.26453e+06	7624	2	551.27	1100.53	10.089	5.089	QHGSNTFTVK	QHGSN[Common Artifact:Ammonia loss on N]TFTVK	QHGSNTFTVK	9	Ammonia loss on N	H-3N-1	H-3N-1	1	0	1100.53	3e-05	0.02	A0A2I3LNT9|A0A2I3MSJ4	Bridging integrator 1	primary:BIN1	full	[242 to 251]	K	A	T	[b5+1, b6+1, b7+1, b8+1];[y1+1, y2+1, y3+1, y4+1, y5+1, y8+1]	[b5+1:507.19404, b6+1:608.24600, b7+1:755.30752, b8+1:856.35917];[y1+1:147.11286, y2+1:246.18108, y3+1:347.22857, y4+1:494.29686, y5+1:595.34610, y8+1:836.41368]	[b5+1:-0.00059, b6+1:0.00368, b7+1:-0.00321, b8+1:0.00076];[y1+1:0.00006, y2+1:-0.00014, y3+1:-0.00033, y4+1:-0.00045, y5+1:0.00111, y8+1:-0.00118]	[b5+1:-1.17, b6+1:6.07, b7+1:-4.26, b8+1:0.89];[y1+1:0.40, y2+1:-0.58, y3+1:-0.94, y4+1:-0.91, y5+1:1.87, y8+1:-1.41]	[b5+1:10608, b6+1:10468, b7+1:4278, b8+1:4795];[y1+1:32907, y2+1:18452, y3+1:14720, y4+1:4511, y5+1:7740, y8+1:3704]	10	8925	21	0.002249	7719	21	0.002612	0.00146747	0.000507
Sample_aging_41-calib	24286	39.4972	200	1.66586e+06	24241	4	619.529	2474.09	15.146	5.042	EWGYASHNGPDHWHELFPNAK	EWGYASHN[Common Artifact:Ammonia loss on N]GPDHWHELFPNAK	EWGYASHNGPDHWHELFPNAK	16	Ammonia loss on N	H-3N-1	H-3N-1	1	0	2474.08	0.00539	2.18	A0A2I3MJ94	Carbonic anhydrase 3	primary:CA3	full	[4 to 24]	K	G	T	[b2+1];[y1+1, y2+1, y4+1, y5+1, y6+1, y7+1, y8+1, y10+2, y14+2, y15+3, y16+3, y17+3, y18+3, y19+3]	[b2+1:316.12871];[y1+1:147.11248, y2+1:218.14958, y4+1:429.24565, y5+1:576.31620, y6+1:689.40274, y7+1:818.44079, y8+1:955.49827, y10+2:639.82096, y14+2:822.88253, y15+3:594.61055, y16+3:623.61986, y17+3:647.29967, y18+3:701.65175, y19+3:720.66095]	[b2+1:-0.00047];[y1+1:-0.00033, y2+1:-0.00033, y4+1:0.00004, y5+1:0.00217, y6+1:0.00465, y7+1:0.00011, y8+1:-0.00132, y10+2:-0.00317, y14+2:0.00242, y15+3:0.00283, y16+3:-0.00129, y17+3:0.00103, y18+3:-0.00604, y19+3:0.00007]	[b2+1:-1.50];[y1+1:-2.24, y2+1:-1.54, y4+1:0.10, y5+1:3.78, y6+1:6.76, y7+1:0.14, y8+1:-1.39, y10+2:-2.48, y14+2:1.47, y15+3:1.59, y16+3:-0.69, y17+3:0.53, y18+3:-2.87, y19+3:0.03]	[b2+1:3396];[y1+1:11236, y2+1:14382, y4+1:30053, y5+1:9212, y6+1:5646, y7+1:11697, y8+1:10860, y10+2:6956, y14+2:15002, y15+3:13806, y16+3:18758, y17+3:30099, y18+3:9175, y19+3:52821]	15	4165	2	0.000255	3662	2	0.000294	0.012337	0.002167
Sample_aging_21-calib	7943	16.8588	200	4.1849e+06	7922	3	445.888	1334.64	9.076	4.076	GENQSPIELHTK	GEN[Common Artifact:Ammonia loss on N]QSPIELHTK	GENQSPIELHTK	18	Ammonia loss on N	H-3N-1	H-3N-1	1	0	1334.65	-0.00313	-2.34	A0A2I3MJ94	Carbonic anhydrase 3	primary:CA3	full	[25 to 36]	K	D	T	[b2+1, b5+1];[y1+1, y2+1, y3+1, y4+1, y5+1, y6+1, y7+2]	[b2+1:187.07090, b5+1:499.17769];[y1+1:147.11283, y2+1:248.16050, y3+1:385.21916, y4+1:498.30376, y5+1:627.34663, y6+1:740.43109, y7+2:419.24603]	[b2+1:-0.00043, b5+1:-0.00063];[y1+1:0.00003, y2+1:0.00002, y3+1:-0.00023, y4+1:0.00030, y5+1:0.00058, y6+1:0.00098, y7+2:0.00191]	[b2+1:-2.32, b5+1:-1.26];[y1+1:0.19, y2+1:0.07, y3+1:-0.60, y4+1:0.60, y5+1:0.92, y6+1:1.32, y7+2:2.28]	[b2+1:20283, b5+1:7696];[y1+1:52746, y2+1:19982, y3+1:29685, y4+1:30284, y5+1:85512, y6+1:29850, y7+2:40230]	9	10345	58	0.005593	8863	56	0.006309	0.00224859	0.000646
Sample_aging_36-calib	3280	9.5515	116	792200	3251	3	392.87	1175.59	9.185	4.185	GGNMKEVFRR	GGN[Common Artifact:Ammonia loss on N]MKEVFRR	GGNMKEVFRR	5	Ammonia loss on N	H-3N-1	H-3N-1	1	2	1175.59	-0.00026	-0.22	A0A0A0MVC7	Creatine kinase, M-type	primary:CKM	full	[243 to 252]	K	F	T	[b2+1];[y1+1, y2+1, y4+2, y5+2, y6+2, y7+2, y8+2, y9+3]	[b2+1:115.05028];[y1+1:175.11868, y2+1:331.21901, y4+2:289.18167, y5+2:353.70289, y6+2:417.75032, y7+2:483.27100, y8+2:531.77918, y9+3:373.86238]	[b2+1:0.00008];[y1+1:-0.00027, y2+1:-0.00105, y4+2:-0.00083, y5+2:-0.00098, y6+2:-0.00109, y7+2:-0.00021, y8+2:-0.00023, y9+3:-0.00020]	[b2+1:0.70];[y1+1:-1.55, y2+1:-3.19, y4+2:-1.45, y5+2:-1.39, y6+2:-1.31, y7+2:-0.21, y8+2:-0.21, y9+3:-0.18]	[b2+1:5842];[y1+1:24270, y2+1:2620, y4+2:9741, y5+2:18507, y6+2:26811, y7+2:31402, y8+2:12455, y9+3:14916]	9	9643	28	0.002894	8321	28	0.003354	0.001508	0.000516
Sample_aging_13-calib	30785	50.3291	200	4.60479e+06	30736	4	648.567	2590.24	14.066	1.971	GIWHNDNKSFLVWVNEEDHLR	GIWHNDNKSFLVWVN[Common Artifact:Ammonia loss on N]EEDHLR	GIWHNDNKSFLVWVNEEDHLR	10	Ammonia loss on N	H-3N-1	H-3N-1	1	1	2590.24	0.00201	0.78	A0A0A0MVC7	Creatine kinase, M-type	primary:CKM	full	[216 to 236]	R	V	T	[b2+1, b7+1, b8+1, b10+2, b11+2, b12+2];[y1+1, y2+1, y3+1, y4+1, y5+1, y6+1, y7+1, y8+1]	[b2+1:171.11256, b7+1:837.36133, b8+1:965.46089, b10+2:600.28455, b11+2:656.82606, b12+2:706.36176];[y1+1:175.11872, y2+1:288.20265, y3+1:425.26166, y4+1:540.28894, y5+1:669.33256, y6+1:798.37417, y7+1:895.39231, y8+1:994.46122]	[b2+1:-0.00025, b7+1:-0.00250, b8+1:0.00210, b10+2:0.00259, b11+2:0.00155, b12+2:0.00453];[y1+1:-0.00023, y2+1:-0.00036, y3+1:-0.00027, y4+1:0.00007, y5+1:0.00110, y6+1:0.00011, y7+1:0.00187, y8+1:0.00237]	[b2+1:-1.45, b7+1:-2.99, b8+1:2.18, b10+2:2.16, b11+2:1.18, b12+2:3.21];[y1+1:-1.33, y2+1:-1.26, y3+1:-0.64, y4+1:0.12, y5+1:1.64, y6+1:0.14, y7+1:2.10, y8+1:2.39]	[b2+1:17253, b7+1:26717, b8+1:18627, b10+2:16339, b11+2:12979, b12+2:32749];[y1+1:35225, y2+1:13698, y3+1:24519, y4+1:13033, y5+1:37036, y6+1:26914, y7+1:15682, y8+1:11273]	14	5083	2	0.000255	4439	2	0.000294	0.187152	0.025159
Sample_aging_24-calib	49331	76.788	101	445305	49279	4	936.973	3743.86	10.136	5.136	GTGGVDTAAVGSVFDVSNADRLGSSEVEQVQLVVDGVK	GTGGVDTAAVGSVFDVSN[Common Artifact:Ammonia loss on N]ADRLGSSEVEQVQLVVDGVK	GTGGVDTAAVGSVFDVSNADRLGSSEVEQVQLVVDGVK	1	Ammonia loss on N	H-3N-1	H-3N-1	1	1	3743.85	0.01258	3.36	A0A0A0MVC7	Creatine kinase, M-type	primary:CKM	full	[321 to 358]	R	L	T	[b2+1, b8+1, b9+1];[y1+1, y3+1, y5+1, y6+1, y7+1, y8+1, y9+1]	[b2+1:159.07596, b8+1:659.30334, b9+1:730.33707];[y1+1:147.11272, y3+1:303.20245, y5+1:517.29764, y6+1:616.36654, y7+1:729.44724, y8+1:857.50718, y9+1:956.58108]	[b2+1:-0.00046, b8+1:0.00384, b9+1:0.00046];[y1+1:-0.00008, y3+1:-0.00023, y5+1:-0.00040, y6+1:0.00008, y7+1:-0.00327, y8+1:-0.00191, y9+1:0.00358]	[b2+1:-2.88, b8+1:5.84, b9+1:0.64];[y1+1:-0.58, y3+1:-0.77, y5+1:-0.77, y6+1:0.14, y7+1:-4.49, y8+1:-2.23, y9+1:3.74]	[b2+1:4178, b8+1:3320, b9+1:4177];[y1+1:1953, y3+1:4952, y5+1:8119, y6+1:10142, y7+1:6094, y8+1:10427, y9+1:7220]	10	8663	19	0.002182	7513	19	0.002516	0.721668	0.169649
Sample_aging_11-calib	16601	28.908	200	3.49433e+06	16558	4	711.598	2842.36	9.042	1.002	HKTDLNHENLKGGDDLDPHYVLSSR	HKTDLNHEN[Common Artifact:Ammonia loss on N]LKGGDDLDPHYVLSSR	HKTDLNHENLKGGDDLDPHYVLSSR	1	Ammonia loss on N	H-3N-1	H-3N-1	1	2	2842.36	-0.00209	-0.74	A0A0A0MVC7	Creatine kinase, M-type	primary:CKM	full	[106 to 130]	K	V	T	[b2+1, b7+1, b17+2];[y1+1, y4+1, y5+1, y6+1, y7+2, y8+2]	[b2+1:266.16098, b7+1:846.42032, b17+2:943.43771];[y1+1:175.11857, y4+1:462.26849, y5+1:561.33378, y6+1:724.40056, y7+2:431.23210, y8+2:479.75847]	[b2+1:-0.00017, b7+1:-0.00136, b17+2:0.00066];[y1+1:-0.00038, y4+1:0.00142, y5+1:-0.00171, y6+1:0.00175, y7+2:-0.00081, y8+2:-0.00082]	[b2+1:-0.66, b7+1:-1.61, b17+2:0.35];[y1+1:-2.20, y4+1:3.07, y5+1:-3.04, y6+1:2.42, y7+2:-0.94, y8+2:-0.86]	[b2+1:4867, b7+1:8288, b17+2:18482];[y1+1:20491, y4+1:5818, y5+1:12816, y6+1:28797, y7+2:10520, y8+2:37033]	9	10736	75	0.006976	9131	70	0.007658	0.457986	0.074702
Sample_aging_5-calib	17753	29.4874	114	962352	17712	5	569.48	2842.36	14.281	1.005	HKTDLNHENLKGGDDLDPHYVLSSR	HKTDLN[Common Artifact:Ammonia loss on N]HENLKGGDDLDPHYVLSSR	HKTDLNHENLKGGDDLDPHYVLSSR	5	Ammonia loss on N	H-3N-1	H-3N-1	1	2	2842.36	0.00132	0.47	A0A0A0MVC7	Creatine kinase, M-type	primary:CKM	full	[106 to 130]	K	V	T	[b1+1, b2+1, b4+1, b8+2, b9+2, b15+2, b17+3];[y1+1, y3+1, y4+1, y5+1, y6+1, y7+2, y8+2]	[b1+1:138.06598, b2+1:266.16132, b4+1:482.23572, b8+2:479.72292, b9+2:536.74379, b15+2:829.38122, b17+3:629.29422];[y1+1:175.11876, y3+1:349.18226, y4+1:462.26769, y5+1:561.33534, y6+1:724.39892, y7+2:431.23273, y8+2:479.75871]	[b1+1:-0.00021, b2+1:0.00017, b4+1:-0.00005, b8+2:0.00085, b9+2:-0.00035, b15+2:-0.00132, b17+3:0.00061];[y1+1:-0.00019, y3+1:-0.00075, y4+1:0.00062, y5+1:-0.00015, y6+1:0.00010, y7+2:0.00046, y8+2:-0.00036]	[b1+1:-1.55, b2+1:0.63, b4+1:-0.10, b8+2:0.89, b9+2:-0.33, b15+2:-0.80, b17+3:0.32];[y1+1:-1.09, y3+1:-2.16, y4+1:1.34, y5+1:-0.27, y6+1:0.14, y7+2:0.53, y8+2:-0.37]	[b1+1:2678, b2+1:8254, b4+1:10866, b8+2:5058, b9+2:6628, b15+2:4076, b17+3:37204];[y1+1:3443, y3+1:3615, y4+1:16747, y5+1:25899, y6+1:52888, y7+2:37280, y8+2:55869]	14	4528	2	0.000255	3978	2	0.000294	0.0806173	0.010898
Sample_aging_17-calib	19608	33.7023	200	3.50938e+06	19561	4	626.57	2502.25	9.039	4.039	LQKRGTGGVDTAAVGSVFDVSNADR	LQKRGTGGVDTAAVGSVFDVSN[Common Artifact:Ammonia loss on N]ADR	LQKRGTGGVDTAAVGSVFDVSNADR	1	Ammonia loss on N	H-3N-1	H-3N-1	1	2	2502.25	0.00557	2.23	A0A0A0MVC7	Creatine kinase, M-type	primary:CKM	full	[317 to 341]	R	L	T	[b2+1, b12+2, b13+2, b14+2];[y1+1, y5+1, y6+1, y7+1, y8+1]	[b2+1:242.15013, b12+2:592.82374, b13+2:628.34248, b14+2:677.87645];[y1+1:175.11890, y5+1:545.23390, y6+1:644.30144, y7+1:759.32926, y8+1:906.40043]	[b2+1:0.00021, b12+2:0.00198, b13+2:0.00236, b14+2:0.00189];[y1+1:-0.00005, y5+1:0.00248, y6+1:0.00161, y7+1:0.00248, y8+1:0.00525]	[b2+1:0.87, b12+2:1.68, b13+2:1.88, b14+2:1.40];[y1+1:-0.31, y5+1:4.56, y6+1:2.50, y7+1:3.27, y8+1:5.80]	[b2+1:6117, b12+2:12268, b13+2:39809, b14+2:10786];[y1+1:10657, y5+1:10137, y6+1:8972, y7+1:14811, y8+1:22005]	9	10763	77	0.007147	9147	72	0.007863	0.122991	0.016461
Sample_aging_36-calib	29352	47.7439	200	2.92904e+06	29310	3	559.303	1674.89	11.082	6.069	LSVEALNSLTGEFKGK	LSVEALN[Common Artifact:Ammonia loss on N]SLTGEFKGK	LSVEALNSLTGEFKGK	8	Ammonia loss on N	H-3N-1	H-3N-1	1	1	1674.88	0.00463	2.76	A0A0A0MVC7	Creatine kinase, M-type	primary:CKM	full	[157 to 172]	K	Y	T	[b2+1];[y1+1, y2+1, y3+1, y4+1, y6+1, y7+1, y8+1, y9+1, y10+1, y13+1]	[b2+1:201.12280];[y1+1:147.11232, y2+1:204.13392, y3+1:332.22878, y4+1:479.29712, y6+1:665.36245, y7+1:766.41068, y8+1:879.49467, y9+1:966.52570, y10+1:1063.54876, y13+1:1376.71415]	[b2+1:-0.00057];[y1+1:-0.00049, y2+1:-0.00035, y3+1:-0.00045, y4+1:-0.00052, y6+1:0.00075, y7+1:0.00130, y8+1:0.00123, y9+1:0.00022, y10+1:0.00691, y13+1:0.00853]	[b2+1:-2.87];[y1+1:-3.33, y2+1:-1.73, y3+1:-1.36, y4+1:-1.09, y6+1:1.13, y7+1:1.70, y8+1:1.40, y9+1:0.23, y10+1:6.50, y13+1:6.20]	[b2+1:22950];[y1+1:24008, y2+1:16774, y3+1:10755, y4+1:14273, y6+1:34952, y7+1:68115, y8+1:14586, y9+1:16321, y10+1:13507, y13+1:5244]	11	7837	2	0.000255	6796	2	0.000294	0.00159758	0.000535
Sample_aging_20-calib	33793	54.6706	200	1.62527e+06	33730	4	585.817	2339.24	16.197	11.166	LSVEALNSLTGEFKGKYYPLK	LSVEALN[Common Artifact:Ammonia loss on N]SLTGEFKGKYYPLK	LSVEALNSLTGEFKGKYYPLK	6	Ammonia loss on N	H-3N-1	H-3N-1	1	2	2339.24	-0.00436	-1.87	A0A0A0MVC7	Creatine kinase, M-type	primary:CKM	full	[157 to 177]	K	S	T	[b2+1, b5+1];[y1+1, y2+1, y3+1, y4+1, y5+1, y7+1, y9+1, y11+2, y12+2, y13+2, y15+2, y16+2, y17+2, y18+2]	[b2+1:201.12295, b5+1:500.27180];[y1+1:147.11244, y2+1:260.19724, y3+1:357.24951, y4+1:520.31232, y5+1:683.37544, y7+1:868.49262, y9+1:1143.65342, y11+2:665.36430, y12+2:715.88812, y13+2:772.42978, y15+2:864.45879, y16+2:921.00042, y17+2:956.51790, y18+2:1021.03930]	[b2+1:-0.00042, b5+1:0.00031];[y1+1:-0.00037, y2+1:0.00037, y3+1:-0.00012, y4+1:-0.00064, y5+1:-0.00085, y7+1:-0.00010, y9+1:-0.00267, y11+2:0.00117, y12+2:0.00113, y13+2:0.00039, y15+2:0.01000, y16+2:0.00920, y17+2:0.00705, y18+2:0.00725]	[b2+1:-2.10, b5+1:0.63];[y1+1:-2.51, y2+1:1.43, y3+1:-0.34, y4+1:-1.23, y5+1:-1.25, y7+1:-0.11, y9+1:-2.34, y11+2:0.88, y12+2:0.79, y13+2:0.25, y15+2:5.79, y16+2:5.00, y17+2:3.69, y18+2:3.56]	[b2+1:38747, b5+1:7432];[y1+1:13454, y2+1:3569, y3+1:26796, y4+1:8104, y5+1:7687, y7+1:14188, y9+1:5033, y11+2:22956, y12+2:59836, y13+2:11960, y15+2:48275, y16+2:12948, y17+2:22461, y18+2:17509]	16	3466	1	0.000255	3070	1	0.000294	0.00108492	0.00042
Sample_aging_41-calib	29387	46.8075	200	4.35689e+06	29356	4	519.286	2073.11	9.054	4.054	RAVEKLSVEALNSLTGEFK	RAVEKLSVEALN[Common Artifact:Ammonia loss on N]SLTGEFK	RAVEKLSVEALNSLTGEFK	2	Ammonia loss on N	H-3N-1	H-3N-1	1	2	2073.11	0.00423	2.04	A0A0A0MVC7	Creatine kinase, M-type	primary:CKM	full	[152 to 170]	R	G	T	[b3+1, b4+1, b5+1, b10+2, b11+2];[y1+1, y2+1, y4+1, y5+1]	[b3+1:327.21386, b4+1:456.25633, b5+1:584.35249, b10+2:542.31119, b11+2:598.85376];[y1+1:147.11285, y2+1:294.18115, y4+1:480.24483, y5+1:581.29268]	[b3+1:-0.00005, b4+1:-0.00018, b5+1:0.00102, b10+2:-0.00058, b11+2:0.00050];[y1+1:0.00005, y2+1:-0.00007, y4+1:-0.00044, y5+1:-0.00027]	[b3+1:-0.16, b4+1:-0.38, b5+1:1.75, b10+2:-0.53, b11+2:0.42];[y1+1:0.34, y2+1:-0.22, y4+1:-0.92, y5+1:-0.47]	[b3+1:9924, b4+1:17465, b5+1:27736, b10+2:51384, b11+2:12878];[y1+1:11999, y2+1:32257, y4+1:24444, y5+1:47471]	9	10604	68	0.006396	9051	64	0.007059	0.0389513	0.005614
Sample_aging_19-calib	6411	14.2537	65	592172	6387	2	533.762	1065.51	10.252	2.015	TDLNHENLK	TDLN[Common Artifact:Ammonia loss on N]HENLK	TDLNHENLK	13	Ammonia loss on N	H-3N-1	H-3N-1	1	0	1065.51	0.00028	0.26	A0A0A0MVC7	Creatine kinase, M-type	primary:CKM	full	[108 to 116]	K	G	T	[b2+1, b6+1, b7+1, b8+1];[y1+1, y2+1, y3+1, y6+1, y7+2, y8+2]	[b2+1:217.08183, b6+1:693.28509, b7+1:807.32818, b8+1:920.41568];[y1+1:147.11267, y2+1:260.19726, y3+1:374.24225, y6+1:737.35913, y7+2:425.72499, y8+2:483.23853]	[b2+1:-0.00007, b6+1:0.00125, b7+1:0.00141, b8+1:0.00484];[y1+1:-0.00013, y2+1:0.00040, y3+1:0.00245, y6+1:0.00145, y7+2:0.00095, y8+2:0.00111]	[b2+1:-0.31, b6+1:1.80, b7+1:1.75, b8+1:5.27];[y1+1:-0.92, y2+1:1.53, y3+1:6.57, y6+1:1.97, y7+2:1.12, y8+2:1.15]	[b2+1:16737, b6+1:5786, b7+1:11598, b8+1:7542];[y1+1:22204, y2+1:4285, y3+1:2968, y6+1:15285, y7+2:44629, y8+2:17986]	10	8288	8	0.000961	7182	8	0.001108	0.0171279	0.002798
Sample_aging_20-calib	19208	33.7227	175	1.23736e+06	19147	4	645.313	2577.22	9.116	1.003	TDLNHENLKGGDDLDPHYVLSSR	TDLNHEN[Common Artifact:Ammonia loss on N]LKGGDDLDPHYVLSSR	TDLNHENLKGGDDLDPHYVLSSR	1	Ammonia loss on N	H-3N-1	H-3N-1	1	1	2577.21	0.01251	4.85	A0A0A0MVC7	Creatine kinase, M-type	primary:CKM	full	[108 to 130]	K	V	T	[b2+1, b5+1, b8+1];[y1+1, y4+1, y5+1, y6+1, y7+2, y8+1]	[b2+1:217.08153, b5+1:581.27138, b8+1:920.41217];[y1+1:175.11846, y4+1:462.26696, y5+1:561.33560, y6+1:724.39925, y7+2:431.23197, y8+1:958.50979]	[b2+1:-0.00036, b5+1:0.00358, b8+1:0.00133];[y1+1:-0.00050, y4+1:-0.00011, y5+1:0.00011, y6+1:0.00044, y7+2:-0.00106, y8+1:-0.00071]	[b2+1:-1.68, b5+1:6.17, b8+1:1.45];[y1+1:-2.85, y4+1:-0.24, y5+1:0.20, y6+1:0.60, y7+2:-1.23, y8+1:-0.74]	[b2+1:12412, b5+1:3209, b8+1:4220];[y1+1:13065, y4+1:8721, y5+1:23305, y6+1:48821, y7+2:19610, y8+1:10146]	9	9991	43	0.004293	8610	42	0.004867	0.842941	0.259326
Sample_aging_8-calib	45122	69.6934	90	772869	45073	3	971.509	2911.51	10.152	5.152	YRVPADVDPLTITSSLSSDGVLTVNGPR	YRVPADVDPLTITSSLSSDGVLTVN[Common Artifact:Ammonia loss on N]GPR	YRVPADVDPLTITSSLSSDGVLTVNGPR	1	Ammonia loss on N	H-3N-1	H-3N-1	1	1	2911.49	0.01228	4.22	A0A2I3N502	Crystallin alpha B	primary:CRYAB	full	[120 to 147]	K	K	T	[b6+1, b7+1, b8+1, b9+2, b10+1, b11+1, b12+1, b13+2, b14+1];[y3+1]	[b6+1:702.35644, b7+1:801.42566, b8+1:916.45043, b9+2:507.25487, b10+1:1126.58976, b11+1:1227.63548, b12+1:1340.71195, b13+2:721.38642, b14+1:1528.79728];[y3+1:329.19172]	[b6+1:-0.00051, b7+1:0.00029, b8+1:-0.00187, b9+2:-0.00260, b10+1:0.00063, b11+1:-0.00134, b12+1:-0.00893, b13+2:-0.00299, b14+1:-0.00330];[y3+1:-0.00146]	[b6+1:-0.73, b7+1:0.36, b8+1:-2.05, b9+2:-2.57, b10+1:0.56, b11+1:-1.09, b12+1:-6.67, b13+2:-2.08, b14+1:-2.16];[y3+1:-4.44]	[b6+1:10225, b7+1:9484, b8+1:46686, b9+2:10217, b10+1:13532, b11+1:9115, b12+1:5806, b13+2:5375, b14+1:3955];[y3+1:3073]	10	8586	17	0.001966	7445	17	0.002268	0.0270314	0.004038
Sample_aging_13-calib	24193	40.9244	200	3.46261e+06	24148	2	522.743	1043.47	9.063	1.954	WDAWNELK	WDAWN[Common Artifact:Ammonia loss on N]ELK	WDAWNELK	3	Ammonia loss on N	H-3N-1	H-3N-1	1	0	1043.47	-0.0001	-0.09	A0A096NRY9|A0A2I3MQM2|A0A2I3MS71|A0A2I3N3I4|A0A2I3NBA1|Q3I224	Diazepam binding inhibitor, acyl-CoA binding protein|Diazepam binding inhibitor, acyl-CoA binding protein (Fragment)	|primary:DBI	full	[57 to 64]|[116 to 123]|[97 to 104]|[66 to 73]|[113 to 120]|[73 to 80]	K	G	T	[b1+1, b3+1, b5+1, b6+1];[y1+1, y2+1, y3+1, y4+1, y5+1]	[b1+1:187.08649, b3+1:373.15005, b5+1:656.24322, b6+1:785.28938];[y1+1:147.11246, y2+1:260.19638, y3+1:389.23931, y4+1:486.25509, y5+1:672.33689]	[b1+1:-0.00010, b3+1:-0.00059, b5+1:-0.00312, b6+1:0.00045];[y1+1:-0.00034, y2+1:-0.00048, y3+1:-0.00015, y4+1:-0.00075, y5+1:0.00174]	[b1+1:-0.55, b3+1:-1.59, b5+1:-4.77, b6+1:0.57];[y1+1:-2.32, y2+1:-1.87, y3+1:-0.39, y4+1:-1.54, y5+1:2.60]	[b1+1:8627, b3+1:7683, b5+1:15964, b6+1:15472];[y1+1:85444, y2+1:49421, y3+1:13165, y4+1:15609, y5+1:6255]	9	10493	64	0.006083	8964	60	0.006679	0.00435555	0.000967
Sample_aging_13-calib	20809	36.0949	200	3.02579e+06	20756	4	606.802	2423.18	13.068	8.068	YKQATVGDINTERPGMLDFTGK	YKQATVGDIN[Common Artifact:Ammonia loss on N]TERPGMLDFTGK	YKQATVGDINTERPGMLDFTGK	2	Ammonia loss on N	H-3N-1	H-3N-1	1	2	2423.18	-0.00197	-0.81	A0A096NRY9|A0A2I3MQM2|A0A2I3MS71|A0A2I3N3I4|A0A2I3NBA1|Q3I224	Diazepam binding inhibitor, acyl-CoA binding protein|Diazepam binding inhibitor, acyl-CoA binding protein (Fragment)	|primary:DBI	full	[33 to 54]|[92 to 113]|[73 to 94]|[42 to 63]|[89 to 110]|[49 to 70]	R	A	T	[b2+1, b3+1, b5+1, b8+1];[y1+1, y2+1, y3+1, y4+1, y5+1, y12+2, y13+2, y14+2, y15+2]	[b2+1:292.16404, b3+1:420.22514, b5+1:592.30982, b8+1:863.42513];[y1+1:147.11200, y2+1:204.13327, y3+1:305.18109, y4+1:452.24917, y5+1:567.27272, y12+2:676.33560, y13+2:724.84874, y14+2:781.38955, y15+2:838.90261]	[b2+1:-0.00153, b3+1:0.00100, b5+1:0.00088, b8+1:-0.00063];[y1+1:-0.00080, y2+1:-0.00100, y3+1:-0.00086, y4+1:-0.00119, y5+1:-0.00458, y12+2:-0.00354, y13+2:0.00637, y14+2:0.00393, y15+2:0.00309]	[b2+1:-5.26, b3+1:2.38, b5+1:1.48, b8+1:-0.73];[y1+1:-5.50, y2+1:-4.93, y3+1:-2.83, y4+1:-2.63, y5+1:-8.09, y12+2:-2.62, y13+2:4.40, y14+2:2.51, y15+2:1.84]	[b2+1:9460, b3+1:4149, b5+1:5966, b8+1:16437];[y1+1:14710, y2+1:8738, y3+1:6521, y4+1:11136, y5+1:5214, y12+2:8303, y13+2:80177, y14+2:24281, y15+2:9890]	13	5906	2	0.000255	5161	2	0.000294	0.00538176	0.001121
Sample_aging_24-calib	12074	23.0872	92	783467	12046	2	801.327	1600.64	12.307	7.307	QEEENPAEETGEEK	QEEEN[Common Artifact:Ammonia loss on N]PAEETGEEK	QEEENPAEETGEEK	60	Ammonia loss on N	H-3N-1	H-3N-1	1	0	1600.64	0.00193	1.21	A0A096N469	Endosulfine alpha	primary:ENSA	full	[5 to 18]	K	Q	T	[b1+1, b5+1, b6+1];[y1+1, y2+1, y4+1, y5+1, y6+1, y7+1, y8+1, y9+1, y10+1]	[b1+1:129.06562, b5+1:613.20892, b6+1:710.26178];[y1+1:147.11266, y2+1:276.15513, y4+1:462.21879, y5+1:563.26738, y6+1:692.30953, y7+1:821.35192, y8+1:892.38699, y9+1:989.44089, y10+1:1086.46794]	[b1+1:-0.00023, b5+1:-0.00109, b6+1:-0.00100];[y1+1:-0.00015, y2+1:-0.00027, y4+1:-0.00067, y5+1:0.00024, y6+1:-0.00019, y7+1:-0.00040, y8+1:-0.00244, y9+1:-0.00130, y10+1:0.00937]	[b1+1:-1.81, b5+1:-1.78, b6+1:-1.41];[y1+1:-1.02, y2+1:-0.97, y4+1:-1.45, y5+1:0.43, y6+1:-0.28, y7+1:-0.49, y8+1:-2.74, y9+1:-1.32, y10+1:8.63]	[b1+1:1686, b5+1:10302, b6+1:4304];[y1+1:3238, y2+1:10144, y4+1:13343, y5+1:21057, y6+1:23050, y7+1:26105, y8+1:14633, y9+1:108000, y10+1:4597]	12	6101	2	0.000255	5344	2	0.000294	0.00507253	0.001074
Sample_aging_25-calib	24990	41.4183	136	937339	24946	4	727.135	2904.51	9.078	4.078	QLPSAGPDKNLVTGDHIPTPQDLPQRK	QLPSAGPDKN[Common Artifact:Ammonia loss on N]LVTGDHIPTPQDLPQRK	QLPSAGPDKNLVTGDHIPTPQDLPQRK	19	Ammonia loss on N	H-3N-1	H-3N-1	1	2	2904.51	0.00096	0.33	A0A096N469	Endosulfine alpha	primary:ENSA	full	[104 to 130]	K	S	T	[b10+1, b11+1, b16+2];[y1+1, y4+1, y5+1, y6+1, y8+1, y10+1]	[b10+1:991.49060, b11+1:1104.57110, b16+2:807.39856];[y1+1:147.11289, y4+1:528.32486, y5+1:641.40733, y6+1:756.43709, y8+1:981.54779, y10+1:1179.64742]	[b10+1:0.00627, b11+1:0.00270, b16+2:-0.00196];[y1+1:0.00009, y4+1:-0.00040, y5+1:-0.00199, y6+1:0.00083, y8+1:0.00019, y10+1:-0.00063]	[b10+1:6.33, b11+1:2.45, b16+2:-1.21];[y1+1:0.60, y4+1:-0.76, y5+1:-3.11, y6+1:1.09, y8+1:0.19, y10+1:-0.53]	[b10+1:5578, b11+1:4453, b16+2:5043];[y1+1:5424, y4+1:19822, y5+1:4518, y6+1:5648, y8+1:5572, y10+1:17153]	9	10320	55	0.005329	8847	53	0.00599	0.00265592	0.000711
Sample_aging_33-calib	13474	24.4602	200	2.60285e+06	13436	3	455.234	1362.68	16.185	11.185	GNPTVEVDLHTAK	GN[Common Artifact:Ammonia loss on N]PTVEVDLHTAK	GNPTVEVDLHTAK	86	Ammonia loss on N	H-3N-1	H-3N-1	1	0	1362.68	0.00206	1.51	A0A096P2I8	Enolase 3	primary:ENO3	full	[16 to 28]	R	G	T	[b2+1, b3+1, b4+1, b5+1, b6+1];[y1+1, y2+1, y3+1, y4+1, y5+1, y6+1, y7+1, y8+1, y9+1, y10+2, y11+3]	[b2+1:155.04468, b3+1:252.09737, b4+1:353.14530, b5+1:452.21365, b6+1:581.25597];[y1+1:147.11233, y2+1:218.14916, y3+1:319.19702, y4+1:456.25616, y5+1:569.34008, y6+1:684.36751, y7+1:783.43583, y8+1:912.47907, y9+1:1011.54697, y10+2:556.80032, y11+3:403.88650]	[b2+1:-0.00044, b3+1:-0.00051, b4+1:-0.00026, b5+1:-0.00033, b6+1:-0.00060];[y1+1:-0.00047, y2+1:-0.00076, y3+1:-0.00057, y4+1:-0.00035, y5+1:-0.00050, y6+1:-0.00000, y7+1:-0.00010, y8+1:0.00055, y9+1:0.00003, y10+2:-0.00126, y11+3:-0.00242]	[b2+1:-2.83, b3+1:-2.02, b4+1:-0.73, b5+1:-0.72, b6+1:-1.03];[y1+1:-3.24, y2+1:-3.50, y3+1:-1.80, y4+1:-0.77, y5+1:-0.87, y6+1:-0.01, y7+1:-0.12, y8+1:0.60, y9+1:0.03, y10+2:-1.13, y11+3:-2.00]	[b2+1:25170, b3+1:54702, b4+1:29001, b5+1:3925, b6+1:4534];[y1+1:28407, y2+1:7986, y3+1:36280, y4+1:39085, y5+1:35210, y6+1:65319, y7+1:53672, y8+1:65582, y9+1:7203, y10+2:5221, y11+3:21305]	16	3493	2	0.000255	3092	2	0.000294	0.000125289	7.8e-05
Sample_aging_17-calib	44190	68.8725	200	1.26169e+06	44125	4	751.898	3003.56	10.059	0	HIADLAGNPDLILPVPAFNVINGGSHAGNK	HIADLAGNPDLILPVPAFN[Common Artifact:Ammonia loss on N]VINGGSHAGNK	HIADLAGNPDLILPVPAFNVINGGSHAGNK	1	Ammonia loss on N	H-3N-1	H-3N-1	1	0	3003.56	0.00788	2.62	A0A096P2I8	Enolase 3	primary:ENO3	full	[133 to 162]	R	L	T	[b6+1, b8+1, b9+1, b10+1, b11+1];[y1+1, y2+1, y9+1, y15+2, y18+2]	[b6+1:621.33575, b8+1:792.40089, b9+1:889.45564, b10+1:1004.47878, b11+1:1117.57293];[y1+1:147.11269, y2+1:261.15740, y9+1:841.38505, y15+2:733.36411, y18+2:887.96326]	[b6+1:0.00026, b8+1:0.00101, b9+1:0.00300, b10+1:-0.00080, b11+1:0.00928];[y1+1:-0.00012, y2+1:0.00167, y9+1:-0.00605, y15+2:0.00270, y18+2:-0.00425]	[b6+1:0.42, b8+1:1.28, b9+1:3.37, b10+1:-0.80, b11+1:8.32];[y1+1:-0.79, y2+1:6.43, y9+1:-7.20, y15+2:1.84, y18+2:-2.40]	[b6+1:4749, b8+1:10158, b9+1:3814, b10+1:6704, b11+1:10570];[y1+1:5740, y2+1:4582, y9+1:3977, y15+2:18650, y18+2:5124]	10	9183	21	0.002249	7925	21	0.002612	0.981358	0.578731
Sample_aging_40-calib	31985	50.9493	113	748681	31937	3	804.446	2410.32	14.113	8.072	QVANMTKPTTIIEKNGDILTLK	QVAN[Common Artifact:Ammonia loss on N]MTKPTTIIEKNGDILTLK	QVANMTKPTTIIEKNGDILTLK	3	Ammonia loss on N	H-3N-1	H-3N-1	1	2	2410.31	0.00226	0.94	A0A096N101	Fatty acid binding protein 3	primary:FABP3	full	[32 to 53]	R	T	T	[b4+1, b5+1, b6+1, b10+1];[y1+1, y2+1, y3+1, y4+1, y5+1, y7+1, y8+1, y9+1, y11+1, y15+2]	[b4+1:396.18861, b5+1:527.22933, b6+1:628.27512, b10+1:1055.51883];[y1+1:147.11284, y2+1:260.19670, y3+1:361.24405, y4+1:474.32972, y5+1:587.41399, y7+1:759.46421, y8+1:873.50487, y9+1:1001.60137, y11+1:1243.72432, y15+2:828.48528]	[b4+1:0.00085, b5+1:0.00108, b6+1:-0.00080, b10+1:-0.00017];[y1+1:0.00003, y2+1:-0.00017, y3+1:-0.00050, y4+1:0.00111, y5+1:0.00132, y7+1:0.00313, y8+1:0.00086, y9+1:0.00240, y11+1:-0.00131, y15+2:0.00546]	[b4+1:2.16, b5+1:2.06, b6+1:-1.28, b10+1:-0.16];[y1+1:0.22, y2+1:-0.66, y3+1:-1.39, y4+1:2.35, y5+1:2.25, y7+1:4.13, y8+1:0.98, y9+1:2.39, y11+1:-1.05, y15+2:3.30]	[b4+1:10271, b5+1:6389, b6+1:5769, b10+1:4135];[y1+1:5047, y2+1:2956, y3+1:7645, y4+1:4463, y5+1:5364, y7+1:4952, y8+1:7417, y9+1:4894, y11+1:4560, y15+2:10821]	14	4961	2	0.000255	4346	2	0.000294	0.00257868	0.000695
Sample_aging_41-calib	27617	44.2844	97	692337	27567	3	788.448	2362.32	15.208	10.208	QVGNVTKPTVIISQEGDKVVIR	QVGN[Common Artifact:Ammonia loss on N]VTKPTVIISQEGDKVVIR	QVGNVTKPTVIISQEGDKVVIR	4	Ammonia loss on N	H-3N-1	H-3N-1	1	2	2362.32	0.0011	0.47	A0A096MSU7|A0A096N2W9	Fatty acid binding protein 7	primary:FABP7	full	[32 to 53]	R	T	T	[b4+1, b5+1, b6+1, b10+1, b11+1, b12+1];[y1+1, y5+1, y7+1, y8+1, y9+1, y10+1, y11+1, y15+2, y16+2]	[b4+1:382.17134, b5+1:481.23917, b6+1:582.28652, b10+1:1007.54895, b11+1:1120.63113, b12+1:1233.72381];[y1+1:175.11838, y5+1:614.43558, y7+1:786.48086, y8+1:915.52419, y9+1:1043.58187, y10+1:1130.61456, y11+1:1243.69669, y15+2:827.47862, y16+2:891.52395]	[b4+1:-0.00077, b5+1:-0.00135, b6+1:-0.00168, b10+1:-0.00308, b11+1:-0.00496, b12+1:0.00366];[y1+1:-0.00057, y5+1:0.00077, y7+1:-0.00235, y8+1:-0.00161, y9+1:-0.00252, y10+1:-0.00185, y11+1:-0.00379, y15+2:-0.00343, y16+2:-0.00774]	[b4+1:-2.02, b5+1:-2.82, b6+1:-2.89, b10+1:-3.06, b11+1:-4.43, b12+1:2.97];[y1+1:-3.28, y5+1:1.25, y7+1:-3.00, y8+1:-1.76, y9+1:-2.41, y10+1:-1.64, y11+1:-3.05, y15+2:-2.07, y16+2:-4.35]	[b4+1:6378, b5+1:9656, b6+1:6484, b10+1:12929, b11+1:12380, b12+1:3807];[y1+1:5173, y5+1:5966, y7+1:8562, y8+1:11963, y9+1:9180, y10+1:19084, y11+1:9628, y15+2:19592, y16+2:3405]	15	4010	2	0.000255	3527	2	0.000294	0.00105786	0.000414
Sample_aging_19-calib	21182	35.8844	100	825153	21137	2	776.376	1550.74	10.231	1.124	QAVTNPNNTFYATK	QAVTN[Common Artifact:Ammonia loss on N]PNNTFYATK	QAVTNPNNTFYATK	7	Ammonia loss on N	H-3N-1	H-3N-1	1	0	1550.74	0.0017	1.09	A0A096MUK6	Heat shock protein family A (Hsp70) member 9	primary:HSPA9	full	[108 to 121]	R	R	T	[b5+1];[y1+1, y2+1, y3+1, y4+1, y5+1, y6+1, y7+1, y8+1, y9+1]	[b5+1:497.23486];[y1+1:147.11229, y2+1:248.16006, y3+1:319.19694, y4+1:482.26015, y5+1:629.32888, y6+1:730.37733, y7+1:844.42126, y8+1:958.46519, y9+1:1055.51463]	[b5+1:-0.00058];[y1+1:-0.00051, y2+1:-0.00042, y3+1:-0.00065, y4+1:-0.00078, y5+1:-0.00046, y6+1:0.00031, y7+1:0.00131, y8+1:0.00232, y9+1:-0.00100]	[b5+1:-1.16];[y1+1:-3.51, y2+1:-1.69, y3+1:-2.05, y4+1:-1.62, y5+1:-0.73, y6+1:0.42, y7+1:1.56, y8+1:2.42, y9+1:-0.95]	[b5+1:3207];[y1+1:10058, y2+1:9000, y3+1:14372, y4+1:12126, y5+1:9716, y6+1:7081, y7+1:10530, y8+1:10703, y9+1:103574]	10	8335	9	0.001072	7227	9	0.001237	0.273663	0.039019
Sample_aging_39-calib	17878	30.6966	54	366763	17822	2	854.427	1706.84	9.27	1.13	QAVTNPNNTFYATKR	QAVTN[Common Artifact:Ammonia loss on N]PNNTFYATKR	QAVTNPNNTFYATKR	2	Ammonia loss on N	H-3N-1	H-3N-1	1	1	1706.84	0.00121	0.71	A0A096MUK6	Heat shock protein family A (Hsp70) member 9	primary:HSPA9	full	[108 to 122]	R	L	T	[y1+1, y3+1, y4+1, y5+1, y6+1, y7+1, y8+1, y9+1, y10+1]	[y1+1:175.11827, y3+1:404.26172, y4+1:475.29781, y5+1:638.35781, y6+1:785.42747, y7+1:886.47899, y8+1:1000.51865, y9+1:1114.56565, y10+1:1211.61531]	[y1+1:-0.00068, y3+1:0.00013, y4+1:-0.00090, y5+1:-0.00423, y6+1:-0.00298, y7+1:0.00086, y8+1:-0.00241, y9+1:0.00167, y10+1:-0.00144]	[y1+1:-3.90, y3+1:0.33, y4+1:-1.89, y5+1:-6.63, y6+1:-3.80, y7+1:0.97, y8+1:-2.41, y9+1:1.50, y10+1:-1.19]	[y1+1:5367, y3+1:3869, y4+1:6819, y5+1:4508, y6+1:9491, y7+1:5368, y8+1:7228, y9+1:9402, y10+1:46993]	9	9456	24	0.002532	8150	24	0.002936	0.435583	0.069655
Sample_aging_19-calib	45263	70.2111	200	4.0694e+06	45227	5	568.702	2838.47	11.058	6.058	EFTLQVQAAYQKVVAGVANALAHKYH	EFTLQVQAAYQKVVAGVAN[Common Artifact:Ammonia loss on N]ALAHKYH	EFTLQVQAAYQKVVAGVANALAHKYH	1	Ammonia loss on N	H-3N-1	H-3N-1	1	2	2838.48	-0.01036	-3.65	A0A2I3M3L4	Hemoglobin subunit delta	primary:HBD	full	[122 to 147]	K	-	T	[b2+1, b3+1, b11+1];[y1+1, y2+1, y3+1, y4+1, y5+1, y6+1, y7+1, y20+3]	[b2+1:277.11863, b3+1:378.16554, b11+1:1279.63873];[y1+1:156.07673, y2+1:319.13972, y3+1:447.23465, y4+1:584.29425, y5+1:655.33213, y6+1:768.41486, y7+1:839.45309, y20+3:708.04643]	[b2+1:0.00035, b3+1:-0.00043, b11+1:0.00700];[y1+1:-0.00002, y2+1:-0.00036, y3+1:-0.00040, y4+1:0.00030, y5+1:0.00106, y6+1:-0.00027, y7+1:0.00084, y20+3:0.00551]	[b2+1:1.26, b3+1:-1.13, b11+1:5.47];[y1+1:-0.14, y2+1:-1.12, y3+1:-0.89, y4+1:0.51, y5+1:1.61, y6+1:-0.35, y7+1:1.00, y20+3:2.60]	[b2+1:9273, b3+1:13211, b11+1:8761];[y1+1:45988, y2+1:17797, y3+1:17744, y4+1:27601, y5+1:41136, y6+1:25103, y7+1:17278, y20+3:11495]	11	7990	5	0.000613	6917	5	0.000708	0.0196672	0.00308
Sample_aging_29-calib	47482	73.3075	109	2.19167e+06	47430	3	797.426	2389.26	10.241	2.031	YQLRLNVISEEENELGLFLK	YQLRLNVISEEEN[Common Artifact:Ammonia loss on N]ELGLFLK	YQLRLNVISEEENELGLFLK	1	Ammonia loss on N	H-3N-1	H-3N-1	1	1	2389.25	0.00256	1.07	A0A096MZD3|A0A096NGG6	Islet cell autoantigen 1 like	primary:ICA1L	full	[73 to 92]	K	F	T	[b2+1, b3+1];[y1+1, y2+1, y4+1, y5+1, y6+1, y7+1, y9+1, y10+1]	[b2+1:292.12912, b3+1:405.21304];[y1+1:147.11267, y2+1:260.19686, y4+1:520.34935, y5+1:577.37098, y6+1:690.45502, y7+1:819.49766, y9+1:1045.55600, y10+1:1174.59742]	[b2+1:-0.00006, b3+1:-0.00021];[y1+1:-0.00013, y2+1:-0.00001, y4+1:0.00000, y5+1:0.00017, y6+1:0.00015, y7+1:0.00020, y9+1:-0.00044, y10+1:-0.00161]	[b2+1:-0.20, b3+1:-0.52];[y1+1:-0.91, y2+1:-0.03, y4+1:0.01, y5+1:0.30, y6+1:0.21, y7+1:0.24, y9+1:-0.42, y10+1:-1.37]	[b2+1:222013, b3+1:29990];[y1+1:20131, y2+1:33448, y4+1:18031, y5+1:64210, y6+1:41848, y7+1:30357, y9+1:22950, y10+1:44879]	10	8310	8	0.000961	7203	8	0.001108	0.274104	0.039083
Sample_aging_23-calib	18555	30.4315	200	3.96362e+06	18511	2	822.873	1643.73	12.059	1.014	QAEEAEEQANTNLSK	QAEEAEEQAN[Common Artifact:Ammonia loss on N]TNLSK	QAEEAEEQANTNLSK	8	Ammonia loss on N	H-3N-1	H-3N-1	1	0	1643.73	0.00308	1.87	A0A096NX20|A0A096NX21	Myosin heavy chain 6|Myosin heavy chain 7	primary:MYH6|primary:MYH7	full	[1883 to 1897]|[1872 to 1886]	R	F	T	[b4+1];[y1+1, y2+1, y3+1, y4+1, y5+1, y6+1, y7+1, y8+1, y9+1, y10+1, y11+1]	[b4+1:458.18897];[y1+1:147.11267, y2+1:234.14469, y3+1:347.22850, y4+1:461.27191, y5+1:562.32025, y6+1:659.33693, y7+1:730.37259, y8+1:858.43425, y9+1:987.48147, y10+1:1116.52437, y11+1:1187.55966]	[b4+1:0.00081];[y1+1:-0.00013, y2+1:-0.00014, y3+1:-0.00040, y4+1:0.00009, y5+1:0.00075, y6+1:0.00105, y7+1:-0.00041, y8+1:0.00268, y9+1:0.00730, y10+1:0.00761, y11+1:0.00579]	[b4+1:1.78];[y1+1:-0.92, y2+1:-0.60, y3+1:-1.16, y4+1:0.19, y5+1:1.33, y6+1:1.59, y7+1:-0.56, y8+1:3.13, y9+1:7.40, y10+1:6.82, y11+1:4.88]	[b4+1:5313];[y1+1:16283, y2+1:54859, y3+1:12722, y4+1:28280, y5+1:29929, y6+1:11971, y7+1:8736, y8+1:28585, y9+1:15909, y10+1:13400, y11+1:9473]	12	6851	2	0.000255	5968	2	0.000294	0.515199	0.088854
Sample_aging_45-calib	13736	25.6243	108	1.1427e+06	13681	2	613.312	1224.61	12.232	4.127	ALGTNPTNAEVR	ALGTNPTN[Common Artifact:Ammonia loss on N]AEVR	ALGTNPTNAEVR	10	Ammonia loss on N	H-3N-1	H-3N-1	1	0	1224.61	0.00038	0.31	A0A096MYN2|A0A2I3MBC2	Myosin light chain 1	primary:MYL1	full	[81 to 92]|[37 to 48]	R	K	T	[b2+1, b3+1, b4+1, b5+1];[y1+1, y2+1, y5+1, y6+1, y7+1, y8+1, y9+1, y10+1]	[b2+1:185.12796, b3+1:242.14980, b4+1:343.19763, b5+1:457.24165];[y1+1:175.11837, y2+1:274.18652, y5+1:571.28366, y6+1:672.33150, y7+1:769.38308, y8+1:883.42700, y9+1:984.47406, y10+1:1041.49495]	[b2+1:-0.00049, b3+1:-0.00012, b4+1:0.00004, b5+1:0.00113];[y1+1:-0.00058, y2+1:-0.00085, y5+1:0.00020, y6+1:0.00038, y7+1:-0.00082, y8+1:0.00018, y9+1:-0.00044, y10+1:-0.00101]	[b2+1:-2.68, b3+1:-0.48, b4+1:0.11, b5+1:2.47];[y1+1:-3.32, y2+1:-3.10, y5+1:0.36, y6+1:0.56, y7+1:-1.06, y8+1:0.20, y9+1:-0.44, y10+1:-0.97]	[b2+1:16898, b3+1:9679, b4+1:4378, b5+1:4723];[y1+1:11243, y2+1:8922, y5+1:4800, y6+1:11761, y7+1:123755, y8+1:33602, y9+1:6923, y10+1:28658]	12	6229	2	0.000255	5459	2	0.000294	0.0237933	0.003652
Sample_aging_37-calib	11103	20.1561	95	1.04793e+06	11055	2	613.313	1224.61	12.322	2.209	ALGTNPTNAEVR	ALGTN[Common Artifact:Ammonia loss on N]PTNAEVR	ALGTNPTNAEVR	8	Ammonia loss on N	H-3N-1	H-3N-1	1	0	1224.61	0.0019	1.56	A0A096MYN2|A0A2I3MBC2	Myosin light chain 1	primary:MYL1	full	[81 to 92]|[37 to 48]	R	K	T	[b2+1, b4+1, b5+1, b8+1];[y1+1, y2+1, y3+1, y4+1, y5+1, y6+1, y7+1, y8+1]	[b2+1:185.12814, b4+1:343.19684, b5+1:440.21438, b8+1:752.35801];[y1+1:175.11857, y2+1:274.18707, y3+1:403.23027, y4+1:474.26647, y5+1:588.30993, y6+1:689.35770, y7+1:786.41070, y8+1:883.43243]	[b2+1:-0.00031, b4+1:-0.00076, b5+1:0.00041, b8+1:0.00066];[y1+1:-0.00038, y2+1:-0.00030, y3+1:0.00031, y4+1:-0.00061, y5+1:-0.00007, y6+1:0.00002, y7+1:0.00025, y8+1:0.00561]	[b2+1:-1.70, b4+1:-2.22, b5+1:0.93, b8+1:0.88];[y1+1:-2.19, y2+1:-1.10, y3+1:0.77, y4+1:-1.28, y5+1:-0.12, y6+1:0.04, y7+1:0.32, y8+1:6.35]	[b2+1:12336, b4+1:4693, b5+1:4836, b8+1:3077];[y1+1:12071, y2+1:31783, y3+1:8479, y4+1:14586, y5+1:21792, y6+1:18932, y7+1:200651, y8+1:4612]	12	6081	2	0.000255	5325	2	0.000294	0.00584811	0.001203
Sample_aging_17-calib	3657	9.7837	148	1.35352e+06	3620	4	406.723	1622.86	13.185	2.007	KVLGNPSNEELNAKK	KVLGN[Common Artifact:Ammonia loss on N]PSNEELNAKK	KVLGNPSNEELNAKK	17	Ammonia loss on N	H-3N-1	H-3N-1	1	2	1622.86	-0.00022	-0.14	A0A096MYN2|A0A2I3MBC2	Myosin light chain 1	primary:MYL1	full	[93 to 107]|[49 to 63]	R	I	T	[b1+1, b2+1, b3+1, b4+1, b5+1];[y1+1, y2+1, y3+1, y4+1, y5+1, y6+1, y7+1, y8+1]	[b1+1:129.10225, b2+1:228.17032, b3+1:341.25451, b4+1:398.27548, b5+1:495.29314];[y1+1:147.11254, y2+1:275.20749, y3+1:346.24477, y4+1:460.28824, y5+1:573.37240, y6+1:702.41265, y7+1:831.46058, y8+1:945.50033]	[b1+1:0.00001, b2+1:-0.00033, b3+1:-0.00021, b4+1:-0.00070, b5+1:0.00058];[y1+1:-0.00026, y2+1:-0.00028, y3+1:-0.00011, y4+1:0.00043, y5+1:0.00053, y6+1:-0.00182, y7+1:0.00352, y8+1:0.00034]	[b1+1:0.06, b2+1:-1.45, b3+1:-0.61, b4+1:-1.76, b5+1:1.17];[y1+1:-1.80, y2+1:-1.02, y3+1:-0.31, y4+1:0.93, y5+1:0.93, y6+1:-2.59, y7+1:4.24, y8+1:0.37]	[b1+1:117254, b2+1:2810, b3+1:3367, b4+1:5392, b5+1:5955];[y1+1:63533, y2+1:7551, y3+1:8559, y4+1:17620, y5+1:5906, y6+1:3908, y7+1:5302, y8+1:3222]	13	5513	2	0.000255	4832	2	0.000294	0.0131798	0.002279
Sample_aging_1-calib	43922	67.502	63	348766	43879	3	914.132	2739.38	14.425	1.01	QKEVNENFAIDLIAEQPVSEVQTR	QKEVN[Common Artifact:Ammonia loss on N]ENFAIDLIAEQPVSEVQTR	QKEVNENFAIDLIAEQPVSEVQTR	1	Ammonia loss on N	H-3N-1	H-3N-1	1	1	2739.37	0.00366	1.33	A0A096N4A6	NADH dehydrogenase [ubiquinone] iron-sulfur protein 6, mitochondrial	primary:NDUFS6	full	[60 to 83]	R	V	T	[b5+1, b8+1, b11+1, b12+1];[y1+1, y3+1, y4+1, y6+1, y7+1, y8+1, y9+1, y10+1, y11+1, y12+1]	[b5+1:582.28789, b8+1:972.44548, b11+1:1271.58994, b12+1:1384.67390];[y1+1:175.11896, y3+1:404.22628, y4+1:503.29399, y6+1:719.36967, y7+1:818.43668, y8+1:915.48938, y9+1:1043.55284, y10+1:1172.58612, y11+1:1243.62215, y12+1:1356.71000]	[b5+1:-0.00031, b8+1:0.00334, b11+1:-0.00032, b12+1:-0.00042];[y1+1:0.00001, y3+1:0.00107, y4+1:0.00037, y6+1:0.00142, y7+1:0.00002, y8+1:-0.00004, y9+1:0.00484, y10+1:-0.00447, y11+1:-0.00556, y12+1:-0.00177]	[b5+1:-0.53, b8+1:3.44, b11+1:-0.25, b12+1:-0.30];[y1+1:0.05, y3+1:2.65, y4+1:0.74, y6+1:1.98, y7+1:0.03, y8+1:-0.05, y9+1:4.65, y10+1:-3.82, y11+1:-4.47, y12+1:-1.30]	[b5+1:3443, b8+1:5598, b11+1:20266, b12+1:10064];[y1+1:2467, y3+1:3550, y4+1:4701, y6+1:10321, y7+1:5293, y8+1:52871, y9+1:7730, y10+1:7080, y11+1:11363, y12+1:3394]	14	4380	2	0.000255	3840	2	0.000294	0.19063	0.025836
Sample_aging_11-calib	17736	30.5887	170	1.98884e+06	17708	2	636.299	1270.58	16.262	11.262	QHNEDILEYK	QHN[Common Artifact:Ammonia loss on N]EDILEYK	QHNEDILEYK	29	Ammonia loss on N	H-3N-1	H-3N-1	1	0	1270.58	0.00053	0.41	A0A096MLE6	NADH:ubiquinone oxidoreductase subunit C1	primary:NDUFC1	full	[61 to 70]	K	R	T	[b1+1, b2+1, b3+1, b4+1, b5+1, b6+1, b7+1, b8+1];[y1+1, y2+1, y3+1, y4+1, y5+1, y6+1, y7+1, y8+1]	[b1+1:129.06547, b2+1:266.12456, b3+1:363.14042, b4+1:492.18453, b5+1:607.21077, b6+1:720.29526, b7+1:833.37936, b8+1:962.42116];[y1+1:147.11274, y2+1:310.17638, y3+1:439.21871, y4+1:552.30238, y5+1:665.38665, y6+1:780.41233, y7+1:909.45648, y8+1:1006.47799]	[b1+1:-0.00038, b2+1:-0.00020, b3+1:-0.00072, b4+1:0.00079, b5+1:0.00009, b6+1:0.00052, b7+1:0.00055, b8+1:-0.00024];[y1+1:-0.00006, y2+1:0.00025, y3+1:-0.00002, y4+1:-0.00041, y5+1:-0.00020, y6+1:-0.00147, y7+1:0.00009, y8+1:0.00522]	[b1+1:-2.99, b2+1:-0.76, b3+1:-1.99, b4+1:1.61, b5+1:0.16, b6+1:0.72, b7+1:0.66, b8+1:-0.25];[y1+1:-0.42, y2+1:0.81, y3+1:-0.05, y4+1:-0.75, y5+1:-0.30, y6+1:-1.88, y7+1:0.09, y8+1:5.19]	[b1+1:3466, b2+1:3641, b3+1:38139, b4+1:19554, b5+1:87714, b6+1:59029, b7+1:22384, b8+1:25930];[y1+1:52848, y2+1:86660, y3+1:29862, y4+1:23618, y5+1:18142, y6+1:19213, y7+1:21673, y8+1:8565]	16	3357	1	0.000255	2968	1	0.000294	0.000291288	0.000173
Sample_aging_11-calib	31344	50.1624	200	1.87119e+06	31296	2	585.805	1169.6	9.061	4.061	KDTEDINKPK	KDTEDIN[Common Artifact:Ammonia loss on N]KPK	KDTEDINKPK	29	Ammonia loss on N	H-3N-1	H-3N-1	1	2	1169.59	0.00284	2.43	A0A096P5Q3	Nucleolar complex protein 3 homolog	primary:NOC3L	full	[434 to 443]	K	K	T	[b1+1, b4+1, b5+1, b6+1, b7+1];[y1+1, y4+1, y6+1, y7+1]	[b1+1:129.10197, b4+1:474.21958, b5+1:589.24832, b6+1:702.33113, b7+1:799.34657];[y1+1:147.11285, y4+1:469.27652, y6+1:697.39095, y7+1:826.42476]	[b1+1:-0.00027, b4+1:0.00012, b5+1:0.00192, b6+1:0.00067, b7+1:-0.00027];[y1+1:0.00004, y4+1:-0.00039, y6+1:0.00303, y7+1:-0.00575]	[b1+1:-2.13, b4+1:0.26, b5+1:3.26, b6+1:0.96, b7+1:-0.34];[y1+1:0.28, y4+1:-0.83, y6+1:4.36, y7+1:-6.97]	[b1+1:30137, b4+1:23153, b5+1:5829, b6+1:35436, b7+1:3370];[y1+1:3445, y4+1:3507, y6+1:5543, y7+1:3537]	9	10523	65	0.006152	8984	61	0.006762	0.111856	0.015162
Sample_aging_8-calib	1694	6.66194	200	1.22371e+07	1671	3	447.526	1339.56	13.16	0.994	HGESTWNQENR	HGESTWNQEN[Common Artifact:Ammonia loss on N]R	HGESTWNQENR	23	Ammonia loss on N	H-3N-1	H-3N-1	1	0	1339.55	0.00141	1.05	A0A096N3M5	Phosphoglycerate mutase	primary:PGAM2	full	[11 to 21]	R	F	T	[b1+1, b2+1, b3+1, b4+1, b5+1, b6+1, b7+1];[y1+1, y2+1, y3+1, y4+1, y5+1, y6+1]	[b1+1:138.06581, b2+1:195.08747, b3+1:324.12975, b4+1:411.16179, b5+1:512.20959, b6+1:698.28912, b7+1:812.33318];[y1+1:175.11880, y2+1:272.13487, y3+1:401.17676, y4+1:529.23676, y5+1:643.27950, y6+1:829.35886]	[b1+1:-0.00038, b2+1:-0.00019, b3+1:-0.00049, b4+1:-0.00048, b5+1:-0.00036, b6+1:-0.00014, b7+1:0.00099];[y1+1:-0.00016, y2+1:-0.00046, y3+1:-0.00117, y4+1:0.00026, y5+1:0.00007, y6+1:0.00012]	[b1+1:-2.79, b2+1:-0.96, b3+1:-1.52, b4+1:-1.17, b5+1:-0.70, b6+1:-0.21, b7+1:1.21];[y1+1:-0.89, y2+1:-1.71, y3+1:-2.92, y4+1:0.49, y5+1:0.11, y6+1:0.14]	[b1+1:29235, b2+1:397538, b3+1:294074, b4+1:119195, b5+1:149968, b6+1:27242, b7+1:43133];[y1+1:159238, y2+1:136150, y3+1:22958, y4+1:157736, y5+1:363884, y6+1:60993]	13	5589	2	0.000255	4900	2	0.000294	0.00420386	0.000943
Sample_aging_8-calib	1688	6.65385	200	2.60383e+07	1671	3	447.526	1339.56	15.217	1.012	HGESTWNQENR	HGESTWN[Common Artifact:Ammonia loss on N]QENR	HGESTWNQENR	73	Ammonia loss on N	H-3N-1	H-3N-1	1	0	1339.55	0.00141	1.05	A0A096N3M5	Phosphoglycerate mutase	primary:PGAM2	full	[11 to 21]	R	F	T	[b1+1, b2+1, b3+1, b4+1, b5+1, b6+1, b7+2, b8+1];[y1+1, y2+1, y3+1, y4+1, y5+1, y6+1, y10+2]	[b1+1:138.06597, b2+1:195.08763, b3+1:324.13009, b4+1:411.16196, b5+1:512.20966, b6+1:698.28845, b7+2:398.15672, b8+1:923.36396];[y1+1:175.11860, y2+1:289.16152, y3+1:418.20389, y4+1:546.26250, y5+1:643.27993, y6+1:829.35603, y10+2:602.25483]	[b1+1:-0.00021, b2+1:-0.00003, b3+1:-0.00015, b4+1:-0.00031, b5+1:-0.00029, b6+1:-0.00082, b7+2:0.00053, b8+1:-0.00026];[y1+1:-0.00035, y2+1:-0.00036, y3+1:-0.00059, y4+1:-0.00055, y5+1:0.00050, y6+1:-0.00271, y10+2:-0.00012]	[b1+1:-1.56, b2+1:-0.13, b3+1:-0.48, b4+1:-0.76, b5+1:-0.56, b6+1:-1.17, b7+2:0.67, b8+1:-0.28];[y1+1:-2.03, y2+1:-1.24, y3+1:-1.41, y4+1:-1.02, y5+1:0.78, y6+1:-3.28, y10+2:-0.10]	[b1+1:56665, b2+1:683151, b3+1:743568, b4+1:304261, b5+1:568284, b6+1:108981, b7+2:156147, b8+1:26523];[y1+1:286142, y2+1:741290, y3+1:178951, y4+1:189638, y5+1:1242886, y6+1:311634, y10+2:61044]	15	3995	2	0.000255	3516	2	0.000294	0.00183696	0.000575
Sample_aging_38-calib	22639	38.5062	200	4.13043e+06	22623	3	518.295	1551.86	10.051	4.023	KQNLGELIGTLNAAK	KQNLGELIGTLN[Common Artifact:Ammonia loss on N]AAK	KQNLGELIGTLNAAK	2	Ammonia loss on N	H-3N-1	H-3N-1	1	1	1551.86	0.00208	1.34	A0A096NGJ9	Triosephosphate isomerase	primary:TPI1	full	[56 to 70]	R	V	T	[b1+1, b3+1, b4+1, b5+1, b6+1, b7+1];[y1+1, y2+1, y3+1, y4+1]	[b1+1:129.10216, b3+1:371.20417, b4+1:484.28795, b5+1:541.31120, b6+1:670.35378, b7+1:783.43818];[y1+1:147.11267, y2+1:218.15100, y3+1:289.18723, y4+1:386.20443]	[b1+1:-0.00008, b3+1:0.00043, b4+1:0.00014, b5+1:0.00193, b6+1:0.00191, b7+1:0.00225];[y1+1:-0.00013, y2+1:0.00108, y3+1:0.00020, y4+1:0.00102]	[b1+1:-0.62, b3+1:1.15, b4+1:0.28, b5+1:3.57, b6+1:2.86, b7+1:2.88];[y1+1:-0.92, y2+1:4.99, y3+1:0.68, y4+1:2.65]	[b1+1:83296, b3+1:3416, b4+1:4742, b5+1:6572, b6+1:53573, b7+1:35033];[y1+1:11969, y2+1:3476, y3+1:3569, y4+1:3406]	10	9247	21	0.002249	7969	21	0.002612	0.0100803	0.001853
Sample_aging_13-calib	7874	16.5244	87	815146	7853	2	616.299	1230.58	12.244	7.244	SNVSEAVAQSTR	SN[Common Artifact:Ammonia loss on N]VSEAVAQSTR	SNVSEAVAQSTR	1	Ammonia loss on N	H-3N-1	H-3N-1	1	0	1230.58	-0.00095	-0.77	A0A096NGJ9	Triosephosphate isomerase	primary:TPI1	full	[232 to 243]	K	I	T	[b2+1, b3+1, b4+1, b6+1];[y1+1, y3+1, y4+1, y5+1, y6+1, y7+1, y8+1, y9+1]	[b2+1:185.05561, b3+1:284.12349, b4+1:371.15548, b6+1:571.23563];[y1+1:175.11848, y3+1:363.19844, y4+1:491.25753, y5+1:562.29388, y6+1:661.36229, y7+1:732.39869, y8+1:861.44218, y9+1:948.47378]	[b2+1:-0.00007, b3+1:-0.00061, b4+1:-0.00065, b6+1:-0.00021];[y1+1:-0.00047, y3+1:-0.00022, y4+1:0.00030, y5+1:-0.00047, y6+1:-0.00047, y7+1:-0.00119, y8+1:-0.00029, y9+1:-0.00072]	[b2+1:-0.38, b3+1:-2.15, b4+1:-1.76, b6+1:-0.36];[y1+1:-2.72, y3+1:-0.59, y4+1:0.60, y5+1:-0.84, y6+1:-0.71, y7+1:-1.63, y8+1:-0.33, y9+1:-0.76]	[b2+1:5870, b3+1:17280, b4+1:10405, b6+1:8391];[y1+1:8513, y3+1:4595, y4+1:10811, y5+1:36485, y6+1:27144, y7+1:28692, y8+1:19663, y9+1:20728]	12	6212	2	0.000255	5443	2	0.000294	0.00182557	0.000573
Sample_aging_8-calib	32544	51.6827	200	3.40408e+06	32501	2	597.827	1193.64	13.189	8.189	QITVNDLPVGR	QITVN[Common Artifact:Ammonia loss on N]DLPVGR	QITVNDLPVGR	41	Ammonia loss on N	H-3N-1	H-3N-1	1	0	1193.64	-0.00016	-0.13	A0A096MLF8|A0A096NP25|A0A0A0MXF6	Uncharacterized protein|Peroxiredoxin 1	|primary:PRDX1	full	[140 to 150]|[141 to 151]	R	S	T	[b1+1, b2+1, b4+1, b5+1, b6+1];[y1+1, y2+1, y3+1, y4+1, y5+1, y6+1, y7+1, y8+1]	[b1+1:129.06569, b2+1:242.14963, b4+1:442.26390, b5+1:539.28332, b6+1:654.30894];[y1+1:175.11859, y2+1:232.14001, y3+1:331.20774, y4+1:428.26073, y5+1:541.34505, y6+1:656.37174, y7+1:753.38847, y8+1:852.45316]	[b1+1:-0.00016, b2+1:-0.00029, b4+1:-0.00211, b5+1:0.00093, b6+1:-0.00039];[y1+1:-0.00036, y2+1:-0.00040, y3+1:-0.00109, y4+1:-0.00086, y5+1:-0.00061, y6+1:-0.00086, y7+1:-0.00051, y8+1:-0.00423]	[b1+1:-1.26, b2+1:-1.19, b4+1:-4.79, b5+1:1.73, b6+1:-0.60];[y1+1:-2.09, y2+1:-1.75, y3+1:-3.30, y4+1:-2.01, y5+1:-1.12, y6+1:-1.31, y7+1:-0.68, y8+1:-4.97]	[b1+1:11639, b2+1:7150, b4+1:4352, b5+1:6546, b6+1:27940];[y1+1:24577, y2+1:36943, y3+1:7356, y4+1:262227, y5+1:128878, y6+1:83694, y7+1:35000, y8+1:5427]	13	5504	2	0.000255	4826	2	0.000294	0.000430048	0.000236
Sample_aging_22-calib	3316	8.18715	200	2.05066e+06	3302	4	442.476	1765.87	13.152	8.152	RLSQIGVENTEENRR	RLSQIGVEN[Common Artifact:Ammonia loss on N]TEEN[Common Artifact:Ammonia loss on N]RR	RLSQIGVENTEENRR	5	Ammonia loss on N Ammonia loss on N			2	2	1765.87	0.00366	2.08	A0A096P398|A0A2I3MJ33	Fructose-bisphosphate aldolase	primary:ALDOC	full	[49 to 63]|[43 to 57]	K	L	T	[b1+1, b2+1, b4+1, b5+1, b6+1];[y1+1, y3+1, y4+1, y5+1, y6+1, y7+2, y8+1, y11+2]	[b1+1:157.10807, b2+1:270.19228, b4+1:485.28305, b5+1:598.36668, b6+1:655.39225];[y1+1:175.11850, y3+1:428.23732, y4+1:557.27918, y5+1:686.32322, y6+1:787.37084, y7+2:442.69659, y8+1:1013.43335, y11+2:641.80770]	[b1+1:-0.00031, b2+1:-0.00017, b4+1:-0.00001, b5+1:-0.00045, b6+1:0.00367];[y1+1:-0.00046, y3+1:0.00088, y4+1:0.00014, y5+1:0.00160, y6+1:0.00153, y7+2:0.00022, y8+1:0.00507, y11+2:0.00591]	[b1+1:-2.02, b2+1:-0.65, b4+1:-0.01, b5+1:-0.75, b6+1:5.60];[y1+1:-2.62, y3+1:2.05, y4+1:0.26, y5+1:2.33, y6+1:1.95, y7+2:0.24, y8+1:5.01, y11+2:4.61]	[b1+1:5177, b2+1:26952, b4+1:28093, b5+1:6909, b6+1:3746];[y1+1:28307, y3+1:15392, y4+1:32251, y5+1:14251, y6+1:4323, y7+2:137667, y8+1:5691, y11+2:3285]	13	5621	2	0.000255	4931	2	0.000294	0.00111842	0.000428
Sample_aging_12-calib	1873	6.68146	200	3.03166e+06	1846	3	441.851	1322.53	13.172	8.172	HGESTWNQENR	HGESTWN[Common Artifact:Ammonia loss on N]QEN[Common Artifact:Ammonia loss on N]R	HGESTWNQENR	18	Ammonia loss on N Ammonia loss on N			2	0	1322.53	0.00311	2.35	A0A096N3M5	Phosphoglycerate mutase	primary:PGAM2	full	[11 to 21]	R	F	T	[b1+1, b2+1, b3+1, b4+1, b5+1, b6+1, b7+1];[y1+1, y2+1, y4+1, y5+1, y6+1, y10+2]	[b1+1:138.06577, b2+1:195.08697, b3+1:324.12938, b4+1:411.16126, b5+1:512.20982, b6+1:698.29039, b7+1:795.30508];[y1+1:175.11830, y2+1:272.13466, y4+1:529.23510, y5+1:626.25284, y6+1:812.33222, y10+2:593.74018]	[b1+1:-0.00042, b2+1:-0.00068, b3+1:-0.00086, b4+1:-0.00101, b5+1:-0.00013, b6+1:0.00113, b7+1:-0.00056];[y1+1:-0.00065, y2+1:-0.00067, y4+1:-0.00140, y5+1:-0.00004, y6+1:0.00002, y10+2:-0.00287]	[b1+1:-3.04, b2+1:-3.50, b3+1:-2.67, b4+1:-2.46, b5+1:-0.25, b6+1:1.62, b7+1:-0.71];[y1+1:-3.76, y2+1:-2.46, y4+1:-2.65, y5+1:-0.06, y6+1:0.03, y10+2:-2.42]	[b1+1:6789, b2+1:107491, b3+1:89714, b4+1:22106, b5+1:31343, b6+1:5153, b7+1:4001];[y1+1:33889, y2+1:21340, y4+1:78169, y5+1:90237, y6+1:26778, y10+2:3946]	13	5553	2	0.000255	4867	2	0.000294	0.000374496	0.000211
Sample_aging_8-calib	55659	84.7454	174	1.08148e+06	55604	4	841.18	3360.69	11.107	6.084	HLEGMSDQAIMELNLPTGIPIVYELNKELK	HLEGMSDQAIMELN[Common Artifact:Ammonia loss on N]LPTGIPIVYELN[Common Artifact:Ammonia loss on N]KELK	HLEGMSDQAIMELNLPTGIPIVYELNKELK	2	Ammonia loss on N Ammonia loss on N			2	1	3360.7	-0.00832	-2.48	A0A096N3M5	Phosphoglycerate mutase	primary:PGAM2	full	[196 to 225]	K	P	T	[b2+1, b3+1, b4+1, b5+1, b7+1, b8+1, b9+1, b10+2, b11+1, b12+1];[y1+1]	[b2+1:251.14999, b3+1:380.19249, b4+1:437.21444, b5+1:568.25393, b7+1:770.31773, b8+1:898.36711, b9+1:969.41019, b10+2:541.75134, b11+1:1213.52826, b12+1:1342.57648];[y1+1:147.11272]	[b2+1:-0.00026, b3+1:-0.00035, b4+1:0.00013, b5+1:-0.00086, b7+1:0.00396, b8+1:-0.00523, b9+1:0.00074, b10+2:0.00189, b11+1:-0.00575, b12+1:-0.00012];[y1+1:-0.00008]	[b2+1:-1.05, b3+1:-0.93, b4+1:0.30, b5+1:-1.52, b7+1:5.15, b8+1:-5.83, b9+1:0.76, b10+2:1.75, b11+1:-4.74, b12+1:-0.09];[y1+1:-0.55]	[b2+1:29428, b3+1:7865, b4+1:5077, b5+1:5733, b7+1:5109, b8+1:5767, b9+1:25852, b10+2:9572, b11+1:7702, b12+1:11021];[y1+1:3116]	11	7659	2	0.000255	6659	2	0.000294	0.0163679	0.002723
Sample_aging_8-calib	52072	79.5951	200	2.86359e+06	52015	3	488.245	1461.71	15.118	8.041	QNLGELIGTLNAAK	QN[Common Artifact:Ammonia loss on N]LGE[Metal:Calcium on E]LIGTLNAAK	QNLGE[Metal:Calcium on E]LIGTLNAAK	29	Ammonia loss on N Calcium on E	CaN-1	CaN-1	2	0	1461.71	9e-05	0.06	A0A096NGJ9	Triosephosphate isomerase	primary:TPI1	full	[57 to 70]	K	V	T	[b2+1, b3+1, b4+1, b5+1, b11+2, b12+2, b13+2];[y1+1, y2+1, y3+1, y4+1, y5+1, y7+1, y11+2, y12+2]	[b2+1:226.08186, b3+1:339.16642, b4+1:396.18812, b5+1:563.17713, b11+2:587.77411, b12+2:623.29387, b13+2:658.81243];[y1+1:147.11245, y2+1:218.14916, y3+1:289.18749, y4+1:403.22870, y5+1:516.31468, y7+1:674.38606, y11+2:562.78440, y12+2:619.32592]	[b2+1:-0.00037, b3+1:0.00012, b4+1:0.00036, b5+1:-0.00017, b11+2:-0.00061, b12+2:0.00180, b13+2:0.00180];[y1+1:-0.00035, y2+1:-0.00076, y3+1:0.00046, y4+1:-0.00125, y5+1:0.00066, y7+1:0.00290, y11+2:-0.00077, y12+2:-0.00179]	[b2+1:-1.66, b3+1:0.36, b4+1:0.92, b5+1:-0.30, b11+2:-0.52, b12+2:1.45, b13+2:1.37];[y1+1:-2.41, y2+1:-3.51, y3+1:1.60, y4+1:-3.12, y5+1:1.28, y7+1:4.31, y11+2:-0.69, y12+2:-1.45]	[b2+1:10619, b3+1:9011, b4+1:5644, b5+1:4516, b11+2:96345, b12+2:32432, b13+2:34499];[y1+1:44595, y2+1:7017, y3+1:3839, y4+1:4662, y5+1:5918, y7+1:4474, y11+2:56015, y12+2:18297]	15	4236	2	0.000255	3724	2	0.000294	0.000129402	8.1e-05
Sample_aging_3-calib	13341	23.6438	107	668540	13319	3	566.596	1696.77	12.106	7.106	QEPERNECFLQHK	QEPERN[Common Artifact:Ammonia loss on N]EC[Common Fixed:Carbamidomethyl on C]FLQHK	QEPERNECFLQHK	19	Ammonia loss on N Carbamidomethyl on C	C2O	C2O	1	1	1696.76	0.00269	1.58	A0A096MVE5|A0A2I3LVU7	Albumin	primary:ALB	full	[47 to 59]|[73 to 85]	K	D	T	[b1+1, b6+1, b7+1, b8+1, b9+1];[y1+1, y2+1, y3+1, y4+1, y5+1, y6+1, y11+3]	[b1+1:129.06553, b6+1:737.32141, b7+1:866.36517, b8+1:1026.38997, b9+1:1173.46624];[y1+1:147.11260, y2+1:284.17101, y3+1:412.22798, y4+1:525.31369, y5+1:672.38227, y6+1:832.41096, y11+3:480.89505]	[b1+1:-0.00032, b6+1:0.00012, b7+1:0.00128, b8+1:-0.00457, b9+1:0.00329];[y1+1:-0.00020, y2+1:-0.00070, y3+1:-0.00231, y4+1:-0.00067, y5+1:-0.00051, y6+1:-0.00246, y11+3:0.00174]	[b1+1:-2.53, b6+1:0.16, b7+1:1.48, b8+1:-4.45, b9+1:2.81];[y1+1:-1.39, y2+1:-2.49, y3+1:-5.62, y4+1:-1.28, y5+1:-0.75, y6+1:-2.95, y11+3:1.21]	[b1+1:2621, b6+1:6955, b7+1:6398, b8+1:4861, b9+1:3118];[y1+1:4328, y2+1:7121, y3+1:3644, y4+1:10021, y5+1:10782, y6+1:4302, y11+3:6611]	12	6661	2	0.000255	5824	2	0.000294	0.00014621	8.9e-05
Sample_aging_23-calib	42333	64.3096	186	1.33235e+06	42288	2	820.867	1639.72	16.244	11.244	QNCELFEQLGEYK	QN[Common Artifact:Ammonia loss on N]C[Common Fixed:Carbamidomethyl on C]ELFEQLGEYK	QNCELFEQLGEYK	24	Ammonia loss on N Carbamidomethyl on C	C2O	C2O	1	0	1639.72	-2e-05	-0.01	A0A096MVE5|A0A2I3LVU7	Albumin	primary:ALB	full	[343 to 355]|[369 to 381]	K	F	T	[b1+1, b2+1, b3+1, b4+1, b5+1, b6+1];[y1+1, y2+1, y3+1, y4+1, y5+1, y6+1, y7+1, y8+1, y9+1, y10+1]	[b1+1:129.06552, b2+1:226.08185, b3+1:386.11156, b4+1:515.15431, b5+1:628.23944, b6+1:775.31160];[y1+1:147.11234, y2+1:310.17506, y3+1:439.22094, y4+1:496.23929, y5+1:609.32371, y6+1:737.38118, y7+1:866.42464, y8+1:1013.49318, y9+1:1126.57696, y10+1:1255.61475]	[b1+1:-0.00033, b2+1:-0.00038, b3+1:-0.00132, b4+1:-0.00116, b5+1:-0.00010, b6+1:0.00365];[y1+1:-0.00047, y2+1:-0.00108, y3+1:0.00221, y4+1:-0.00090, y5+1:-0.00054, y6+1:-0.00165, y7+1:-0.00078, y8+1:-0.00066, y9+1:-0.00094, y10+1:-0.00574]	[b1+1:-2.61, b2+1:-1.71, b3+1:-3.42, b4+1:-2.26, b5+1:-0.15, b6+1:4.71];[y1+1:-3.21, y2+1:-3.48, y3+1:5.05, y4+1:-1.82, y5+1:-0.89, y6+1:-2.24, y7+1:-0.90, y8+1:-0.65, y9+1:-0.84, y10+1:-4.58]	[b1+1:2256, b2+1:7845, b3+1:35987, b4+1:35655, b5+1:15654, b6+1:3588];[y1+1:18274, y2+1:25425, y3+1:6053, y4+1:29082, y5+1:16644, y6+1:19161, y7+1:31391, y8+1:50893, y9+1:21791, y10+1:5932]	16	3391	1	0.000255	3001	1	0.000294	8.55923e-05	5.5e-05
Sample_aging_45-calib	28928	47.9949	200	2.02023e+06	28908	3	833.371	2497.09	11.18	0.055	FPNQNQTRNCYQNFLDYHR	FPNQNQTRN[Common Artifact:Ammonia loss on N]C[Common Fixed:Carbamidomethyl on C]YQNFLDYHR	FPNQNQTRNCYQNFLDYHR	5	Ammonia loss on N Carbamidomethyl on C	C2O	C2O	1	1	2497.1	-0.00837	-3.35	A0A0A0MUN6	Cytochrome c oxidase subunit	primary:COX6B2	full	[23 to 41]	R	C	T	[b2+1, b3+1, b4+1, b5+1, b6+1, b7+1];[y1+1, y2+1, y6+1, y7+1, y8+1]	[b2+1:245.12844, b3+1:359.17103, b4+1:487.23031, b5+1:601.27385, b6+1:729.33330, b7+1:830.37877];[y1+1:175.11890, y2+1:312.17773, y6+1:850.42072, y7+1:964.46249, y8+1:1092.52026]	[b2+1:-0.00001, b3+1:-0.00035, b4+1:0.00035, b5+1:0.00097, b6+1:0.00183, b7+1:-0.00037];[y1+1:-0.00005, y2+1:-0.00014, y6+1:0.00011, y7+1:-0.00105, y8+1:-0.00186]	[b2+1:-0.05, b3+1:-0.97, b4+1:0.71, b5+1:1.61, b6+1:2.52, b7+1:-0.45];[y1+1:-0.30, y2+1:-0.43, y6+1:0.13, y7+1:-1.09, y8+1:-1.70]	[b2+1:12792, b3+1:6389, b4+1:10017, b5+1:12783, b6+1:23254, b7+1:10629];[y1+1:46272, y2+1:21952, y6+1:49435, y7+1:111552, y8+1:58787]	11	7319	2	0.000255	6384	2	0.000294	0.0833276	0.011216
Sample_aging_18-calib	11206	20.4801	189	1.18085e+06	11150	3	544.248	1629.72	10.079	1.006	FNAHGDANTIVCNSK	FN[Common Artifact:Ammonia loss on N]AHGDANTIVC[Common Fixed:Carbamidomethyl on C]NSK	FNAHGDANTIVCNSK	1	Ammonia loss on N Carbamidomethyl on C	C2O	C2O	1	0	1629.72	0.00048	0.3	B6CBS6	Galectin	primary:LGALS1	full	[50 to 64]	R	D	T	[b7+1, b8+1, b9+1];[y1+1, y2+1, y3+1, y4+1, y5+1, y6+1, y7+1]	[b7+1:696.27516, b8+1:810.31756, b9+1:911.36512];[y1+1:147.11245, y2+1:234.14469, y3+1:348.18668, y4+1:508.21705, y5+1:607.28664, y6+1:720.36920, y7+1:821.42320]	[b7+1:0.00154, b8+1:0.00102, b9+1:0.00090];[y1+1:-0.00036, y2+1:-0.00014, y3+1:-0.00108, y4+1:-0.00136, y5+1:-0.00018, y6+1:-0.00169, y7+1:0.00464]	[b7+1:2.22, b8+1:1.26, b9+1:0.99];[y1+1:-2.44, y2+1:-0.61, y3+1:-3.11, y4+1:-2.68, y5+1:-0.30, y6+1:-2.35, y7+1:5.65]	[b7+1:6632, b8+1:8030, b9+1:8979];[y1+1:8073, y2+1:2582, y3+1:4181, y4+1:12033, y5+1:33812, y6+1:6246, y7+1:3080]	10	9010	21	0.002249	7788	21	0.002612	0.00515294	0.001087
Sample_aging_33-calib	10494	20.1003	154	1.19649e+06	10430	3	544.247	1629.72	10.118	0.068	FNAHGDANTIVCNSK	FNAHGDAN[Common Artifact:Ammonia loss on N]TIVC[Common Fixed:Carbamidomethyl on C]NSK	FNAHGDANTIVCNSK	3	Ammonia loss on N Carbamidomethyl on C	C2O	C2O	1	0	1629.72	-0.00037	-0.23	B6CBS6	Galectin	primary:LGALS1	full	[50 to 64]	R	D	T	[b2+1, b4+1, b6+1, b7+1];[y1+1, y2+1, y3+1, y4+1, y5+1, y6+1]	[b2+1:262.11853, b4+1:470.21418, b6+1:642.26451, b7+1:713.30291];[y1+1:147.11261, y2+1:234.14493, y3+1:348.18796, y4+1:508.21891, y5+1:607.28737, y6+1:720.37242]	[b2+1:-0.00009, b4+1:-0.00046, b6+1:0.00146, b7+1:0.00275];[y1+1:-0.00019, y2+1:0.00010, y3+1:0.00020, y4+1:0.00050, y5+1:0.00055, y6+1:0.00154]	[b2+1:-0.33, b4+1:-0.99, b6+1:2.27, b7+1:3.86];[y1+1:-1.30, y2+1:0.43, y3+1:0.58, y4+1:0.98, y5+1:0.90, y6+1:2.14]	[b2+1:10104, b4+1:4051, b6+1:5839, b7+1:6587];[y1+1:7061, y2+1:7419, y3+1:10041, y4+1:32919, y5+1:51938, y6+1:5645]	10	8751	20	0.002249	7586	20	0.002612	0.00439638	0.000976
Sample_aging_41-calib	42526	65.6631	114	572957	42461	5	640.327	3196.6	9.093	4.093	VLGAFSDVLAHLDNIKGTFSQLSELHCDK	VLGAFSDVLAHLDN[Common Artifact:Ammonia loss on N]IKGTFSQLSELHC[Common Fixed:Carbamidomethyl on C]DK	VLGAFSDVLAHLDNIKGTFSQLSELHCDK	1	Ammonia loss on N Carbamidomethyl on C	C2O	C2O	1	1	3196.59	0.00997	3.12	A0A2I3M3L4	Hemoglobin subunit delta	primary:HBD	full	[68 to 96]	K	L	T	[b2+1, b3+1, b4+1];[y1+1, y4+1, y5+1, y6+1, y7+1, y8+1]	[b2+1:213.15960, b3+1:270.18098, b4+1:341.21723];[y1+1:147.11257, y4+1:559.22870, y5+1:672.31228, y6+1:801.35221, y7+1:888.38826, y8+1:1001.46544]	[b2+1:-0.00015, b3+1:-0.00024, b4+1:-0.00110];[y1+1:-0.00023, y4+1:-0.00061, y5+1:-0.00109, y6+1:-0.00376, y7+1:0.00027, y8+1:-0.00662]	[b2+1:-0.71, b3+1:-0.89, b4+1:-3.23];[y1+1:-1.58, y4+1:-1.09, y5+1:-1.63, y6+1:-4.69, y7+1:0.31, y8+1:-6.62]	[b2+1:5182, b3+1:3427, b4+1:3181];[y1+1:4544, y4+1:6133, y5+1:5500, y6+1:4137, y7+1:16906, y8+1:4176]	9	10175	49	0.004816	8750	48	0.005486	0.0598812	0.008096
Sample_aging_45-calib	38033	61.4516	200	3.06112e+06	37974	3	1025.45	3073.34	17.07	2.01	MKEEEVEALMAGQEDSNGCINYEAFVK	MKEEEVEALMAGQEDSN[Common Artifact:Ammonia loss on N]GC[Common Fixed:Carbamidomethyl on C]INYEAFVK	MKEEEVEALMAGQEDSNGCINYEAFVK	9	Ammonia loss on N Carbamidomethyl on C	C2O	C2O	1	1	3073.34	-0.00026	-0.09	A0A096MYN2|A0A2I3MBC2	Myosin light chain 1	primary:MYL1	full	[163 to 189]|[119 to 145]	K	H	T	[b6+1, b7+1, b8+1, b9+1, b10+1];[y1+1, y2+1, y3+1, y4+1, y5+1, y6+1, y7+1, y8+1, y11+1, y12+1, y13+1, y14+1]	[b6+1:746.33677, b7+1:875.37829, b8+1:946.42068, b9+1:1059.50060, b10+1:1190.54539];[y1+1:147.11253, y2+1:246.18114, y3+1:393.24903, y4+1:464.28583, y5+1:593.32848, y6+1:756.39066, y7+1:870.43404, y8+1:983.51638, y11+1:1297.58448, y12+1:1384.62235, y13+1:1499.64568, y14+1:1628.70053]	[b6+1:-0.00214, b7+1:-0.00322, b8+1:0.00206, b9+1:-0.00209, b10+1:0.00221];[y1+1:-0.00027, y2+1:-0.00007, y3+1:-0.00060, y4+1:-0.00091, y5+1:-0.00086, y6+1:-0.00201, y7+1:-0.00155, y8+1:-0.00327, y11+1:-0.00367, y12+1:0.00217, y13+1:-0.00144, y14+1:0.01082]	[b6+1:-2.88, b7+1:-3.68, b8+1:2.18, b9+1:-1.97, b10+1:1.86];[y1+1:-1.86, y2+1:-0.30, y3+1:-1.54, y4+1:-1.97, y5+1:-1.45, y6+1:-2.66, y7+1:-1.78, y8+1:-3.33, y11+1:-2.83, y12+1:1.57, y13+1:-0.96, y14+1:6.65]	[b6+1:6003, b7+1:9064, b8+1:16694, b9+1:27544, b10+1:9539];[y1+1:11646, y2+1:11977, y3+1:12148, y4+1:16943, y5+1:10793, y6+1:11443, y7+1:23591, y8+1:6091, y11+1:6244, y12+1:12734, y13+1:11754, y14+1:11334]	17	3158	1	0.000255	2782	1	0.000294	0.0593582	0.008006
Sample_aging_13-calib	39598	62.8766	200	1.57484e+06	39531	6	819.725	4912.31	14.083	1.005	ESNGPVKVWGSITGLTEGLHGFHVHQFGDNTQGCTSAGPHFNPLSR	ESN[Common Artifact:Ammonia loss on N]GPVKVWGSITGLTEGLHGFHVHQFGDNTQGC[Common Fixed:Carbamidomethyl on C]TSAGPHFNPLSR	ESNGPVKVWGSITGLTEGLHGFHVHQFGDNTQGCTSAGPHFNPLSR	7	Ammonia loss on N Carbamidomethyl on C	C2O	C2O	1	1	4912.32	-0.00943	-1.92	A0A096NQK0	Superoxide dismutase [Cu-Zn]	primary:SOD1	full	[25 to 70]	K	Q	T	[b2+1, b8+1, b11+1];[y1+1, y4+1, y5+1, y6+1, y7+1, y8+1, y9+1, y10+1, y11+1, y12+2, y14+2]	[b2+1:217.08105, b8+1:794.40703, b11+1:1124.53271];[y1+1:175.11840, y4+1:472.28729, y5+1:586.32864, y6+1:733.39806, y7+1:870.46468, y8+1:967.51481, y9+1:1024.53135, y10+1:1095.57558, y11+1:1182.59966, y12+2:642.32792, y14+2:750.85358]	[b2+1:-0.00085, b8+1:0.00273, b11+1:-0.00439];[y1+1:-0.00055, y4+1:-0.00051, y5+1:-0.00209, y6+1:-0.00109, y7+1:0.00662, y8+1:0.00399, y9+1:-0.00094, y10+1:0.00618, y11+1:-0.00177, y12+2:-0.00054, y14+2:-0.00133]	[b2+1:-3.94, b8+1:3.45, b11+1:-3.91];[y1+1:-3.17, y4+1:-1.09, y5+1:-3.58, y6+1:-1.49, y7+1:7.62, y8+1:4.12, y9+1:-0.92, y10+1:5.65, y11+1:-1.50, y12+2:-0.42, y14+2:-0.89]	[b2+1:7193, b8+1:8630, b11+1:7918];[y1+1:8805, y4+1:9534, y5+1:8675, y6+1:13098, y7+1:5183, y8+1:7023, y9+1:13011, y10+1:6641, y11+1:5819, y12+2:10930, y14+2:17709]	14	5051	2	0.000255	4416	2	0.000294	0.0102017	0.001873
Sample_aging_17-calib	11025	21.1029	61	395903	10981	2	560.777	1119.54	9.272	4.272	IAVAAQNCYK	IAVAAQN[Common Artifact:Ammonia loss on N]C[Common Fixed:Carbamidomethyl on C]YK	IAVAAQNCYK	6	Ammonia loss on N Carbamidomethyl on C	C2O	C2O	1	0	1119.54	0.00109	0.97	A0A096NDQ6|A0A096NGJ9|A0A2I3N968|A0A2I3NBT1	Triosephosphate isomerase	|primary:TPI1	full	[90 to 99]|[97 to 106]|[95 to 104]|[64 to 73]	K	V	T	[b2+1, b3+1];[y1+1, y4+1, y5+1, y6+1, y7+1, y8+1, y9+1]	[b2+1:185.12783, b3+1:284.19689];[y1+1:147.11254, y4+1:567.22264, y5+1:695.28233, y6+1:766.31904, y7+1:837.35519, y8+1:936.42230, y9+1:1007.46267]	[b2+1:-0.00062, b3+1:0.00002];[y1+1:-0.00026, y4+1:-0.00052, y5+1:0.00059, y6+1:0.00019, y7+1:-0.00078, y8+1:-0.00207, y9+1:0.00118]	[b2+1:-3.38, b3+1:0.08];[y1+1:-1.78, y4+1:-0.92, y5+1:0.85, y6+1:0.25, y7+1:-0.93, y8+1:-2.22, y9+1:1.17]	[b2+1:18073, b3+1:4697];[y1+1:9408, y4+1:3051, y5+1:5863, y6+1:17942, y7+1:23943, y8+1:16530, y9+1:8132]	9	9452	24	0.002532	8146	24	0.002936	0.000789285	0.000339
Sample_aging_18-calib	37379	58.1408	68	463547	37328	3	979.78	2936.32	8.235	0.077	QNYLSEHCPPLHIPGSMSEVQELCK	Q[Common Artifact:Deamidation on Q]N[Common Artifact:Ammonia loss on N]YLSEHC[Common Fixed:Carbamidomethyl on C]PPLHIPGSMSEVQELC[Common Fixed:Carbamidomethyl on C]K	QNYLSEHCPPLHIPGSMSEVQELCK	1	Ammonia loss on N Carbamidomethyl on C Carbamidomethyl on C Deamidation on Q	C4H6N2O3	C4H6N2O3	2	0	2936.31	0.00396	1.35	A0A096MU92|A0A2I3LG56|A0A2I3LP77|A0A2I3LUS3|A9L951	Troponin I2, fast skeletal type|Troponin I type 2 (Predicted)	primary:TNNI2	full	[41 to 65]|[47 to 71]|[42 to 66]|[21 to 45]	K	Q	T	[b8+1, b11+1, b12+2];[y1+1, y2+1, y5+1, y11+1, y12+1]	[b8+1:1016.38218, b11+1:1323.57229, b12+2:730.82091];[y1+1:147.11268, y2+1:307.14259, y5+1:677.33155, y11+1:1267.55702, y12+1:1364.61537]	[b8+1:0.00436, b11+1:0.00488, b12+2:0.00822];[y1+1:-0.00013, y2+1:-0.00086, y5+1:0.00287, y11+1:-0.00868, y12+1:-0.00309]	[b8+1:4.29, b11+1:3.69, b12+2:5.63];[y1+1:-0.86, y2+1:-2.81, y5+1:4.24, y11+1:-6.86, y12+1:-2.27]	[b8+1:17348, b11+1:25140, b12+2:23044];[y1+1:2304, y2+1:5327, y5+1:5271, y11+1:3701, y12+1:26590]	8	11016	87	0.007895	9369	80	0.008537	0.0765633	0.010384
Sample_aging_40-calib	38059	59.6569	146	889809	38022	5	666.143	3325.68	12.172	0.004	KVLGAFSDVLAHLDNIKGTFSQLSELHCDK	KVLGAFSDVLAHLDN[Common Artifact:Ammonia loss on N]IKGTFSQ[Common Artifact:Deamidation on Q]LSELHC[Common Fixed:Carbamidomethyl on C]DK	KVLGAFSDVLAHLDNIKGTFSQLSELHCDK	2	Ammonia loss on N Carbamidomethyl on C Deamidation on Q	C2H3NO2	C2H3NO2	2	2	3325.67	0.01326	3.99	A0A2I3M3L4	Hemoglobin subunit delta	primary:HBD	full	[67 to 96]	K	L	T	[b1+1, b2+1, b5+1, b6+1];[y1+1, y3+1, y4+1, y5+1, y6+1, y7+1, y8+1, y25+3]	[b1+1:129.10219, b2+1:228.17022, b5+1:469.31351, b6+1:616.38061];[y1+1:147.11300, y3+1:422.17046, y4+1:559.22753, y5+1:672.31275, y6+1:801.35616, y7+1:888.38830, y8+1:1001.47090, y25+3:953.46428]	[b1+1:-0.00004, b2+1:-0.00043, b5+1:0.00022, b6+1:-0.00109];[y1+1:0.00019, y3+1:0.00006, y4+1:-0.00178, y5+1:-0.00062, y6+1:0.00019, y7+1:0.00031, y8+1:-0.00116, y25+3:0.01174]	[b1+1:-0.35, b2+1:-1.90, b5+1:0.47, b6+1:-1.78];[y1+1:1.32, y3+1:0.15, y4+1:-3.19, y5+1:-0.92, y6+1:0.24, y7+1:0.34, y8+1:-1.16, y25+3:4.11]	[b1+1:48444, b2+1:6897, b5+1:5506, b6+1:3161];[y1+1:4127, y3+1:10291, y4+1:11728, y5+1:10498, y6+1:8468, y7+1:25268, y8+1:9956, y25+3:8294]	12	6396	2	0.000255	5607	2	0.000294	0.0403444	0.005833
Sample_aging_8-calib	40501	63.0743	158	911918	40455	4	716.528	2862.08	10.154	1.005	HGESTWNQENRFCGWFDAELSEK	HGE[Metal:Fe[III] on E]STWN[Common Artifact:Ammonia loss on N]QENRFC[Common Fixed:Carbamidomethyl on C]GWFDAELSEK	HGE[Metal:Fe[III] on E]STWNQENRFCGWFDAELSEK	1	Ammonia loss on N Carbamidomethyl on C Fe[III] on E	C2H3FeO	C2H3FeO	2	1	2862.09	-0.01028	-3.59	A0A096N3M5	Phosphoglycerate mutase	primary:PGAM2	full	[11 to 33]	R	G	T	[b7+1];[y1+1, y3+1, y4+1, y5+1, y6+1, y7+1, y8+1, y9+1, y10+1]	[b7+1:848.22166];[y1+1:147.11216, y3+1:363.18688, y4+1:476.27151, y5+1:605.31649, y6+1:676.35036, y7+1:791.37778, y8+1:938.44591, y9+1:1124.52577, y10+1:1181.54509]	[b7+1:0.00455];[y1+1:-0.00064, y3+1:-0.00055, y4+1:0.00002, y5+1:0.00241, y6+1:-0.00083, y7+1:-0.00036, y8+1:-0.00065, y9+1:-0.00009, y10+1:-0.00224]	[b7+1:5.37];[y1+1:-4.39, y3+1:-1.52, y4+1:0.05, y5+1:3.99, y6+1:-1.24, y7+1:-0.45, y8+1:-0.69, y9+1:-0.08, y10+1:-1.90]	[b7+1:4384];[y1+1:7091, y3+1:6964, y4+1:4325, y5+1:4602, y6+1:7980, y7+1:23191, y8+1:53033, y9+1:3873, y10+1:24799]	10	8576	17	0.001966	7435	17	0.002268	0.0117592	0.002076
Sample_aging_1-calib	34578	54.1269	66	331712	34518	2	983.483	1964.95	8.269	3.169	NLDKEYLPIGGLAEFCK	N[Common Artifact:Ammonia loss on N]LDK[Common Biological:Hydroxylation on K]EYLPIGGLAEFC[Common Fixed:Carbamidomethyl on C]K	NLDK[Common Biological:Hydroxylation on K]EYLPIGGLAEFCK	1	Ammonia loss on N Carbamidomethyl on C Hydroxylation on K	C2O2	C2O2	2	1	1964.96	-0.00383	-1.95	A0A096NJ44|A0A2I3MCJ5	Aspartate aminotransferase	primary:GOT2	full	[91 to 107]|[76 to 92]	K	A	T	[y2+1, y3+1, y4+1, y5+1, y8+1, y10+1, y11+1, y12+1]	[y2+1:307.14279, y3+1:454.21142, y4+1:583.25373, y5+1:654.29226, y8+1:881.42201, y10+1:1091.55631, y11+1:1204.63573, y12+1:1367.70104]	[y2+1:-0.00067, y3+1:-0.00045, y4+1:-0.00073, y5+1:0.00069, y8+1:0.00344, y10+1:0.00091, y11+1:-0.00372, y12+1:-0.00174]	[y2+1:-2.18, y3+1:-0.98, y4+1:-1.25, y5+1:1.05, y8+1:3.91, y10+1:0.84, y11+1:-3.09, y12+1:-1.28]	[y2+1:6435, y3+1:3569, y4+1:4598, y5+1:7097, y8+1:11623, y10+1:45426, y11+1:6424, y12+1:4084]	8	10955	84	0.007636	9313	77	0.008232	0.0105791	0.001918
Sample_aging_33-calib	19536	33.3215	179	1.08636e+06	19473	3	549.286	1644.84	9.13	1.035	KVCIVGSGNWGSAIAK	K[Common Biological:Hydroxylation on K]VC[Common Fixed:Carbamidomethyl on C]IVGSGN[Common Artifact:Ammonia loss on N]WGSAIAK	K[Common Biological:Hydroxylation on K]VCIVGSGNWGSAIAK	1	Ammonia loss on N Carbamidomethyl on C Hydroxylation on K	C2O2	C2O2	2	1	1644.83	0.00671	4.08	A0A096N5Z3|A0A2I3MFD6	Glycerol-3-phosphate dehydrogenase [NAD(+)]	primary:GPD1	full	[5 to 20]	K	I	T	[b2+1];[y1+1, y2+1, y3+1, y5+1, y6+1, y7+1, y9+1, y11+1]	[b2+1:244.16510];[y1+1:147.11257, y2+1:218.14931, y3+1:331.23489, y5+1:489.30228, y6+1:546.32340, y7+1:732.40385, y9+1:886.43939, y11+1:1030.49691]	[b2+1:-0.00046];[y1+1:-0.00024, y2+1:-0.00061, y3+1:0.00091, y5+1:-0.00084, y6+1:-0.00119, y7+1:-0.00005, y9+1:-0.00236, y11+1:0.00167]	[b2+1:-1.91];[y1+1:-1.61, y2+1:-2.80, y3+1:2.76, y5+1:-1.72, y6+1:-2.18, y7+1:-0.07, y9+1:-2.66, y11+1:1.62]	[b2+1:11766];[y1+1:12213, y2+1:14756, y3+1:3819, y5+1:10638, y6+1:51752, y7+1:20294, y9+1:6043, y11+1:10170]	9	9899	39	0.003933	8533	39	0.004563	0.0339413	0.004945
Sample_aging_23-calib	50357	75.7104	200	3.24155e+06	50317	5	717.148	3580.7	16.141	0.004	DDNPNLPPLVRPEVDVMCTAFHDNEATFLKK	DDNP[Common Biological:Hydroxylation on P]N[Common Artifact:Ammonia loss on N]LPPLVRPEVDVMC[Common Fixed:Carbamidomethyl on C]TAFHDNEATFLKK	DDNP[Common Biological:Hydroxylation on P]NLPPLVRPEVDVMCTAFHDNEATFLKK	1	Ammonia loss on N Carbamidomethyl on C Hydroxylation on P	C2O2	C2O2	2	2	3580.7	0.00732	2.04	A0A096MVE5|A0A2I3LVU7	Albumin	primary:ALB	full	[60 to 90]|[86 to 116]	K	Y	T	[b2+1, b3+1];[y1+1, y2+1, y3+1, y5+1, y6+1, y9+1, y10+2, y11+1, y12+2, y13+2, y14+2, y24+3, y25+3, y26+3]	[b2+1:231.06064, b3+1:345.10328];[y1+1:147.11240, y2+1:275.20711, y3+1:388.29194, y5+1:636.41014, y6+1:707.44257, y9+1:1065.55681, y10+2:601.81174, y11+1:1349.68351, y12+2:710.86632, y13+2:761.38962, y14+2:841.40382, y24+3:939.80621, y25+3:972.15723, y26+3:1009.85312]	[b2+1:-0.00053, b3+1:-0.00081];[y1+1:-0.00041, y2+1:-0.00066, y3+1:0.00011, y5+1:0.00221, y6+1:-0.00247, y9+1:-0.00069, y10+2:-0.00020, y11+1:-0.00132, y12+2:0.00342, y13+2:0.00233, y14+2:0.00010, y24+3:-0.00216, y25+3:-0.00185, y26+3:0.00175]	[b2+1:-2.29, b3+1:-2.36];[y1+1:-2.77, y2+1:-2.40, y3+1:0.28, y5+1:3.48, y6+1:-3.50, y9+1:-0.64, y10+2:-0.17, y11+1:-0.98, y12+2:2.41, y13+2:1.54, y14+2:0.06, y24+3:-0.77, y25+3:-0.63, y26+3:0.58]	[b2+1:21608, b3+1:20558];[y1+1:15968, y2+1:15736, y3+1:8713, y5+1:9176, y6+1:10624, y9+1:25820, y10+2:23255, y11+1:7509, y12+2:20826, y13+2:36234, y14+2:57307, y24+3:88501, y25+3:81596, y26+3:12548]	16	3597	2	0.000255	3174	2	0.000294	0.0164639	0.002733
Sample_aging_42-calib	29711	47.1815	200	2.05149e+06	29674	7	594.021	4151.09	13.078	3.009	AGHPFMWNQHLGYVLTCPSNLGTGLRGGVHVKLAHLSK	AGHPFMWNQHLGYVLTC[Common Fixed:Carbamidomethyl on C]P[Common Biological:Hydroxylation on P]SN[Common Artifact:Ammonia loss on N]LGTGLRGGVHVKLAHLSK	AGHPFMWNQHLGYVLTCP[Common Biological:Hydroxylation on P]SNLGTGLRGGVHVKLAHLSK	1	Ammonia loss on N Carbamidomethyl on C Hydroxylation on P	C2O2	C2O2	2	2	4151.11	-0.01529	-3.68	A0A0A0MVC7	Creatine kinase, M-type	primary:CKM	full	[267 to 304]	K	H	T	[b2+1, b3+1, b5+1, b6+1, b12+2, b13+2, b14+2];[y1+1, y2+1, y6+1, y7+1, y8+1, y17+3]	[b2+1:129.06559, b3+1:266.12467, b5+1:510.24331, b6+1:641.28811, b12+2:688.82012, b13+2:770.35297, b14+2:819.88879];[y1+1:147.11253, y2+1:234.14425, y6+1:668.41112, y7+1:796.50814, y8+1:895.57226, y17+3:577.34406]	[b2+1:-0.00026, b3+1:-0.00009, b5+1:-0.00264, b6+1:0.00168, b12+2:0.00128, b13+2:0.00365, b14+2:0.00687];[y1+1:-0.00027, y2+1:-0.00058, y6+1:0.00213, y7+1:0.00419, y8+1:-0.00011, y17+3:-0.00077]	[b2+1:-2.04, b3+1:-0.35, b5+1:-5.18, b6+1:2.63, b12+2:0.93, b13+2:2.37, b14+2:4.19];[y1+1:-1.87, y2+1:-2.48, y6+1:3.19, y7+1:5.27, y8+1:-0.12, y17+3:-0.44]	[b2+1:8547, b3+1:32773, b5+1:3734, b6+1:5974, b12+2:15003, b13+2:30410, b14+2:16928];[y1+1:13245, y2+1:5595, y6+1:9053, y7+1:7730, y8+1:4036, y17+3:7248]	13	5876	2	0.000255	5136	2	0.000294	0.00528455	0.001109
Sample_aging_13-calib	33785	54.6197	200	2.08057e+06	33731	6	636.326	3811.91	15.159	4.056	IEEIFKKAGHPFMWNQHLGYVLTCPSNLGTGLR	IEEIFKKAGHPFMWNQHLGYVLTC[Common Fixed:Carbamidomethyl on C]P[Common Biological:Hydroxylation on P]SN[Common Artifact:Ammonia loss on N]LGTGLR	IEEIFKKAGHPFMWNQHLGYVLTCP[Common Biological:Hydroxylation on P]SNLGTGLR	2	Ammonia loss on N Carbamidomethyl on C Hydroxylation on P	C2O2	C2O2	2	2	3811.9	0.01272	3.34	A0A0A0MVC7	Creatine kinase, M-type	primary:CKM	full	[260 to 292]	K	G	T	[b2+1, b3+1, b10+1, b16+2, b17+3, b18+3, b19+3, b20+3, b21+3, b22+3];[y1+1, y3+1, y4+1, y5+1, y6+1]	[b2+1:243.13352, b3+1:372.17697, b10+1:1153.63542, b16+2:978.99352, b17+3:698.68519, b18+3:736.37798, b19+3:755.38606, b20+3:809.74087, b21+3:842.76365, b22+3:880.45601];[y1+1:175.11876, y3+1:345.22398, y4+1:446.27148, y5+1:503.29371, y6+1:616.37853]	[b2+1:-0.00042, b3+1:0.00044, b10+1:-0.00100, b16+2:0.00087, b17+3:0.00321, b18+3:-0.00248, b19+3:0.00030, b20+3:0.00140, b21+3:0.00132, b22+3:-0.00567];[y1+1:-0.00019, y3+1:-0.00050, y4+1:-0.00068, y5+1:0.00009, y6+1:0.00085]	[b2+1:-1.71, b3+1:1.19, b10+1:-0.87, b16+2:0.44, b17+3:1.53, b18+3:-1.12, b19+3:0.13, b20+3:0.58, b21+3:0.52, b22+3:-2.15];[y1+1:-1.10, y3+1:-1.47, y4+1:-1.53, y5+1:0.17, y6+1:1.38]	[b2+1:11483, b3+1:11325, b10+1:7213, b16+2:13522, b17+3:11415, b18+3:6012, b19+3:33788, b20+3:62935, b21+3:41890, b22+3:9938];[y1+1:15447, y3+1:5581, y4+1:9755, y5+1:67405, y6+1:23755]	15	4123	2	0.000255	3625	2	0.000294	0.0031451	0.000783
Sample_aging_20-calib	24676	41.5698	200	3.11924e+06	24635	6	605.978	3629.82	15.089	2.999	KAGHPFMWNQHLGYVLTCPSNLGTGLRGGVHVK	KAGHPFMWNQHLGYVLTC[Common Fixed:Carbamidomethyl on C]P[Common Biological:Hydroxylation on P]SN[Common Artifact:Ammonia loss on N]LGTGLRGGVHVK	KAGHPFMWNQHLGYVLTCP[Common Biological:Hydroxylation on P]SNLGTGLRGGVHVK	4	Ammonia loss on N Carbamidomethyl on C Hydroxylation on P	C2O2	C2O2	2	2	3629.81	0.01035	2.85	A0A0A0MVC7	Creatine kinase, M-type	primary:CKM	full	[266 to 298]	K	L	T	[b1+1, b2+1, b4+1, b11+2, b12+2, b13+3, b14+3, b15+3, b16+2];[y1+1, y2+1, y3+1, y9+1, y11+1, y12+2]	[b1+1:129.10182, b2+1:200.13915, b4+1:394.21922, b11+2:667.81469, b12+2:724.35713, b13+3:502.24738, b14+3:556.60268, b15+3:589.62474, b16+2:940.47544];[y1+1:147.11236, y2+1:246.18061, y3+1:383.23943, y9+1:922.55570, y11+1:1080.62602, y12+2:597.35899]	[b1+1:-0.00042, b2+1:-0.00020, b4+1:-0.00051, b11+2:0.00099, b12+2:0.00179, b13+3:0.00093, b14+3:0.00349, b15+3:0.00128, b16+2:0.00116];[y1+1:-0.00044, y2+1:-0.00061, y3+1:-0.00070, y9+1:-0.00241, y11+1:-0.00124, y12+2:-0.00061]	[b1+1:-3.26, b2+1:-1.02, b4+1:-1.31, b11+2:0.74, b12+2:1.24, b13+3:0.62, b14+3:2.10, b15+3:0.73, b16+2:0.61];[y1+1:-3.04, y2+1:-2.49, y3+1:-1.84, y9+1:-2.61, y11+1:-1.14, y12+2:-0.51]	[b1+1:67599, b2+1:7388, b4+1:25119, b11+2:12224, b12+2:15571, b13+3:8354, b14+3:34590, b15+3:9817, b16+2:26059];[y1+1:15068, y2+1:13518, y3+1:5497, y9+1:5580, y11+1:14228, y12+2:16544]	15	4306	2	0.000255	3777	2	0.000294	0.00271028	0.000721
Sample_aging_44-calib	49650	76.3673	77	329226	49611	3	944.404	2830.19	13.278	3.098	EEEVEALMAGQEDSNGCINYEAFVK	EEEVEALM[Common Variable:Oxidation on M]AGQEDSN[Common Artifact:Ammonia loss on N]GC[Common Fixed:Carbamidomethyl on C]INYEAFVK	EEEVEALMAGQEDSNGCINYEAFVK	5	Ammonia loss on N Carbamidomethyl on C Oxidation on M	C2O2	C2O2	2	0	2830.19	-0.00478	-1.69	A0A096MYN2|A0A2I3MBC2	Myosin light chain 1	primary:MYL1	full	[165 to 189]|[121 to 145]	K	H	T	[b2+1, b3+1, b6+1, b7+1];[y1+1, y2+1, y3+1, y4+1, y5+1, y6+1, y7+1, y8+1, y10+1]	[b2+1:259.09224, b3+1:388.13497, b6+1:687.28489, b7+1:800.37147];[y1+1:147.11268, y2+1:246.18189, y3+1:393.25032, y4+1:464.28663, y5+1:593.33031, y6+1:756.39021, y7+1:870.43503, y8+1:983.51819, y10+1:1200.57161]	[b2+1:-0.00022, b3+1:-0.00009, b6+1:0.00172, b7+1:0.00423];[y1+1:-0.00012, y2+1:0.00067, y3+1:0.00069, y4+1:-0.00012, y5+1:0.00097, y6+1:-0.00246, y7+1:-0.00057, y8+1:-0.00147, y10+1:-0.00016]	[b2+1:-0.87, b3+1:-0.22, b6+1:2.50, b7+1:5.29];[y1+1:-0.82, y2+1:2.72, y3+1:1.75, y4+1:-0.25, y5+1:1.64, y6+1:-3.26, y7+1:-0.65, y8+1:-1.49, y10+1:-0.14]	[b2+1:8794, b3+1:7619, b6+1:3555, b7+1:3363];[y1+1:4450, y2+1:4862, y3+1:7063, y4+1:7310, y5+1:7293, y6+1:5138, y7+1:13968, y8+1:9517, y10+1:8643]	13	5304	2	0.000255	4644	2	0.000294	0.00559002	0.001162
Sample_aging_18-calib	40758	62.974	56	325694	40709	3	1030.78	3089.32	15.412	3.099	MKEEEVEALMAGQEDSNGCINYEAFVK	MKEEEVEALM[Common Variable:Oxidation on M]AGQEDSN[Common Artifact:Ammonia loss on N]GC[Common Fixed:Carbamidomethyl on C]INYEAFVK	MKEEEVEALMAGQEDSNGCINYEAFVK	2	Ammonia loss on N Carbamidomethyl on C Oxidation on M	C2O2	C2O2	2	1	3089.33	-0.0079	-2.56	A0A096MYN2|A0A2I3MBC2	Myosin light chain 1	primary:MYL1	full	[163 to 189]|[119 to 145]	K	H	T	[b5+1, b6+1, b7+1, b8+1, b9+1];[y1+1, y2+1, y3+1, y4+1, y5+1, y6+1, y7+1, y8+1, y9+1, y10+1]	[b5+1:647.27396, b6+1:746.34174, b7+1:875.38167, b8+1:946.42142, b9+1:1059.50442];[y1+1:147.11262, y2+1:246.18100, y3+1:393.25045, y4+1:464.28662, y5+1:593.32915, y6+1:756.38702, y7+1:870.43596, y8+1:983.51832, y9+1:1143.54504, y10+1:1200.57541]	[b5+1:0.00346, b6+1:0.00282, b7+1:0.00016, b8+1:0.00279, b9+1:0.00173];[y1+1:-0.00018, y2+1:-0.00022, y3+1:0.00082, y4+1:-0.00012, y5+1:-0.00019, y6+1:-0.00565, y7+1:0.00036, y8+1:-0.00134, y9+1:-0.00527, y10+1:0.00364]	[b5+1:5.35, b6+1:3.78, b7+1:0.19, b8+1:2.95, b9+1:1.63];[y1+1:-1.24, y2+1:-0.91, y3+1:2.09, y4+1:-0.27, y5+1:-0.32, y6+1:-7.47, y7+1:0.42, y8+1:-1.37, y9+1:-4.61, y10+1:3.04]	[b5+1:3206, b6+1:7741, b7+1:6450, b8+1:10644, b9+1:14158];[y1+1:10303, y2+1:5391, y3+1:10234, y4+1:13261, y5+1:8560, y6+1:4794, y7+1:15018, y8+1:9025, y9+1:5922, y10+1:9423]	15	3759	2	0.000255	3309	2	0.000294	0.00796813	0.001529
Sample_aging_39-calib	44390	68.9575	200	5.08125e+06	44332	4	775.921	3099.66	9.084	1.004	LVNSANIRLTAMTLKTNQVAIAQTLECK	LVN[Common Artifact:Ammonia loss on N]SANIRLTAM[Common Variable:Oxidation on M]TLKTNQVAIAQTLEC[Common Fixed:Carbamidomethyl on C]K	LVNSANIRLTAMTLKTNQVAIAQTLECK	13	Ammonia loss on N Carbamidomethyl on C Oxidation on M	C2O2	C2O2	2	2	3099.64	0.01387	4.48	A0A2I3LZQ2	Nocturnin	primary:NOCT	full	[247 to 274]	K	E	T	[b2+1, b7+1, b18+2];[y12+1, y18+2, y19+2, y20+2, y25+3, y26+3]	[b2+1:213.15933, b7+1:695.36813, b18+2:985.03419];[y12+1:1374.70843, y18+2:1018.52513, y19+2:1069.04836, y20+2:1125.59048, y25+3:931.15882, y26+3:963.50854]	[b2+1:-0.00042, b7+1:-0.00414, b18+2:0.00759];[y12+1:0.00385, y18+2:-0.00849, y19+2:-0.00972, y20+2:-0.00953, y25+3:-0.01856, y26+3:0.01423]	[b2+1:-1.98, b7+1:-5.96, b18+2:3.86];[y12+1:2.80, y18+2:-4.17, y19+2:-4.55, y20+2:-4.24, y25+3:-6.65, y26+3:4.93]	[b2+1:51379, b7+1:8252, b18+2:15172];[y12+1:11359, y18+2:49539, y19+2:68247, y20+2:73834, y25+3:21521, y26+3:125426]	9	10256	53	0.005164	8805	51	0.005788	0.030306	0.004451
Sample_aging_14-calib	32806	52.7035	200	2.00502e+06	32770	4	785.135	3136.51	10.109	4.064	KAGHPFMWNQHLGYVLTCPSNLGTGLR	K[Common Biological:Succinylation on K]AGHPFMWN[Common Artifact:Ammonia loss on N]QHLGYVLTC[Common Fixed:Carbamidomethyl on C]PSNLGTGLR	K[Common Biological:Succinylation on K]AGHPFMWNQHLGYVLTCPSNLGTGLR	6	Ammonia loss on N Carbamidomethyl on C Succinylation on K	C6H4O4	C6H4O4	2	1	3136.5	0.01095	3.49	A0A0A0MVC7	Creatine kinase, M-type	primary:CKM	full	[266 to 292]	K	G	T	[b1+1];[y1+1, y4+1, y5+1, y6+1, y7+1, y8+1, y9+1, y10+1, y11+1]	[b1+1:229.11793];[y1+1:175.11860, y4+1:446.27220, y5+1:503.29351, y6+1:616.37669, y7+1:730.42099, y8+1:817.45287, y9+1:914.50496, y10+1:1074.53817, y11+1:1175.58443]	[b1+1:-0.00036];[y1+1:-0.00035, y4+1:0.00004, y5+1:-0.00012, y6+1:-0.00100, y7+1:0.00038, y8+1:0.00023, y9+1:-0.00045, y10+1:0.00212, y11+1:0.00070]	[b1+1:-1.56];[y1+1:-2.02, y4+1:0.10, y5+1:-0.23, y6+1:-1.62, y7+1:0.52, y8+1:0.28, y9+1:-0.49, y10+1:1.97, y11+1:0.59]	[b1+1:6199];[y1+1:6313, y4+1:5825, y5+1:41628, y6+1:14066, y7+1:19341, y8+1:18892, y9+1:91053, y10+1:9231, y11+1:5122]	10	8803	20	0.002249	7625	20	0.002612	0.0023604	0.000665
Sample_aging_30-calib	34610	55.0573	200	2.01015e+06	34573	4	659.319	2633.25	10.071	5.008	GIWHNDNKSFLVWVNEEDHLR	GIWHNDNKSFLVWVN[Common Artifact:Ammonia loss on N]EEDHLR[Common Artifact:Carbamyl on R]	GIWHNDNKSFLVWVNEEDHLR	1	Ammonia loss on N Carbamyl on R	CO	CO	2	1	2633.24	0.00513	1.95	A0A0A0MVC7	Creatine kinase, M-type	primary:CKM	full	[216 to 236]	R	V	T	[b2+1, b5+1, b6+1, b7+1, b8+1, b10+2, b11+2, b12+2, b13+2];[y12+2]	[b2+1:171.11263, b5+1:608.29231, b6+1:723.31834, b7+1:837.36671, b8+1:965.45766, b10+2:600.28503, b11+2:656.82622, b12+2:706.36003, b13+2:799.39957];[y12+2:791.88226]	[b2+1:-0.00018, b5+1:-0.00165, b6+1:-0.00256, b7+1:0.00289, b8+1:-0.00113, b10+2:0.00355, b11+2:0.00187, b12+2:0.00107, b13+2:0.00084];[y12+2:-0.00763]	[b2+1:-1.03, b5+1:-2.71, b6+1:-3.54, b7+1:3.45, b8+1:-1.17, b10+2:2.96, b11+2:1.43, b12+2:0.76, b13+2:0.53];[y12+2:-4.82]	[b2+1:7385, b5+1:3456, b6+1:9808, b7+1:9537, b8+1:7805, b10+2:10561, b11+2:26549, b12+2:30167, b13+2:13511];[y12+2:23390]	10	9077	21	0.002249	7843	21	0.002612	0.0590449	0.007975
Sample_aging_22-calib	35698	55.9187	200	1.47301e+06	35650	6	554.606	3321.59	9.046	1.008	GIWHNDNKSFLVWVNEEDHLRVISMEK	GIWHNDNKSFLVWVN[Common Artifact:Ammonia loss on N]E[Common Biological:Carboxylation on E]EDHLRVISMEK	GIWHNDNKSFLVWVNE[Common Biological:Carboxylation on E]EDHLRVISMEK	2	Ammonia loss on N Carboxylation on E	CH-3N-1O2	CH-3N-1O2	2	2	3321.59	0.00359	1.08	A0A0A0MVC7	Creatine kinase, M-type	primary:CKM	full	[216 to 242]	R	G	T	[b2+1, b6+1, b7+1, b8+1];[y1+1, y2+1, y4+1, y7+1, y11+2]	[b2+1:171.11223, b6+1:723.31943, b7+1:837.36427, b8+1:965.46361];[y1+1:147.11252, y2+1:276.15398, y4+1:494.22781, y7+1:862.48336, y11+2:678.85020]	[b2+1:-0.00057, b6+1:-0.00147, b7+1:0.00044, b8+1:0.00482];[y1+1:-0.00029, y2+1:-0.00141, y4+1:-0.00010, y7+1:0.00186, y11+2:-0.00089]	[b2+1:-3.35, b6+1:-2.03, b7+1:0.53, b8+1:5.00];[y1+1:-1.96, y2+1:-5.14, y4+1:-0.20, y7+1:2.15, y11+2:-0.65]	[b2+1:7364, b6+1:5116, b7+1:9414, b8+1:5201];[y1+1:12181, y2+1:3753, y4+1:8577, y7+1:4750, y11+2:11399]	9	10695	72	0.006712	9105	68	0.007452	0.0408261	0.005874
Sample_aging_41-calib	24265	39.4657	173	1.25427e+06	24206	4	543.278	2169.08	10.057	1.004	NTLGGLGNLGKDAVEDLESVGK	N[Common Artifact:Ammonia loss on N]TLGGLGN[Common Artifact:Deamidation on N]LGKDAVEDLESVGK	NTLGGLGNLGKDAVEDLESVGK	1	Ammonia loss on N Deamidation on N	O	O	2	1	2169.08	0.00227	1.05	A0A2I3LEF6|A0A2I3N9Q1	Dermcidin	primary:DCD	full	[75 to 96]	K	G	T	[b2+1, b3+1];[y1+1, y2+1, y3+1, y4+1, y5+1, y6+1, y7+1, y8+1]	[b2+1:199.07132, b3+1:312.15587];[y1+1:147.11255, y2+1:204.13421, y3+1:303.20126, y4+1:390.23379, y5+1:519.27733, y6+1:632.36165, y7+1:747.38677, y8+1:876.43121]	[b2+1:-0.00002, b3+1:0.00047];[y1+1:-0.00025, y2+1:-0.00006, y3+1:-0.00142, y4+1:-0.00092, y5+1:0.00003, y6+1:0.00028, y7+1:-0.00154, y8+1:0.00031]	[b2+1:-0.09, b3+1:1.51];[y1+1:-1.72, y2+1:-0.31, y3+1:-4.71, y4+1:-2.36, y5+1:0.05, y6+1:0.45, y7+1:-2.07, y8+1:0.36]	[b2+1:6513, b3+1:3058];[y1+1:16712, y2+1:10246, y3+1:3856, y4+1:5509, y5+1:6684, y6+1:4869, y7+1:5778, y8+1:8230]	10	9201	21	0.002249	7935	21	0.002612	0.670225	0.143597
Sample_aging_36-calib	23659	39.5834	200	1.82183e+06	23602	4	543.28	2169.09	11.119	1.004	NTLGGLGNLGKDAVEDLESVGK	N[Common Artifact:Deamidation on N]TLGGLGN[Common Artifact:Ammonia loss on N]LGKDAVEDLESVGK	NTLGGLGNLGKDAVEDLESVGK	2	Ammonia loss on N Deamidation on N	O	O	2	1	2169.08	0.00889	4.1	A0A2I3LEF6|A0A2I3N9Q1	Dermcidin	primary:DCD	full	[75 to 96]	K	G	T	[b2+1];[y1+1, y2+1, y3+1, y4+1, y5+1, y6+1, y7+1, y8+1, y9+1, y14+2]	[b2+1:217.08149];[y1+1:147.11246, y2+1:204.13389, y3+1:303.20169, y4+1:390.23454, y5+1:519.27646, y6+1:632.36079, y7+1:747.38862, y8+1:876.43119, y9+1:975.49345, y14+2:730.38604]	[b2+1:-0.00040];[y1+1:-0.00034, y2+1:-0.00037, y3+1:-0.00099, y4+1:-0.00017, y5+1:-0.00084, y6+1:-0.00058, y7+1:0.00031, y8+1:0.00029, y9+1:-0.00587, y14+2:0.00094]	[b2+1:-1.87];[y1+1:-2.34, y2+1:-1.85, y3+1:-3.28, y4+1:-0.43, y5+1:-1.63, y6+1:-0.91, y7+1:0.41, y8+1:0.33, y9+1:-6.02, y14+2:0.64]	[b2+1:7135];[y1+1:12384, y2+1:24136, y3+1:6816, y4+1:22021, y5+1:31936, y6+1:17869, y7+1:34034, y8+1:39347, y9+1:5373, y14+2:15622]	11	7590	2	0.000255	6611	2	0.000294	0.180165	0.02417
Sample_aging_22-calib	56046	85.0585	151	828813	55992	2	713.384	1424.75	12.171	7.15	QNLGELIGTLNAAK	QN[Common Artifact:Ammonia loss on N]LGELIGTLN[Common Artifact:Deamidation on N]AAK	QNLGELIGTLNAAK	6	Ammonia loss on N Deamidation on N	O	O	2	0	1424.75	0.00234	1.64	A0A096NGJ9	Triosephosphate isomerase	primary:TPI1	full	[57 to 70]	K	V	T	[b1+1, b3+1, b4+1, b5+1, b6+1];[y3+1, y4+1, y6+1, y7+1, y8+1, y9+1, y10+1]	[b1+1:129.06586, b3+1:339.16542, b4+1:396.18738, b5+1:525.22928, b6+1:638.31170];[y3+1:289.18660, y4+1:404.21512, y6+1:618.34381, y7+1:675.36747, y8+1:788.45146, y9+1:901.53149, y10+1:1030.57546]	[b1+1:0.00001, b3+1:-0.00088, b4+1:-0.00038, b5+1:-0.00107, b6+1:-0.00272];[y3+1:-0.00043, y4+1:0.00114, y6+1:-0.00190, y7+1:0.00029, y8+1:0.00021, y9+1:-0.00382, y10+1:-0.00244]	[b1+1:0.05, b3+1:-2.60, b4+1:-0.96, b5+1:-2.04, b6+1:-4.27];[y3+1:-1.50, y4+1:2.83, y6+1:-3.08, y7+1:0.43, y8+1:0.27, y9+1:-4.25, y10+1:-2.37]	[b1+1:3642, b3+1:11450, b4+1:14022, b5+1:21030, b6+1:8860];[y3+1:2854, y4+1:3217, y6+1:3781, y7+1:35031, y8+1:15520, y9+1:17729, y10+1:4434]	12	6399	2	0.000255	5610	2	0.000294	0.00102639	0.000406
Sample_aging_23-calib	23591	37.6643	200	3.64359e+06	23551	2	779.414	1556.81	12.083	7.058	QVANMTKPTTIIEK	Q[Common Artifact:Deamidation on Q]VAN[Common Artifact:Ammonia loss on N]MTKPTTIIEK	QVANMTKPTTIIEK	8	Ammonia loss on N Deamidation on Q	O	O	2	1	1556.81	0.00176	1.13	A0A096N101	Fatty acid binding protein 3	primary:FABP3	full	[32 to 45]	R	N	T	[b4+1, b5+1, b6+1, b10+1, b11+1, b13+1];[y1+1, y2+1, y3+1, y7+1, y8+1, y9+1]	[b4+1:397.17143, b5+1:528.20988, b6+1:629.25881, b10+1:1056.50313, b11+1:1169.58744, b13+1:1411.70367];[y1+1:147.11252, y2+1:276.15485, y3+1:389.23907, y7+1:801.47147, y8+1:929.56508, y9+1:1030.61531]	[b4+1:-0.00035, b5+1:-0.00238, b6+1:-0.00113, b10+1:0.00011, b11+1:0.00035, b13+1:-0.01007];[y1+1:-0.00028, y2+1:-0.00055, y3+1:-0.00039, y7+1:-0.00018, y8+1:-0.00153, y9+1:0.00102]	[b4+1:-0.87, b5+1:-4.52, b6+1:-1.80, b10+1:0.10, b11+1:0.30, b13+1:-7.14];[y1+1:-1.93, y2+1:-2.00, y3+1:-1.01, y7+1:-0.22, y8+1:-1.65, y9+1:0.99]	[b4+1:54367, b5+1:9786, b6+1:17729, b10+1:10186, b11+1:18416, b13+1:10577];[y1+1:32901, y2+1:29757, y3+1:20176, y7+1:62255, y8+1:19044, y9+1:15552]	12	6771	2	0.000255	5910	2	0.000294	0.000852108	0.000358
Sample_aging_9-calib	54519	82.8688	200	3.58296e+06	54482	4	919.927	3675.68	10.135	5.135	MMDFETFLPMLQHISKNKDTGTYEDFVEGLR	MMDFETFLPMLQ[Common Artifact:Deamidation on Q]HISKN[Common Artifact:Ammonia loss on N]KDTGTYEDFVEGLR	MMDFETFLPMLQHISKNKDTGTYEDFVEGLR	1	Ammonia loss on N Deamidation on Q	O	O	2	2	3675.69	-0.0143	-3.89	A0A096MR70	Myosin light chain 3	primary:MYL3	full	[112 to 142]	K	V	T	[y1+1, y3+1, y4+1, y5+1, y6+1, y7+1, y8+1, y9+1, y10+1, y11+1]	[y1+1:175.11844, y3+1:345.22399, y4+1:474.26686, y5+1:573.33589, y6+1:720.40479, y7+1:835.43160, y8+1:964.47418, y9+1:1127.53907, y10+1:1228.58783, y11+1:1285.61187]	[y1+1:-0.00051, y3+1:-0.00049, y4+1:-0.00021, y5+1:0.00040, y6+1:0.00089, y7+1:0.00075, y8+1:0.00074, y9+1:0.00231, y10+1:0.00339, y11+1:0.00596]	[y1+1:-2.92, y3+1:-1.43, y4+1:-0.44, y5+1:0.70, y6+1:1.24, y7+1:0.90, y8+1:0.77, y9+1:2.05, y10+1:2.76, y11+1:4.64]	[y1+1:22945, y3+1:48843, y4+1:45228, y5+1:35673, y6+1:75240, y7+1:76454, y8+1:63362, y9+1:55919, y10+1:18820, y11+1:41847]	10	8672	19	0.002182	7519	19	0.002516	0.0236626	0.003644
Sample_aging_11-calib	2212	7.24103	187	2.16079e+06	2150	3	447.854	1340.54	11.069	1.01	HGESTWNQENR	HGESTWN[Common Artifact:Ammonia loss on N]Q[Common Artifact:Deamidation on Q]ENR	HGESTWNQENR	4	Ammonia loss on N Deamidation on Q	O	O	2	0	1340.54	0.0008	0.6	A0A096N3M5	Phosphoglycerate mutase	primary:PGAM2	full	[11 to 21]	R	F	T	[b1+1, b2+1, b3+1, b4+1, b5+1];[y1+1, y2+1, y3+1, y4+1, y5+1, y6+1]	[b1+1:138.06562, b2+1:195.08724, b3+1:324.12969, b4+1:411.16242, b5+1:512.21045];[y1+1:175.11867, y2+1:289.16134, y3+1:418.20449, y4+1:547.24785, y5+1:644.26407, y6+1:830.34124]	[b1+1:-0.00057, b2+1:-0.00041, b3+1:-0.00055, b4+1:0.00014, b5+1:0.00050];[y1+1:-0.00028, y2+1:-0.00054, y3+1:0.00002, y4+1:0.00078, y5+1:0.00063, y6+1:-0.00151]	[b1+1:-4.13, b2+1:-2.12, b3+1:-1.71, b4+1:0.35, b5+1:0.98];[y1+1:-1.62, y2+1:-1.86, y3+1:0.05, y4+1:1.43, y5+1:0.97, y6+1:-1.82]	[b1+1:3483, b2+1:21140, b3+1:16884, b4+1:4966, b5+1:13837];[y1+1:11914, y2+1:20612, y3+1:5907, y4+1:3611, y5+1:34537, y6+1:12197]	11	7931	4	0.000502	6869	4	0.000579	0.000449717	0.000243
Sample_aging_44-calib	56102	85.6235	61	289958	56050	2	713.384	1424.75	9.26	4.26	QNLGELIGTLNAAK	Q[Common Artifact:Deamidation on Q]N[Common Artifact:Ammonia loss on N]LGELIGTLNAAK	QNLGELIGTLNAAK	2	Ammonia loss on N Deamidation on Q	O	O	2	0	1424.75	0.00232	1.63	A0A096NGJ9	Triosephosphate isomerase	primary:TPI1	full	[57 to 70]	K	V	T	[b1+1, b3+1, b4+1, b5+1, b6+1];[y1+1, y7+1, y8+1, y9+1]	[b1+1:130.04983, b3+1:340.15000, b4+1:397.17112, b5+1:526.21451, b6+1:639.29698];[y1+1:147.11259, y7+1:674.38333, y8+1:787.46883, y9+1:900.55130]	[b1+1:-0.00004, b3+1:-0.00032, b4+1:-0.00066, b5+1:0.00014, b6+1:-0.00145];[y1+1:-0.00022, y7+1:0.00016, y8+1:0.00160, y9+1:0.00001]	[b1+1:-0.31, b3+1:-0.93, b4+1:-1.66, b5+1:0.27, b6+1:-2.28];[y1+1:-1.48, y7+1:0.24, y8+1:2.04, y9+1:0.01]	[b1+1:2181, b3+1:5416, b4+1:9246, b5+1:12413, b6+1:6184];[y1+1:3327, y7+1:20860, y8+1:8159, y9+1:7553]	9	9474	24	0.002532	8168	24	0.002936	0.00866789	0.001657
Sample_aging_42-calib	30086	47.7148	175	1.72811e+06	30026	4	540.02	2156.05	10.131	1.003	AVEKLSVEALNSLTGEFKGK	AVEKLSVE[Metal:Fe[II] on E]ALN[Common Artifact:Ammonia loss on N]SLTGEFKGK	AVEKLSVE[Metal:Fe[II] on E]ALNSLTGEFKGK	1	Ammonia loss on N Fe[II] on E	FeN-1	FeN-1	2	2	2156.05	0.00482	2.24	A0A0A0MVC7	Creatine kinase, M-type	primary:CKM	full	[153 to 172]	R	Y	T	[b2+1, b6+1];[y1+1, y2+1, y3+1, y4+1, y6+1, y7+1, y8+1, y9+1]	[b2+1:171.11249, b6+1:628.36461];[y1+1:147.11253, y2+1:204.13408, y3+1:332.22851, y4+1:479.29734, y6+1:665.36278, y7+1:766.41047, y8+1:879.49556, y9+1:966.52020]	[b2+1:-0.00031, b6+1:-0.00185];[y1+1:-0.00027, y2+1:-0.00019, y3+1:-0.00072, y4+1:-0.00031, y6+1:0.00108, y7+1:0.00109, y8+1:0.00211, y9+1:-0.00527]	[b2+1:-1.84, b6+1:-2.94];[y1+1:-1.88, y2+1:-0.94, y3+1:-2.18, y4+1:-0.64, y6+1:1.62, y7+1:1.42, y8+1:2.41, y9+1:-5.46]	[b2+1:7806, b6+1:4837];[y1+1:17435, y2+1:12843, y3+1:9383, y4+1:10685, y6+1:47147, y7+1:84901, y8+1:24407, y9+1:7555]	10	8689	19	0.002182	7533	19	0.002516	0.177733	0.023863
Sample_aging_11-calib	52345	80.0823	85	464902	52305	3	493.569	1477.69	14.351	3.073	QNLGELIGTLNAAK	QN[Common Artifact:Ammonia loss on N]LGE[Metal:Fe[II] on E]LIGTLNAAK	QNLGE[Metal:Fe[II] on E]LIGTLNAAK	33	Ammonia loss on N Fe[II] on E	FeN-1	FeN-1	2	0	1477.69	-0.00048	-0.32	A0A096NGJ9	Triosephosphate isomerase	primary:TPI1	full	[57 to 70]	K	V	T	[b1+1, b2+1, b3+1, b5+1, b6+1, b11+2];[y1+1, y2+1, y3+1, y4+1, y5+1, y6+1, y7+1, y8+1]	[b1+1:129.06553, b2+1:226.08201, b3+1:339.16574, b5+1:579.15005, b6+1:692.23455, b11+2:595.76159];[y1+1:147.11245, y2+1:218.14918, y3+1:289.18726, y4+1:403.22909, y5+1:516.31352, y6+1:617.36262, y7+1:674.38302, y8+1:787.46539]	[b1+1:-0.00033, b2+1:-0.00022, b3+1:-0.00055, b5+1:0.00041, b6+1:0.00085, b11+2:0.00201];[y1+1:-0.00036, y2+1:-0.00074, y3+1:0.00023, y4+1:-0.00087, y5+1:-0.00051, y6+1:0.00092, y7+1:-0.00015, y8+1:-0.00184]	[b1+1:-2.56, b2+1:-0.97, b3+1:-1.63, b5+1:0.71, b6+1:1.22, b11+2:1.69];[y1+1:-2.46, y2+1:-3.39, y3+1:0.80, y4+1:-2.15, y5+1:-0.98, y6+1:1.49, y7+1:-0.22, y8+1:-2.34]	[b1+1:2207, b2+1:5363, b3+1:8782, b5+1:15468, b6+1:14287, b11+2:4282];[y1+1:12167, y2+1:8820, y3+1:12045, y4+1:17093, y5+1:19996, y6+1:6373, y7+1:31548, y8+1:4815]	14	4431	2	0.000255	3888	2	0.000294	0.0011546	0.000437
Sample_aging_20-calib	46585	72.9869	200	2.16356e+06	46530	3	719.352	2155.03	9.06	2.02	AVEKLSVEALNSLTGEFKGK	AVEKLSVEALN[Common Artifact:Ammonia loss on N]SLTGE[Metal:Fe[III] on E]FKGK	AVEKLSVEALNSLTGE[Metal:Fe[III] on E]FKGK	1	Ammonia loss on N Fe[III] on E	FeN-1	FeN-1	2	2	2155.04	-0.00315	-1.46	A0A0A0MVC7	Creatine kinase, M-type	primary:CKM	full	[153 to 172]	R	Y	T	[b2+1, b3+1, b4+1, b5+1, b6+1, b7+1, b8+1, b9+1];[y1+1]	[b2+1:171.11256, b3+1:300.15617, b4+1:428.25098, b5+1:541.33493, b6+1:628.36725, b7+1:727.43607, b8+1:856.48035, b9+1:927.51393];[y1+1:147.11260]	[b2+1:-0.00024, b3+1:0.00077, b4+1:0.00062, b5+1:0.00051, b6+1:0.00080, b7+1:0.00121, b8+1:0.00289, b9+1:-0.00064];[y1+1:-0.00021]	[b2+1:-1.43, b3+1:2.57, b4+1:1.45, b5+1:0.94, b6+1:1.28, b7+1:1.66, b8+1:3.38, b9+1:-0.69];[y1+1:-1.40]	[b2+1:24900, b3+1:5244, b4+1:4672, b5+1:14212, b6+1:19443, b7+1:13229, b8+1:21418, b9+1:21575];[y1+1:4918]	9	10536	65	0.006152	8997	61	0.006762	0.119456	0.016051
Sample_aging_6-calib	46946	71.8946	200	2.88805e+06	46899	3	869.408	2605.2	9.109	4.086	TDLNHENLKGGDDLDPHYVLSSR	TDLNHEN[Common Artifact:Ammonia loss on N]LK[Common Biological:Formylation on K]GGDDLDPHYVLSSR	TDLNHENLK[Common Biological:Formylation on K]GGDDLDPHYVLSSR	1	Ammonia loss on N Formylation on K	CH-3N-1O	CH-3N-1O	2	1	2605.2	-0.00148	-0.57	A0A0A0MVC7	Creatine kinase, M-type	primary:CKM	full	[108 to 130]	K	V	T	[b2+1];[y1+1, y3+1, y4+1, y5+1, y6+1, y7+2, y8+1, y9+1]	[b2+1:217.08175];[y1+1:175.11892, y3+1:349.18319, y4+1:462.26747, y5+1:561.33633, y6+1:724.40014, y7+2:431.23317, y8+1:958.51041, y9+1:1073.53752]	[b2+1:-0.00015];[y1+1:-0.00003, y3+1:0.00018, y4+1:0.00040, y5+1:0.00085, y6+1:0.00132, y7+2:0.00134, y8+1:-0.00008, y9+1:0.00009]	[b2+1:-0.71];[y1+1:-0.16, y3+1:0.52, y4+1:0.86, y5+1:1.51, y6+1:1.83, y7+2:1.56, y8+1:-0.09, y9+1:0.08]	[b2+1:15798];[y1+1:14381, y3+1:9457, y4+1:19072, y5+1:35797, y6+1:104514, y7+2:41016, y8+1:68408, y9+1:7741]	9	10043	44	0.004374	8652	43	0.004962	0.055796	0.007614
Sample_aging_13-calib	48523	75.5703	200	4.63844e+06	48455	2	1094.58	2187.14	12.077	7.077	RAVEKLSVEALNSLTGEFK	RAVEKLSVEALN[Common Artifact:Ammonia loss on N]SLTGEFK[Common Biological:Glutarylation on K]	RAVEKLSVEALNSLTGEFK[Common Biological:Glutarylation on K]	4	Ammonia loss on N Glutarylation on K	C5H3N-1O3	C5H3N-1O3	2	2	2187.14	-0.00193	-0.88	A0A0A0MVC7	Creatine kinase, M-type	primary:CKM	full	[152 to 170]	R	G	T	[b1+1, b3+1, b4+1, b5+1, b6+1, b7+1, b8+1, b9+1, b10+1, b11+1, b12+1, b13+1]	[b1+1:157.10795, b3+1:327.21348, b4+1:456.25708, b5+1:584.35191, b6+1:697.43592, b7+1:784.46628, b8+1:883.53601, b9+1:1012.57881, b10+1:1083.61498, b11+1:1196.69465, b12+1:1293.72364, b13+1:1380.74513]	[b1+1:-0.00044, b3+1:-0.00044, b4+1:0.00057, b5+1:0.00044, b6+1:0.00038, b7+1:-0.00128, b8+1:0.00003, b9+1:0.00023, b10+1:-0.00070, b11+1:-0.00510, b12+1:0.00751, b13+1:-0.00303]	[b1+1:-2.82, b3+1:-1.34, b4+1:1.25, b5+1:0.75, b6+1:0.55, b7+1:-1.64, b8+1:0.04, b9+1:0.23, b10+1:-0.65, b11+1:-4.26, b12+1:5.81, b13+1:-2.20]	[b1+1:8177, b3+1:24670, b4+1:59532, b5+1:46867, b6+1:33967, b7+1:27561, b8+1:20514, b9+1:47237, b10+1:30976, b11+1:28181, b12+1:19636, b13+1:8186]	12	6786	2	0.000255	5921	2	0.000294	0.00257158	0.000694
Sample_aging_19-calib	36473	57.7219	200	1.40798e+06	36433	4	672.321	2685.26	11.065	0.969	GIWHNYDKTFLIWINEEDHTR	GIWHNYDK[Common Biological:Hydroxylation on K]TFLIWIN[Common Artifact:Ammonia loss on N]EEDHTR	GIWHNYDK[Common Biological:Hydroxylation on K]TFLIWINEEDHTR	1	Ammonia loss on N Hydroxylation on K	H-3N-1O	H-3N-1O	2	1	2685.26	-0.00593	-2.21	A0A096MNU5	Creatine kinase, mitochondrial 2	primary:CKMT2	full	[250 to 270]	R	V	T	[b2+1, b4+1, b5+1, b6+1, b7+1];[y1+1, y3+1, y4+1, y5+1, y6+1, y7+1]	[b2+1:171.11269, b4+1:494.25388, b5+1:608.29530, b6+1:771.35417, b7+1:886.38930];[y1+1:175.11886, y3+1:413.22521, y4+1:528.25265, y5+1:657.30054, y6+1:786.34043, y7+1:883.35787]	[b2+1:-0.00012, b4+1:0.00285, b5+1:0.00134, b6+1:-0.00312, b7+1:0.00507];[y1+1:-0.00009, y3+1:-0.00034, y4+1:0.00016, y5+1:0.00546, y6+1:0.00276, y7+1:0.00382]	[b2+1:-0.70, b4+1:5.77, b5+1:2.21, b6+1:-4.05, b7+1:5.73];[y1+1:-0.50, y3+1:-0.82, y4+1:0.31, y5+1:8.32, y6+1:3.52, y7+1:4.33]	[b2+1:3755, b4+1:3687, b5+1:5553, b6+1:7201, b7+1:7712];[y1+1:6094, y3+1:13495, y4+1:12162, y5+1:13118, y6+1:11953, y7+1:7238]	11	7960	4	0.000502	6892	4	0.000579	0.985687	0.610576
Sample_aging_11-calib	35364	55.8966	183	1.16865e+06	35324	3	645.345	1933.01	10.07	0.976	AVEKLSVEALNSLTGEFK	AVEKLSVEALN[Common Artifact:Ammonia loss on N]SLTGEFK[Common Biological:Hydroxylation on K]	AVEKLSVEALNSLTGEFK[Common Biological:Hydroxylation on K]	1	Ammonia loss on N Hydroxylation on K	H-3N-1O	H-3N-1O	2	1	1933	0.00881	4.56	A0A0A0MVC7	Creatine kinase, M-type	primary:CKM	full	[153 to 170]	R	G	T	[b2+1, b3+1, b4+1, b5+1, b6+1, b7+1, b8+1, b9+1, b10+1];[y2+1]	[b2+1:171.11257, b3+1:300.15489, b4+1:428.25006, b5+1:541.33368, b6+1:628.36639, b7+1:727.43583, b8+1:856.47723, b9+1:927.51566, b10+1:1040.59782];[y2+1:310.17725]	[b2+1:-0.00024, b3+1:-0.00051, b4+1:-0.00030, b5+1:-0.00074, b6+1:-0.00006, b7+1:0.00096, b8+1:-0.00023, b9+1:0.00109, b10+1:-0.00082];[y2+1:0.00111]	[b2+1:-1.39, b3+1:-1.71, b4+1:-0.70, b5+1:-1.37, b6+1:-0.10, b7+1:1.33, b8+1:-0.27, b9+1:1.18, b10+1:-0.79];[y2+1:3.60]	[b2+1:13082, b3+1:4295, b4+1:2922, b5+1:4777, b6+1:5837, b7+1:7130, b8+1:15389, b9+1:16619, b10+1:7625];[y2+1:4545]	10	9082	21	0.002249	7847	21	0.002612	0.0812805	0.01098
Sample_aging_1-calib	29914	47.4615	200	1.64705e+06	29855	2	846.447	1690.88	9.049	2.012	LSVEALNSLTGEFKGK	LSVEALN[Common Artifact:Ammonia loss on N]SLTGEFK[Common Biological:Hydroxylation on K]GK	LSVEALNSLTGEFK[Common Biological:Hydroxylation on K]GK	1	Ammonia loss on N Hydroxylation on K	H-3N-1O	H-3N-1O	2	1	1690.88	0.00139	0.82	A0A0A0MVC7	Creatine kinase, M-type	primary:CKM	full	[157 to 172]	K	Y	T	[b2+1, b3+1, b4+1, b5+1, b8+1, b11+1];[y1+1, y2+1, y5+1]	[b2+1:201.12291, b3+1:300.19005, b4+1:429.23471, b5+1:500.27186, b8+1:797.40967, b11+1:1068.54854];[y1+1:147.11241, y2+1:204.13429, y5+1:624.33254]	[b2+1:-0.00046, b3+1:-0.00173, b4+1:0.00034, b5+1:0.00037, b8+1:0.00571, b11+1:-0.00863];[y1+1:-0.00039, y2+1:0.00003, y5+1:-0.00261]	[b2+1:-2.31, b3+1:-5.78, b4+1:0.79, b5+1:0.73, b8+1:7.16, b11+1:-8.08];[y1+1:-2.70, y2+1:0.13, y5+1:-4.19]	[b2+1:22889, b3+1:4307, b4+1:7942, b5+1:11976, b8+1:5749, b11+1:4457];[y1+1:6551, y2+1:13562, y5+1:3173]	9	10661	70	0.006561	9081	66	0.007264	0.159839	0.021406
Sample_aging_19-calib	28092	45.7565	200	1.50743e+06	28033	3	697.373	2089.1	11.081	5.048	RAVEKLSVEALNSLTGEFK	RAVEK[Common Biological:Hydroxylation on K]LSVEALN[Common Artifact:Ammonia loss on N]SLTGEFK	RAVEK[Common Biological:Hydroxylation on K]LSVEALNSLTGEFK	2	Ammonia loss on N Hydroxylation on K	H-3N-1O	H-3N-1O	2	2	2089.11	-0.00943	-4.51	A0A0A0MVC7	Creatine kinase, M-type	primary:CKM	full	[152 to 170]	R	G	T	[b3+1, b4+1];[y1+1, y2+1, y3+1, y4+1, y5+1, y6+1, y7+1, y8+1, y11+1]	[b3+1:327.21529, b4+1:456.25643];[y1+1:147.11223, y2+1:294.18080, y3+1:423.22395, y4+1:480.24622, y5+1:581.29488, y6+1:694.38016, y7+1:781.40971, y8+1:878.42627, y11+1:1191.59085]	[b3+1:0.00137, b4+1:-0.00008];[y1+1:-0.00057, y2+1:-0.00042, y3+1:0.00014, y4+1:0.00094, y5+1:0.00193, y6+1:0.00314, y7+1:0.00066, y8+1:0.00085, y11+1:0.00165]	[b3+1:4.21, b4+1:-0.18];[y1+1:-3.91, y2+1:-1.44, y3+1:0.33, y4+1:1.97, y5+1:3.33, y6+1:4.53, y7+1:0.85, y8+1:0.96, y11+1:1.39]	[b3+1:4225, b4+1:16538];[y1+1:14895, y2+1:15606, y3+1:3261, y4+1:9092, y5+1:13965, y6+1:12399, y7+1:23403, y8+1:4511, y11+1:3720]	11	7846	2	0.000255	6803	2	0.000294	0.0101531	0.001868
Sample_aging_41-calib	16397	28.1031	200	2.98644e+06	16348	3	575.287	1722.84	10.048	1.003	VISMEKGGNMKEVFR	VISMEK[Common Biological:Hydroxylation on K]GGN[Common Artifact:Ammonia loss on N]MKEVFR	VISMEK[Common Biological:Hydroxylation on K]GGNMKEVFR	1	Ammonia loss on N Hydroxylation on K	H-3N-1O	H-3N-1O	2	2	1722.84	-0.00514	-2.99	A0A0A0MVC7	Creatine kinase, M-type	primary:CKM	full	[237 to 251]	R	R	T	[b2+1, b3+1, b4+1];[y1+1, y2+1, y3+1, y4+1, y5+1, y6+1, y9+1]	[b2+1:213.15961, b3+1:300.19194, b4+1:431.23319];[y1+1:175.11886, y2+1:322.18713, y3+1:421.25609, y4+1:550.29982, y5+1:678.39410, y6+1:809.43202, y9+1:1020.49822]	[b2+1:-0.00014, b3+1:0.00016, b4+1:0.00093];[y1+1:-0.00009, y2+1:-0.00024, y3+1:0.00031, y4+1:0.00144, y5+1:0.00077, y6+1:-0.00181, y9+1:0.00509]	[b2+1:-0.66, b3+1:0.52, b4+1:2.15];[y1+1:-0.51, y2+1:-0.75, y3+1:0.74, y4+1:2.63, y5+1:1.13, y6+1:-2.23, y9+1:4.99]	[b2+1:37376, b3+1:8416, b4+1:8286];[y1+1:12658, y2+1:7435, y3+1:12156, y4+1:26087, y5+1:17349, y6+1:4504, y9+1:7948]	10	9268	21	0.002249	7988	21	0.002612	0.163462	0.02197
Sample_aging_13-calib	55383	85.3188	200	2.05035e+06	55348	3	914.786	2741.33	15.126	1.003	DATNVGDEGGFAPNILENKEGLELLK	DATNVGDEGGFAPNILEN[Common Artifact:Ammonia loss on N]K[Common Biological:Hydroxylation on K]EGLELLK	DATNVGDEGGFAPNILENK[Common Biological:Hydroxylation on K]EGLELLK	1	Ammonia loss on N Hydroxylation on K	H-3N-1O	H-3N-1O	2	1	2741.34	-0.00476	-1.74	A0A096MWA8	Enolase 1	primary:ENO1	full	[203 to 228]	K	T	T	[b2+1, b3+1, b4+1, b5+1, b6+1, b7+1, b8+1, b11+1, b12+1, b14+1];[y1+1, y2+1, y3+1, y4+1, y5+1]	[b2+1:187.07106, b3+1:288.11864, b4+1:402.16203, b5+1:501.23061, b6+1:558.25631, b7+1:673.27980, b8+1:802.32174, b11+1:1063.43456, b12+1:1134.47039, b14+1:1345.56986];[y1+1:147.11245, y2+1:260.19660, y3+1:373.28067, y4+1:502.32411, y5+1:615.40866]	[b2+1:-0.00027, b3+1:-0.00037, b4+1:0.00009, b5+1:0.00026, b6+1:0.00449, b7+1:0.00104, b8+1:0.00038, b11+1:0.00186, b12+1:0.00058, b14+1:0.00436];[y1+1:-0.00035, y2+1:-0.00027, y3+1:-0.00027, y4+1:0.00059, y5+1:0.00107]	[b2+1:-1.48, b3+1:-1.30, b4+1:0.22, b5+1:0.51, b6+1:8.06, b7+1:1.55, b8+1:0.48, b11+1:1.75, b12+1:0.52, b14+1:3.24];[y1+1:-2.41, y2+1:-1.05, y3+1:-0.71, y4+1:1.18, y5+1:1.74]	[b2+1:21069, b3+1:12968, b4+1:20077, b5+1:34138, b6+1:5964, b7+1:4603, b8+1:7533, b11+1:14935, b12+1:17610, b14+1:5526];[y1+1:20826, y2+1:19325, y3+1:23328, y4+1:26010, y5+1:25080]	15	4215	2	0.000255	3706	2	0.000294	0.295621	0.042792
Sample_aging_7-calib	16513	28.3407	200	2.67381e+06	16467	3	506.245	1515.71	9.109	4.062	SESTFKNTEISFK	SESTFK[Common Biological:Hydroxylation on K]N[Common Artifact:Ammonia loss on N]TEISFK	SESTFK[Common Biological:Hydroxylation on K]NTEISFK	2	Ammonia loss on N Hydroxylation on K	H-3N-1O	H-3N-1O	2	1	1515.71	0.00485	3.2	A0A096MNW7	Fatty acid binding protein 4	primary:FABP4	full	[54 to 66]	K	L	T	[b2+1, b3+1];[y1+1, y2+1, y3+1, y4+1, y5+1, y6+1, y7+1]	[b2+1:217.08160, b3+1:304.11400];[y1+1:147.11254, y2+1:294.18078, y3+1:381.21356, y4+1:494.29758, y5+1:623.34312, y6+1:724.38974, y7+1:821.40726]	[b2+1:-0.00030, b3+1:0.00008];[y1+1:-0.00026, y2+1:-0.00044, y3+1:0.00031, y4+1:0.00027, y5+1:0.00321, y6+1:0.00216, y7+1:0.00330]	[b2+1:-1.40, b3+1:0.25];[y1+1:-1.78, y2+1:-1.51, y3+1:0.82, y4+1:0.55, y5+1:5.16, y6+1:2.99, y7+1:4.02]	[b2+1:77203, b3+1:5656];[y1+1:40611, y2+1:32549, y3+1:42118, y4+1:45376, y5+1:14529, y6+1:25054, y7+1:7360]	9	10052	44	0.004374	8660	43	0.004962	0.00296265	0.000757
Sample_aging_42-calib	30448	48.2498	200	2.19731e+06	30410	4	689.6	2754.37	11.14	3.092	IENHEGVKRFDEILEVSDGIMVAR	IEN[Common Artifact:Ammonia loss on N]HEGVK[Common Biological:Hydroxylation on K]RFDEILEVSDGIMVAR	IENHEGVK[Common Biological:Hydroxylation on K]RFDEILEVSDGIMVAR	11	Ammonia loss on N Hydroxylation on K	H-3N-1O	H-3N-1O	2	2	2754.36	0.00584	2.12	A0A096N5Z8|A0A2I3LL93	Pyruvate kinase	primary:PKLR	full	[283 to 306]|[314 to 337]	K	G	T	[b1+1, b2+1];[y1+1, y2+1, y3+1, y4+1, y5+1, y6+1, y7+1, y8+1, y23+3]	[b1+1:114.09110, b2+1:243.13356];[y1+1:175.11843, y2+1:246.15593, y3+1:345.22385, y4+1:476.26457, y5+1:589.34823, y6+1:646.37077, y7+1:761.39852, y8+1:848.42975, y23+3:881.43593]	[b1+1:-0.00024, b2+1:-0.00037];[y1+1:-0.00053, y2+1:-0.00014, y3+1:-0.00063, y4+1:-0.00040, y5+1:-0.00079, y6+1:0.00028, y7+1:0.00108, y8+1:0.00029, y23+3:0.00533]	[b1+1:-2.11, b2+1:-1.54];[y1+1:-3.02, y2+1:-0.57, y3+1:-1.84, y4+1:-0.84, y5+1:-1.35, y6+1:0.44, y7+1:1.43, y8+1:0.34, y23+3:2.02]	[b1+1:4125, b2+1:8954];[y1+1:33319, y2+1:11511, y3+1:33425, y4+1:104156, y5+1:13364, y6+1:45145, y7+1:23859, y8+1:25702, y23+3:4215]	11	7487	2	0.000255	6527	2	0.000294	0.0233884	0.003607
Sample_aging_9-calib	45990	70.6638	200	1.69817e+06	45923	4	685.845	2739.35	10.047	1.998	SVGGKEDLIWELLNQAQEHFGKDK	SVGGK[Common Biological:Hydroxylation on K]EDLIWELLN[Common Artifact:Ammonia loss on N]QAQEHFGKDK	SVGGK[Common Biological:Hydroxylation on K]EDLIWELLNQAQEHFGKDK	3	Ammonia loss on N Hydroxylation on K	H-3N-1O	H-3N-1O	2	2	2739.35	-0.00034	-0.13	A0A096MPV0|A0A2I3MTI8	Transferrin	primary:TF	full	[274 to 297]	R	S	T	[b2+1, b3+1];[y1+1, y2+1, y4+1, y5+1, y6+1, y7+1, y8+1, y9+1]	[b2+1:187.10728, b3+1:244.12849];[y1+1:147.11226, y2+1:262.14025, y4+1:447.25404, y5+1:594.32727, y6+1:731.38549, y7+1:860.42210, y8+1:988.48434, y9+1:1059.51859]	[b2+1:-0.00044, b3+1:-0.00069];[y1+1:-0.00054, y2+1:0.00050, y4+1:-0.00213, y5+1:0.00268, y6+1:0.00199, y7+1:-0.00399, y8+1:-0.00033, y9+1:-0.00319]	[b2+1:-2.36, b3+1:-2.85];[y1+1:-3.73, y2+1:1.91, y4+1:-4.78, y5+1:4.52, y6+1:2.72, y7+1:-4.64, y8+1:-0.33, y9+1:-3.02]	[b2+1:7812, b3+1:3559];[y1+1:9213, y2+1:6075, y4+1:6694, y5+1:6926, y6+1:11717, y7+1:5017, y8+1:6302, y9+1:16593]	10	9270	21	0.002249	7990	21	0.002612	0.0541087	0.007456
Sample_aging_21-calib	22690	38.4665	100	2.51724e+07	22647	3	523.626	1567.86	10.302	1.043	KQNLGELIGTLNAAK	K[Common Biological:Hydroxylation on K]QN[Common Artifact:Ammonia loss on N]LGELIGTLNAAK	K[Common Biological:Hydroxylation on K]QNLGELIGTLNAAK	12	Ammonia loss on N Hydroxylation on K	H-3N-1O	H-3N-1O	2	1	1567.86	-0.00021	-0.14	A0A096NGJ9	Triosephosphate isomerase	primary:TPI1	full	[56 to 70]	R	V	T	[b4+1];[y1+1, y2+1, y3+1, y4+1, y5+1, y6+1, y7+1, y8+1, y9+1]	[b4+1:483.25405];[y1+1:147.11239, y2+1:218.14911, y3+1:289.18645, y4+1:403.22896, y5+1:516.31258, y6+1:617.36056, y7+1:674.38289, y8+1:787.46705, y9+1:900.54981]	[b4+1:-0.00212];[y1+1:-0.00041, y2+1:-0.00081, y3+1:-0.00058, y4+1:-0.00100, y5+1:-0.00144, y6+1:-0.00114, y7+1:-0.00027, y8+1:-0.00018, y9+1:-0.00148]	[b4+1:-4.39];[y1+1:-2.83, y2+1:-3.72, y3+1:-2.00, y4+1:-2.48, y5+1:-2.80, y6+1:-1.85, y7+1:-0.41, y8+1:-0.23, y9+1:-1.65]	[b4+1:51232];[y1+1:81032, y2+1:151522, y3+1:162581, y4+1:426485, y5+1:499937, y6+1:597173, y7+1:4558564, y8+1:979082, y9+1:98602]	10	8199	6	0.000731	7103	6	0.000844	0.00763857	0.001468
Sample_aging_45-calib	53869	84.2039	200	1.35019e+06	53805	3	906.474	2716.4	12.104	2.057	VSPETVDSVIIGNVVQSSSNAIYLAR	VSP[Common Biological:Hydroxylation on P]ETVDSVIIGN[Common Artifact:Ammonia loss on N]VVQSSSNAIYLAR	VSP[Common Biological:Hydroxylation on P]ETVDSVIIGNVVQSSSNAIYLAR	1	Ammonia loss on N Hydroxylation on P	H-3N-1O	H-3N-1O	2	0	2716.39	0.00679	2.5	A0A2I3LDK7|A0A2I3MV66	Acetyl-CoA acyltransferase 2	primary:ACAA2	full	[46 to 71]|[50 to 75]	K	H	T	[b2+1];[y1+1, y2+1, y4+1, y5+1, y6+1, y7+1, y8+1, y9+1, y10+1, y11+1, y12+1]	[b2+1:187.10736];[y1+1:175.11845, y2+1:246.15583, y4+1:522.30403, y5+1:635.38740, y6+1:706.42608, y7+1:820.46788, y8+1:907.49421, y9+1:994.53366, y10+1:1081.56374, y11+1:1209.62359, y12+1:1308.68552]	[b2+1:-0.00036];[y1+1:-0.00050, y2+1:-0.00023, y4+1:0.00057, y5+1:-0.00012, y6+1:0.00144, y7+1:0.00031, y8+1:-0.00538, y9+1:0.00204, y10+1:0.00010, y11+1:0.00136, y12+1:-0.00512]	[b2+1:-1.92];[y1+1:-2.87, y2+1:-0.95, y4+1:1.10, y5+1:-0.19, y6+1:2.04, y7+1:0.38, y8+1:-5.94, y9+1:2.05, y10+1:0.09, y11+1:1.13, y12+1:-3.91]	[b2+1:6480];[y1+1:9296, y2+1:4292, y4+1:11488, y5+1:5457, y6+1:4534, y7+1:7040, y8+1:18218, y9+1:13024, y10+1:19635, y11+1:27056, y12+1:14305]	12	6671	2	0.000255	5830	2	0.000294	0.191478	0.02598
Sample_aging_43-calib	23002	37.7222	196	1.76504e+06	22951	4	623.524	2490.07	10.069	5.069	EWGYASHNGPDHWHELFPNAK	EWGYASHN[Common Artifact:Ammonia loss on N]GP[Common Biological:Hydroxylation on P]DHWHELFPNAK	EWGYASHNGP[Common Biological:Hydroxylation on P]DHWHELFPNAK	3	Ammonia loss on N Hydroxylation on P	H-3N-1O	H-3N-1O	2	0	2490.08	-0.00933	-3.75	A0A2I3MJ94	Carbonic anhydrase 3	primary:CA3	full	[4 to 24]	K	G	T	[b2+1];[y1+1, y2+1, y3+1, y4+1, y5+1, y6+1, y7+1, y8+2, y9+2]	[b2+1:316.12864];[y1+1:147.11239, y2+1:218.14968, y3+1:332.19323, y4+1:429.24477, y5+1:576.31378, y6+1:689.39888, y7+1:818.44254, y8+2:478.25370, y9+2:571.29249]	[b2+1:-0.00055];[y1+1:-0.00041, y2+1:-0.00023, y3+1:0.00038, y4+1:-0.00084, y5+1:-0.00025, y6+1:0.00080, y7+1:0.00186, y8+2:0.00053, y9+2:-0.00121]	[b2+1:-1.74];[y1+1:-2.82, y2+1:-1.07, y3+1:1.15, y4+1:-1.97, y5+1:-0.43, y6+1:1.16, y7+1:2.27, y8+2:0.55, y9+2:-1.06]	[b2+1:3188];[y1+1:13146, y2+1:6606, y3+1:2849, y4+1:31903, y5+1:11130, y6+1:13718, y7+1:16212, y8+2:13750, y9+2:9179]	10	9094	21	0.002249	7854	21	0.002612	0.0103061	0.001888
Sample_aging_19-calib	45264	70.2156	200	3.93926e+06	45227	3	976.841	2927.5	13.134	1.035	YRVPADVDPLTITSSLSSDGVLTVNGPR	YRVPADVDPLTITSSLSSDGVLTVN[Common Artifact:Ammonia loss on N]GP[Common Biological:Hydroxylation on P]R	YRVPADVDPLTITSSLSSDGVLTVNGP[Common Biological:Hydroxylation on P]R	1	Ammonia loss on N Hydroxylation on P	H-3N-1O	H-3N-1O	2	1	2927.49	0.01258	4.3	A0A2I3N502	Crystallin alpha B	primary:CRYAB	full	[120 to 147]	K	K	T	[b2+1, b3+1, b5+1, b6+1, b7+1, b8+1, b9+2, b10+1, b11+1, b12+1, b13+2, b14+1];[y1+1]	[b2+1:320.17226, b3+1:419.23875, b5+1:587.32959, b6+1:702.35778, b7+1:801.42546, b8+1:916.45218, b9+2:507.25656, b10+1:1126.58869, b11+1:1227.63600, b12+1:1340.71955, b13+2:721.38890, b14+1:1528.80044];[y1+1:175.11870]	[b2+1:0.00054, b3+1:-0.00138, b5+1:-0.00042, b6+1:0.00083, b7+1:0.00009, b8+1:-0.00012, b9+2:0.00078, b10+1:-0.00045, b11+1:-0.00081, b12+1:-0.00133, b13+2:0.00196, b14+1:-0.00014];[y1+1:-0.00026]	[b2+1:1.69, b3+1:-3.29, b5+1:-0.71, b6+1:1.18, b7+1:0.11, b8+1:-0.14, b9+2:0.77, b10+1:-0.40, b11+1:-0.66, b12+1:-0.99, b13+2:1.36, b14+1:-0.09];[y1+1:-1.47]	[b2+1:6892, b3+1:13678, b5+1:7972, b6+1:43445, b7+1:32750, b8+1:216228, b9+2:32405, b10+1:52605, b11+1:39294, b12+1:31870, b13+2:31743, b14+1:6712];[y1+1:12552]	13	5679	2	0.000255	4980	2	0.000294	0.792238	0.214367
Sample_aging_37-calib	3103	7.92032	191	1.47353e+06	3069	4	450.227	1796.88	9.108	1.005	KTGQAPGYSYTAANKNK	KTGQAP[Common Biological:Hydroxylation on P]GYSYTAANKN[Common Artifact:Ammonia loss on N]K	KTGQAP[Common Biological:Hydroxylation on P]GYSYTAANKNK	5	Ammonia loss on N Hydroxylation on P	H-3N-1O	H-3N-1O	2	2	1796.87	0.00778	4.33	G4XXN8|G4XXN9	Cytochrome c	primary:CYCS	full	[40 to 56]	R	G	T	[b1+1, b2+1, b5+1, b6+1, b8+1];[y1+1, y2+1, y4+1, y5+1]	[b1+1:129.10213, b2+1:230.14908, b5+1:486.26468, b6+1:599.31559, b8+1:819.39271];[y1+1:147.11239, y2+1:244.12926, y4+1:486.26468, y5+1:557.30789]	[b1+1:-0.00011, b2+1:-0.00084, b5+1:-0.00240, b6+1:0.00084, b8+1:-0.00684];[y1+1:-0.00041, y2+1:0.00007, y4+1:-0.00240, y5+1:0.00371]	[b1+1:-0.84, b2+1:-3.66, b5+1:-4.94, b6+1:1.40, b8+1:-8.35];[y1+1:-2.81, y2+1:0.30, y4+1:-4.94, y5+1:6.66]	[b1+1:100979, b2+1:9898, b5+1:5001, b6+1:3946, b8+1:3070];[y1+1:18749, y2+1:7868, y4+1:5001, y5+1:4976]	9	10054	44	0.004374	8662	43	0.004962	0.00335777	0.000813
Sample_aging_36-calib	16940	29.8429	200	4.84796e+06	16930	4	577.299	2305.17	13.071	8.036	EILDSRGNPTVEVDLHTAKGR	EILDSRGN[Common Artifact:Ammonia loss on N]P[Common Biological:Hydroxylation on P]TVEVDLHTAKGR	EILDSRGNP[Common Biological:Hydroxylation on P]TVEVDLHTAKGR	2	Ammonia loss on N Hydroxylation on P	H-3N-1O	H-3N-1O	2	2	2305.17	0.00267	1.16	A0A096P2I8	Enolase 3	primary:ENO3	full	[10 to 30]	R	F	T	[b2+1];[y1+1, y2+1, y3+1, y4+1, y5+1, y6+2, y7+1, y8+1, y9+1, y10+1, y11+1, y12+2]	[b2+1:243.13381];[y1+1:175.11876, y2+1:232.14054, y3+1:360.23579, y4+1:431.27253, y5+1:532.32046, y6+2:335.19329, y7+1:782.46329, y8+1:897.48917, y9+1:996.55842, y10+1:1125.59961, y11+1:1224.66568, y12+2:663.36243]	[b2+1:-0.00012];[y1+1:-0.00020, y2+1:0.00012, y3+1:0.00041, y4+1:0.00004, y5+1:0.00029, y6+2:0.00022, y7+1:0.00014, y8+1:-0.00092, y9+1:-0.00008, y10+1:-0.00149, y11+1:-0.00383, y12+2:0.00039]	[b2+1:-0.50];[y1+1:-1.13, y2+1:0.52, y3+1:1.15, y4+1:0.08, y5+1:0.55, y6+2:0.32, y7+1:0.18, y8+1:-1.03, y9+1:-0.08, y10+1:-1.33, y11+1:-3.13, y12+2:0.30]	[b2+1:32602];[y1+1:11937, y2+1:10807, y3+1:7141, y4+1:23829, y5+1:86917, y6+2:34924, y7+1:17521, y8+1:38730, y9+1:17681, y10+1:22049, y11+1:8453, y12+2:31084]	13	5899	2	0.000255	5155	2	0.000294	0.00135148	0.000481
Sample_aging_36-calib	22633	38.1031	200	3.11323e+07	22573	3	708.388	2122.14	9.083	1.032	ISERTPSALAILDNANVLAR	ISERTP[Common Biological:Hydroxylation on P]SALAILDN[Common Artifact:Ammonia loss on N]ANVLAR	ISERTP[Common Biological:Hydroxylation on P]SALAILDNANVLAR	2	Ammonia loss on N Hydroxylation on P	H-3N-1O	H-3N-1O	2	1	2122.14	0.00515	2.43	A0A096P398|A0A2I3MJ33	Fructose-bisphosphate aldolase	primary:ALDOC	full	[160 to 179]|[154 to 173]	K	Y	T	[b7+1, b8+2];[y1+1, y2+1, y3+1, y4+1, y5+1, y6+1, y7+1]	[b7+1:787.39359, b8+2:429.71953];[y1+1:175.11891, y2+1:246.15628, y3+1:359.24049, y4+1:458.30883, y5+1:572.35183, y6+1:643.38910, y7+1:740.40529]	[b7+1:-0.00087, b8+2:0.00020];[y1+1:-0.00004, y2+1:0.00022, y3+1:0.00036, y4+1:0.00029, y5+1:0.00036, y6+1:0.00051, y7+1:0.00033]	[b7+1:-1.10, b8+2:0.24];[y1+1:-0.23, y2+1:0.88, y3+1:1.02, y4+1:0.63, y5+1:0.62, y6+1:0.80, y7+1:0.45]	[b7+1:137334, b8+2:67006];[y1+1:308334, y2+1:345549, y3+1:433255, y4+1:190396, y5+1:492278, y6+1:533420, y7+1:80465]	9	10263	53	0.005164	8811	51	0.005788	0.0310996	0.004581
Sample_aging_18-calib	36136	56.3692	110	701589	36075	3	627.282	1878.83	9.177	1.046	NMWAAFPPDVGGNVDYK	N[Common Artifact:Ammonia loss on N]MWAAFP[Common Biological:Hydroxylation on P]PDVGGNVDYK	NMWAAFP[Common Biological:Hydroxylation on P]PDVGGNVDYK	2	Ammonia loss on N Hydroxylation on P	H-3N-1O	H-3N-1O	2	0	1878.82	0.00045	0.24	A0A096NMI2	Myosin light chain, phosphorylatable, fast skeletal muscle	primary:MYLPF	full	[137 to 153]	K	N	T	[b4+1, b5+1, b6+1];[y1+1, y2+1, y6+1, y7+1, y9+1, y10+1]	[b4+1:486.17884, b5+1:557.21841, b6+1:704.28650];[y1+1:147.11262, y2+1:310.17615, y6+1:695.33465, y7+1:752.35804, y9+1:966.45508, y10+1:1063.50632]	[b4+1:-0.00173, b5+1:0.00073, b6+1:0.00041];[y1+1:-0.00018, y2+1:0.00002, y6+1:-0.00123, y7+1:0.00070, y9+1:0.00238, y10+1:0.00085]	[b4+1:-3.57, b5+1:1.30, b6+1:0.58];[y1+1:-1.26, y2+1:0.06, y6+1:-1.77, y7+1:0.93, y9+1:2.46, y10+1:0.80]	[b4+1:3359, b5+1:4970, b6+1:9325];[y1+1:12010, y2+1:17224, y6+1:5593, y7+1:27660, y9+1:11418, y10+1:32303]	9	9667	28	0.002894	8339	28	0.003354	0.0458371	0.006493
Sample_aging_19-calib	11186	21.3379	200	1.46599e+06	11118	4	488.756	1951	11.098	3.028	TKSTGGAPTFNVTVTKTDK	TKSTGGAP[Common Biological:Hydroxylation on P]TFN[Common Artifact:Ammonia loss on N]VTVTKTDK	TKSTGGAP[Common Biological:Hydroxylation on P]TFNVTVTKTDK	3	Ammonia loss on N Hydroxylation on P	H-3N-1O	H-3N-1O	2	2	1950.99	0.00593	3.04	A0A096P2I7	Profilin	primary:PFN1	full	[90 to 108]	R	T	T	[b2+1, b6+1, b7+1];[y1+1, y2+1, y3+1, y4+1, y5+1, y6+1, y7+1, y8+1]	[b2+1:230.14924, b6+1:532.27268, b7+1:603.30995];[y1+1:147.11262, y2+1:262.13994, y3+1:363.18770, y4+1:491.28317, y5+1:592.33014, y6+1:691.39885, y7+1:792.44644, y8+1:891.51290]	[b2+1:-0.00068, b6+1:0.00013, b7+1:0.00028];[y1+1:-0.00018, y2+1:0.00019, y3+1:0.00028, y4+1:0.00078, y5+1:0.00007, y6+1:0.00037, y7+1:0.00028, y8+1:-0.00167]	[b2+1:-2.96, b6+1:0.24, b7+1:0.46];[y1+1:-1.23, y2+1:0.74, y3+1:0.76, y4+1:1.59, y5+1:0.12, y6+1:0.53, y7+1:0.36, y8+1:-1.87]	[b2+1:7253, b6+1:17257, b7+1:16670];[y1+1:17209, y2+1:2822, y3+1:5015, y4+1:5555, y5+1:17778, y6+1:13299, y7+1:31005, y8+1:9141]	11	7733	2	0.000255	6716	2	0.000294	0.00542027	0.001129
Sample_aging_8-calib	46351	71.4648	200	1.75225e+06	46315	2	841.944	1681.87	11.167	4.136	ALPFWNEEIVPQIK	ALP[Common Biological:Hydroxylation on P]FWN[Common Artifact:Ammonia loss on N]EEIVPQIK	ALP[Common Biological:Hydroxylation on P]FWNEEIVPQIK	21	Ammonia loss on N Hydroxylation on P	H-3N-1O	H-3N-1O	2	0	1681.87	0.00237	1.41	A0A096MLU5|A0A096N3M5|A0A096P603|A0A2I3N851	Uncharacterized protein|Phosphoglycerate mutase	|primary:PGAM2	full	[165 to 178]|[163 to 176]|[151 to 164]	R	E|A|E|E	T	[b2+1, b3+1];[y1+1, y2+1, y3+1, y4+1, y5+1, y6+1, y7+1, y8+1, y10+1]	[b2+1:185.12822, b3+1:298.17626];[y1+1:147.11255, y2+1:260.19660, y3+1:388.25544, y4+1:485.30845, y5+1:584.37750, y6+1:697.46176, y7+1:826.50484, y8+1:955.54422, y10+1:1238.64373]	[b2+1:-0.00023, b3+1:0.00013];[y1+1:-0.00026, y2+1:-0.00027, y3+1:-0.00001, y4+1:0.00024, y5+1:0.00088, y6+1:0.00107, y7+1:0.00156, y8+1:-0.00165, y10+1:0.00217]	[b2+1:-1.25, b3+1:0.44];[y1+1:-1.76, y2+1:-1.04, y3+1:-0.02, y4+1:0.49, y5+1:1.51, y6+1:1.54, y7+1:1.89, y8+1:-1.73, y10+1:1.75]	[b2+1:14500, b3+1:4897];[y1+1:8836, y2+1:14687, y3+1:3524, y4+1:168024, y5+1:23643, y6+1:14939, y7+1:16949, y8+1:16028, y10+1:5804]	11	7373	2	0.000255	6432	2	0.000294	0.000838339	0.000353
Sample_aging_19-calib	36721	58.0755	200	2.68458e+06	36679	2	745.401	1488.79	9.058	1.008	LSAYQVTNLVPGTK	LSAYQVTN[Common Artifact:Ammonia loss on N]LVP[Common Biological:Hydroxylation on P]GTK	LSAYQVTNLVP[Common Biological:Hydroxylation on P]GTK	9	Ammonia loss on N Hydroxylation on P	H-3N-1O	H-3N-1O	2	0	1488.78	0.00501	3.37	A0A096MPN2	Uroplakin 2	primary:UPK2	full	[101 to 114]	R	Y	T	[b2+1, b5+1, b6+1, b7+1, b8+1, b9+1];[y1+1, y12+1, y13+1]	[b2+1:201.12282, b5+1:563.28142, b6+1:662.35472, b7+1:763.39894, b8+1:860.41740, b9+1:973.49746];[y1+1:147.11239, y12+1:1289.67492, y13+1:1376.70196]	[b2+1:-0.00055, b5+1:-0.00096, b6+1:0.00392, b7+1:0.00046, b8+1:0.00254, b9+1:-0.00146];[y1+1:-0.00041, y12+1:0.00133, y13+1:-0.00366]	[b2+1:-2.74, b5+1:-1.71, b6+1:5.93, b7+1:0.60, b8+1:2.95, b9+1:-1.50];[y1+1:-2.84, y12+1:1.03, y13+1:-2.66]	[b2+1:57779, b5+1:11869, b6+1:4178, b7+1:25264, b8+1:9419, b9+1:7264];[y1+1:21615, y12+1:5668, y13+1:11379]	9	10565	65	0.006152	9021	61	0.006762	0.377744	0.057379
Sample_aging_25-calib	5182	12.601	200	3.79815e+06	5159	3	550.597	1648.77	10.115	0.019	RLSQIGVENTEENR	RLSQIGVE[Metal:Magnesium on E]N[Common Artifact:Ammonia loss on N]TEENR	RLSQIGVE[Metal:Magnesium on E]NTEENR	8	Ammonia loss on N Magnesium on E	MgN-1	MgN-1	2	1	1648.77	0.00223	1.36	A0A096P398|A0A2I3MJ33	Fructose-bisphosphate aldolase	primary:ALDOC	full	[49 to 62]|[43 to 56]	K	R	T	[b2+1, b4+1, b5+1, b6+1];[y1+1, y2+1, y3+1, y4+1, y5+1, y6+1]	[b2+1:270.19243, b4+1:485.28341, b5+1:598.36740, b6+1:655.38921];[y1+1:175.11893, y2+1:289.16204, y3+1:418.20467, y4+1:547.24778, y5+1:648.29534, y6+1:745.31348]	[b2+1:-0.00002, b4+1:0.00035, b5+1:0.00028, b6+1:0.00063];[y1+1:-0.00002, y2+1:0.00016, y3+1:0.00019, y4+1:0.00071, y5+1:0.00060, y6+1:0.00235]	[b2+1:-0.08, b4+1:0.73, b5+1:0.47, b6+1:0.96];[y1+1:-0.12, y2+1:0.56, y3+1:0.47, y4+1:1.30, y5+1:0.92, y6+1:3.16]	[b2+1:7101, b4+1:77077, b5+1:50938, b6+1:53316];[y1+1:36273, y2+1:33921, y3+1:36189, y4+1:61994, y5+1:46138, y6+1:31996]	10	8771	20	0.002249	7602	20	0.002612	0.00451344	0.000991
Sample_aging_35-calib	3005	9.29486	124	8.75667e+06	2954	4	452.225	1804.87	11.135	0.904	RLSQIGVENTEENRR	RLSQIGVE[Metal:Magnesium on E]NTEEN[Common Artifact:Ammonia loss on N]RR	RLSQIGVE[Metal:Magnesium on E]NTEENRR	7	Ammonia loss on N Magnesium on E	MgN-1	MgN-1	2	2	1804.87	0.00303	1.68	A0A096P398|A0A2I3MJ33	Fructose-bisphosphate aldolase	primary:ALDOC	full	[49 to 63]|[43 to 57]	K	L	T	[b1+1, b2+1, b4+1, b5+1, b6+1];[y1+1, y3+1, y4+1, y5+1, y6+1, y7+2]	[b1+1:157.10820, b2+1:270.19228, b4+1:485.28260, b5+1:598.36723, b6+1:655.38764];[y1+1:175.11876, y3+1:428.23631, y4+1:557.27844, y5+1:686.32130, y6+1:787.36829, y7+2:451.20977]	[b1+1:-0.00019, b2+1:-0.00017, b4+1:-0.00046, b5+1:0.00011, b6+1:-0.00095];[y1+1:-0.00019, y3+1:-0.00014, y4+1:-0.00059, y5+1:-0.00033, y6+1:-0.00101, y7+2:0.00003]	[b1+1:-1.19, b2+1:-0.63, b4+1:-0.95, b5+1:0.18, b6+1:-1.45];[y1+1:-1.09, y3+1:-0.32, y4+1:-1.06, y5+1:-0.48, y6+1:-1.29, y7+2:0.03]	[b1+1:15653, b2+1:136819, b4+1:661778, b5+1:56761, b6+1:46510];[y1+1:69814, y3+1:22142, y4+1:38383, y5+1:50967, y6+1:39091, y7+2:39863]	11	7512	2	0.000255	6545	2	0.000294	0.217508	0.029817
Sample_aging_3-calib	32694	51.4616	187	1.36169e+06	32660	3	708.369	2122.08	12.131	2.092	ATKEQLKGVMDNFAAFVEK	ATKEQLK[Common Biological:Methylation on K]GVMDN[Common Artifact:Ammonia loss on N]FAAFVEK	ATKEQLK[Common Biological:Methylation on K]GVMDNFAAFVEK	9	Ammonia loss on N Methylation on K	CN-1	CN-1	2	2	2122.08	0.00783	3.69	A0A096MVE5|A0A2I3LVU7	Albumin	primary:ALB	full	[492 to 510]|[518 to 536]	K	C	T	[b2+1, b3+1, b4+1, b5+1, b6+1];[y1+1, y2+1, y3+1, y4+1, y5+1, y6+1, y7+1]	[b2+1:173.09171, b3+1:301.18719, b4+1:430.23101, b5+1:558.28748, b6+1:671.37034];[y1+1:147.11250, y2+1:276.15491, y3+1:375.22394, y4+1:522.29283, y5+1:593.32847, y6+1:664.36581, y7+1:811.43339]	[b2+1:-0.00036, b3+1:0.00016, b4+1:0.00138, b5+1:-0.00072, b6+1:-0.00193];[y1+1:-0.00030, y2+1:-0.00048, y3+1:0.00013, y4+1:0.00060, y5+1:-0.00087, y6+1:-0.00065, y7+1:-0.00148]	[b2+1:-2.07, b3+1:0.54, b4+1:3.22, b5+1:-1.29, b6+1:-2.88];[y1+1:-2.06, y2+1:-1.76, y3+1:0.35, y4+1:1.15, y5+1:-1.47, y6+1:-0.97, y7+1:-1.82]	[b2+1:9072, b3+1:3874, b4+1:4658, b5+1:6682, b6+1:8200];[y1+1:12313, y2+1:18043, y3+1:9988, y4+1:16492, y5+1:25149, y6+1:40903, y7+1:23036]	12	6558	2	0.000255	5743	2	0.000294	0.0489558	0.006857
Sample_aging_30-calib	34546	54.9659	200	3.34876e+06	34503	3	644.682	1931.02	9.077	4.047	AVEKLSVEALNSLTGEFK	AVEKLSVEALN[Common Artifact:Ammonia loss on N]SLTGEFK[Common Biological:Methylation on K]	AVEKLSVEALNSLTGEFK[Common Biological:Methylation on K]	1	Ammonia loss on N Methylation on K	CN-1	CN-1	2	1	1931.03	-0.00031	-0.16	A0A0A0MVC7	Creatine kinase, M-type	primary:CKM	full	[153 to 170]	R	G	T	[b2+1, b3+1, b4+1, b5+1, b6+1, b7+1, b8+2, b9+2, b10+1]	[b2+1:171.11250, b3+1:300.15495, b4+1:428.24970, b5+1:541.33489, b6+1:628.36710, b7+1:727.43562, b8+2:428.74263, b9+2:464.26101, b10+1:1040.59737]	[b2+1:-0.00030, b3+1:-0.00044, b4+1:-0.00067, b5+1:0.00046, b6+1:0.00064, b7+1:0.00076, b8+2:0.00053, b9+2:0.00017, b10+1:-0.00127]	[b2+1:-1.77, b3+1:-1.48, b4+1:-1.56, b5+1:0.86, b6+1:1.02, b7+1:1.04, b8+2:0.62, b9+2:0.18, b10+1:-1.22]	[b2+1:43276, b3+1:9271, b4+1:6597, b5+1:16685, b6+1:38662, b7+1:35366, b8+2:34177, b9+2:39863, b10+1:35207]	9	10329	57	0.005514	8854	55	0.006208	0.0189874	0.003013
Sample_aging_5-calib	13457	23.2511	200	4.38371e+06	13389	5	511.647	2553.2	10.059	1.005	LNYKPEEEYPDLSKHNNHMAK	LNYKPEEEYPDLSK[Common Biological:Methylation on K]HN[Common Artifact:Ammonia loss on N]NHMAK	LNYKPEEEYPDLSK[Common Biological:Methylation on K]HNNHMAK	1	Ammonia loss on N Methylation on K	CN-1	CN-1	2	2	2553.2	0.00297	1.16	A0A0A0MVC7	Creatine kinase, M-type	primary:CKM	full	[12 to 32]	K	V	T	[b2+1, b3+1, b8+1, b10+2];[y1+1, y2+1, y3+1, y4+1, y5+1, y7+1]	[b2+1:228.13404, b3+1:391.19810, b8+1:1003.47076, b10+2:632.30032];[y1+1:147.11278, y2+1:218.14985, y3+1:349.19041, y4+1:486.24897, y5+1:600.29166, y7+1:834.37484]	[b2+1:-0.00023, b3+1:0.00050, b8+1:-0.00234, b10+2:0.00418];[y1+1:-0.00002, y2+1:-0.00006, y3+1:0.00001, y4+1:-0.00034, y5+1:-0.00058, y7+1:0.00731]	[b2+1:-1.01, b3+1:1.28, b8+1:-2.34, b10+2:3.31];[y1+1:-0.16, y2+1:-0.29, y3+1:0.03, y4+1:-0.70, y5+1:-0.96, y7+1:8.77]	[b2+1:34152, b3+1:6571, b8+1:9685, b10+2:16004];[y1+1:39763, y2+1:53074, y3+1:40472, y4+1:24533, y5+1:20069, y7+1:16214]	10	9178	21	0.002249	7921	21	0.002612	0.133708	0.018032
Sample_aging_23-calib	53618	80.297	200	2.37134e+06	53577	4	863.198	3448.76	9.089	1.005	IWHHTFYNELRVAPEEHPTLLTEAPLNPK	IWHHTFYN[Common Artifact:Ammonia loss on N]ELR[Common Biological:Methylation on R]VAPEEHPTLLTEAPLNPK	IWHHTFYNELR[Common Biological:Methylation on R]VAPEEHPTLLTEAPLNPK	1	Ammonia loss on N Methylation on R	CN-1	CN-1	2	1	3448.76	0.00728	2.11	A0A096N2Y2|A0A096NTA9	Actin, alpha 1, skeletal muscle|Actin, alpha, cardiac muscle 1	primary:ACTA1|primary:ACTC1	full	[87 to 115]	K	A	T	[y1+1, y2+1, y3+1, y5+1, y6+1, y8+1, y9+1, y10+1, y12+2]	[y1+1:147.11299, y2+1:244.16538, y3+1:358.20899, y5+1:568.34616, y6+1:639.38285, y8+1:869.47263, y9+1:982.55682, y10+1:1095.64312, y12+2:647.37562]	[y1+1:0.00018, y2+1:-0.00019, y3+1:0.00049, y5+1:0.00084, y6+1:0.00041, y8+1:-0.00008, y9+1:0.00005, y10+1:0.00228, y12+2:0.00269]	[y1+1:1.24, y2+1:-0.79, y3+1:1.38, y5+1:1.47, y6+1:0.65, y8+1:-0.09, y9+1:0.05, y10+1:2.08, y12+2:2.08]	[y1+1:13968, y2+1:47526, y3+1:10038, y5+1:28398, y6+1:21434, y8+1:42271, y9+1:25591, y10+1:10454, y12+2:12262]	9	10208	50	0.004883	8775	49	0.00557	0.832337	0.249247
Sample_aging_6-calib	20250	33.6443	200	1.85492e+07	20214	4	630.072	2516.26	11.078	2.047	LQKRGTGGVDTAAVGSVFDVSNADR	LQKRGTGGVDTAAVGSVFDVSN[Common Artifact:Ammonia loss on N]ADR[Common Biological:Methylation on R]	LQKRGTGGVDTAAVGSVFDVSNADR[Common Biological:Methylation on R]	1	Ammonia loss on N Methylation on R	CN-1	CN-1	2	2	2516.26	-0.00434	-1.72	A0A0A0MVC7	Creatine kinase, M-type	primary:CKM	full	[317 to 341]	R	L	T	[b2+1, b9+1, b10+2, b11+2, b12+2, b13+3, b14+3, b15+3, b16+2, b17+2, b19+2]	[b2+1:242.15023, b9+1:897.52834, b10+2:506.78146, b11+2:557.30532, b12+2:592.82341, b13+3:419.23023, b14+3:452.25318, b15+3:471.26076, b16+2:749.90356, b17+2:799.43832, b19+2:930.48571]	[b2+1:0.00031, b9+1:0.00187, b10+2:0.00222, b11+2:0.00227, b12+2:0.00134, b13+3:0.00082, b14+3:0.00126, b15+3:0.00253, b16+2:0.00262, b17+2:0.00372, b19+2:0.00314]	[b2+1:1.28, b9+1:2.08, b10+2:2.19, b11+2:2.04, b12+2:1.13, b13+3:0.65, b14+3:0.93, b15+3:1.79, b16+2:1.75, b17+2:2.33, b19+2:1.69]	[b2+1:98473, b9+1:36408, b10+2:50814, b11+2:100125, b12+2:431861, b13+3:37290, b14+3:26965, b15+3:21789, b16+2:330982, b17+2:124464, b19+2:195721]	11	7863	3	0.00038	6816	3	0.000438	0.246356	0.034197
Sample_aging_9-calib	21735	35.9605	200	3.45488e+06	21694	4	610.303	2437.18	16.117	7.061	YKQATVGDINTERPGMLDFTGK	YKQATVGDIN[Common Artifact:Ammonia loss on N]TER[Common Biological:Methylation on R]PGMLDFTGK	YKQATVGDINTER[Common Biological:Methylation on R]PGMLDFTGK	4	Ammonia loss on N Methylation on R	CN-1	CN-1	2	2	2437.19	-0.01079	-4.43	A0A096NRY9|A0A2I3MQM2|A0A2I3MS71|A0A2I3N3I4|A0A2I3NBA1|Q3I224	Diazepam binding inhibitor, acyl-CoA binding protein|Diazepam binding inhibitor, acyl-CoA binding protein (Fragment)	|primary:DBI	full	[33 to 54]|[92 to 113]|[73 to 94]|[42 to 63]|[89 to 110]|[49 to 70]	R	A	T	[b2+1, b3+1, b4+1, b5+1, b6+1, b7+1, b8+1, b9+1];[y1+1, y2+1, y3+1, y4+1, y5+1, y6+1, y8+1, y9+1]	[b2+1:292.16545, b3+1:420.22445, b4+1:491.26017, b5+1:592.30905, b6+1:691.37735, b7+1:748.39934, b8+1:863.42630, b9+1:976.51314];[y1+1:147.11273, y2+1:204.13425, y3+1:305.18202, y4+1:452.25061, y5+1:567.27654, y6+1:680.36197, y8+1:868.42007, y9+1:965.47702]	[b2+1:-0.00011, b3+1:0.00031, b4+1:-0.00109, b5+1:0.00011, b6+1:-0.00001, b7+1:0.00053, b8+1:0.00054, b9+1:0.00332];[y1+1:-0.00008, y2+1:-0.00002, y3+1:0.00007, y4+1:0.00025, y5+1:-0.00077, y6+1:0.00060, y8+1:-0.00324, y9+1:0.00094]	[b2+1:-0.39, b3+1:0.73, b4+1:-2.22, b5+1:0.19, b6+1:-0.01, b7+1:0.70, b8+1:0.63, b9+1:3.40];[y1+1:-0.54, y2+1:-0.10, y3+1:0.23, y4+1:0.56, y5+1:-1.35, y6+1:0.89, y8+1:-3.74, y9+1:0.97]	[b2+1:11236, b3+1:9222, b4+1:12712, b5+1:31728, b6+1:22418, b7+1:4938, b8+1:117131, b9+1:8455];[y1+1:17072, y2+1:32050, y3+1:27504, y4+1:41260, y5+1:19792, y6+1:12450, y8+1:4927, y9+1:29802]	16	3650	2	0.000255	3216	2	0.000294	0.00120074	0.000448
Sample_aging_43-calib	24198	39.4476	200	1.94159e+06	24142	3	734.011	2199.01	9.103	2.041	DLYANTVLSGGSTMYPGIADR	DLYAN[Common Artifact:Ammonia loss on N]TVLSGGSTM[Common Variable:Oxidation on M]YPGIADR	DLYANTVLSGGSTMYPGIADR	1	Ammonia loss on N Oxidation on M	H-3N-1O	H-3N-1O	2	0	2199.02	-0.00292	-1.33	A0A096MNZ2	Actin, beta like 2	primary:ACTBL2	full	[293 to 313]	K	M	T	[b2+1, b3+1, b4+1];[y1+1, y2+1, y3+1, y5+1, y6+1, y7+1]	[b2+1:229.11802, b3+1:392.18182, b4+1:463.22185];[y1+1:175.11872, y2+1:290.14641, y3+1:361.18250, y5+1:531.28922, y6+1:628.34113, y7+1:791.40429]	[b2+1:-0.00026, b3+1:0.00021, b4+1:0.00312];[y1+1:-0.00023, y2+1:0.00052, y3+1:-0.00051, y5+1:0.00068, y6+1:-0.00017, y7+1:-0.00033]	[b2+1:-1.14, b3+1:0.53, b4+1:6.76];[y1+1:-1.32, y2+1:1.80, y3+1:-1.41, y5+1:1.29, y6+1:-0.28, y7+1:-0.42]	[b2+1:46704, b3+1:25980, b4+1:4421];[y1+1:23957, y2+1:4914, y3+1:6021, y5+1:7744, y6+1:53623, y7+1:26368]	9	10091	45	0.004457	8689	44	0.005061	0.256667	0.035965
Sample_aging_12-calib	35988	56.5229	117	960555	35948	2	912.944	1823.87	11.155	1.008	EQLKGVMDNFAAFVEK	EQLKGVM[Common Variable:Oxidation on M]DN[Common Artifact:Ammonia loss on N]FAAFVEK	EQLKGVMDNFAAFVEK	2	Ammonia loss on N Oxidation on M	H-3N-1O	H-3N-1O	2	1	1823.88	-0.00248	-1.36	A0A096MVE5|A0A2I3LVU7	Albumin	primary:ALB	full	[495 to 510]|[521 to 536]	K	C	T	[b2+1, b3+1, b5+1, b6+1];[y1+1, y2+1, y3+1, y4+1, y5+1, y6+1, y7+1]	[b2+1:258.10797, b3+1:371.19194, b5+1:556.31040, b6+1:655.37800];[y1+1:147.11263, y2+1:276.15511, y3+1:375.22331, y4+1:522.29240, y5+1:593.32913, y6+1:664.36763, y7+1:811.43652]	[b2+1:-0.00048, b3+1:-0.00057, b5+1:0.00146, b6+1:0.00065];[y1+1:-0.00017, y2+1:-0.00029, y3+1:-0.00050, y4+1:0.00017, y5+1:-0.00021, y6+1:0.00117, y7+1:0.00166]	[b2+1:-1.87, b3+1:-1.55, b5+1:2.63, b6+1:1.00];[y1+1:-1.19, y2+1:-1.05, y3+1:-1.34, y4+1:0.33, y5+1:-0.35, y6+1:1.77, y7+1:2.04]	[b2+1:42363, b3+1:7529, b5+1:5385, b6+1:5705];[y1+1:9215, y2+1:15780, y3+1:16814, y4+1:18287, y5+1:11449, y6+1:12257, y7+1:4321]	11	7425	2	0.000255	6477	2	0.000294	0.0215093	0.003348
Sample_aging_13-calib	45448	71.1768	200	3.0126e+06	45399	4	650.102	2596.38	9.064	0.005	FNKPFVFLMIEQNTKSPLFIGK	FN[Common Artifact:Ammonia loss on N]KPFVFLM[Common Variable:Oxidation on M]IEQNTKSPLFIGK	FNKPFVFLMIEQNTKSPLFIGK	1	Ammonia loss on N Oxidation on M	H-3N-1O	H-3N-1O	2	2	2596.38	0.00087	0.34	A0A096NJJ1	Alpha-1-antitrypsin	primary:SERPINA1	full	[390 to 411]	K	V	T	[b3+1];[y1+1, y2+1, y3+1, y6+1, y7+1, y10+1, y12+2, y13+2]	[b3+1:373.18982];[y1+1:147.11280, y2+1:204.13415, y3+1:317.21793, y6+1:674.42487, y7+1:761.45611, y10+1:1104.63918, y12+2:681.37705, y13+2:737.91772]	[b3+1:0.00279];[y1+1:-0.00001, y2+1:-0.00012, y3+1:-0.00040, y6+1:0.00129, y7+1:0.00051, y10+1:-0.00199, y12+2:0.00449, y13+2:0.00176]	[b3+1:7.48];[y1+1:-0.06, y2+1:-0.57, y3+1:-1.28, y6+1:1.92, y7+1:0.67, y10+1:-1.80, y12+2:3.30, y13+2:1.19]	[b3+1:17116];[y1+1:8718, y2+1:37669, y3+1:17804, y6+1:14291, y7+1:17158, y10+1:7310, y12+2:22950, y13+2:50074]	9	10476	64	0.006083	8952	60	0.006679	0.805046	0.224276
Sample_aging_41-calib	20503	34.0893	152	1.40218e+06	20452	3	723.017	2166.03	11.223	1.085	SGSHTVAVMNVGAPAAGMNAAVR	SGSHTVAVM[Common Variable:Oxidation on M]N[Common Artifact:Ammonia loss on N]VGAPAAGMNAAVR	SGSHTVAVMNVGAPAAGMNAAVR	4	Ammonia loss on N Oxidation on M	H-3N-1O	H-3N-1O	2	0	2166.03	-0.00321	-1.48	A0A096N5N7	ATP-dependent 6-phosphofructokinase	primary:PFKM	full	[469 to 491]	K	S	T	[b6+1, b7+1, b8+1];[y1+1, y5+1, y7+1, y8+1, y9+1, y10+1, y11+1, y12+1]	[b6+1:569.26502, b7+1:640.30415, b8+1:739.37305];[y1+1:175.11839, y5+1:530.30274, y7+1:718.36643, y8+1:789.40255, y9+1:860.44170, y10+1:957.49267, y11+1:1028.52997, y12+1:1085.54901]	[b6+1:-0.00278, b7+1:-0.00077, b8+1:-0.00028];[y1+1:-0.00057, y5+1:-0.00178, y7+1:-0.00004, y8+1:-0.00104, y9+1:0.00100, y10+1:-0.00079, y11+1:-0.00061, y12+1:-0.00303]	[b6+1:-4.90, b7+1:-1.20, b8+1:-0.38];[y1+1:-3.25, y5+1:-3.37, y7+1:-0.06, y8+1:-1.32, y9+1:1.16, y10+1:-0.83, y11+1:-0.59, y12+1:-2.79]	[b6+1:8499, b7+1:13275, b8+1:40013];[y1+1:12348, y5+1:6575, y7+1:34460, y8+1:33677, y9+1:21689, y10+1:111924, y11+1:3973, y12+1:26165]	11	7203	2	0.000255	6282	2	0.000294	0.129607	0.01741
Sample_aging_22-calib	37982	59.1735	79	627775	37934	2	940.42	1878.82	10.26	1.161	NMWAAFPPDVGGNVDYK	N[Common Artifact:Ammonia loss on N]M[Common Variable:Oxidation on M]WAAFPPDVGGNVDYK	NMWAAFPPDVGGNVDYK	1	Ammonia loss on N Oxidation on M	H-3N-1O	H-3N-1O	2	0	1878.82	-0.00018	-0.1	A0A096NMI2	Myosin light chain, phosphorylatable, fast skeletal muscle	primary:MYLPF	full	[137 to 153]	K	N	T	[y2+1, y3+1, y6+1, y7+1, y9+1, y10+1, y11+1, y12+1, y13+1, y14+1]	[y2+1:310.17629, y3+1:425.20293, y6+1:695.34111, y7+1:752.35442, y9+1:966.45313, y10+1:1063.50153, y11+1:1160.55570, y12+1:1307.62358, y13+1:1378.66396, y14+1:1449.69968]	[y2+1:0.00016, y3+1:-0.00014, y6+1:0.00523, y7+1:-0.00293, y9+1:0.00043, y10+1:-0.00393, y11+1:-0.00253, y12+1:-0.00306, y13+1:0.00020, y14+1:-0.00119]	[y2+1:0.52, y3+1:-0.33, y6+1:7.54, y7+1:-3.90, y9+1:0.44, y10+1:-3.70, y11+1:-2.18, y12+1:-2.34, y13+1:0.15, y14+1:-0.82]	[y2+1:6507, y3+1:5159, y6+1:3299, y7+1:10462, y9+1:9099, y10+1:13315, y11+1:94628, y12+1:12007, y13+1:4630, y14+1:4107]	10	8267	8	0.000961	7163	8	0.001108	0.0748993	0.01011
Sample_aging_31-calib	27349	44.1659	72	479763	27302	2	825.396	1648.78	10.321	3.049	ELEDMNQKLFDLR	ELEDM[Common Variable:Oxidation on M]N[Common Artifact:Ammonia loss on N]QKLFDLR	ELEDMNQKLFDLR	4	Ammonia loss on N Oxidation on M	H-3N-1O	H-3N-1O	2	1	1648.78	0.00015	0.09	A0A096MU92|A0A2I3LG56|A0A2I3LP77|A0A2I3LUS3|A9L951	Troponin I2, fast skeletal type|Troponin I type 2 (Predicted)	primary:TNNI2	full	[91 to 103]|[97 to 109]|[92 to 104]|[71 to 83]	K	G	T	[b2+1, b4+1];[y1+1, y2+1, y3+1, y4+1, y5+1, y6+1, y7+1, y8+1]	[b2+1:243.13370, b4+1:487.20344];[y1+1:175.11881, y2+1:288.20285, y3+1:403.22947, y4+1:550.29782, y5+1:663.38253, y6+1:791.47750, y7+1:919.53200, y8+1:1016.54798]	[b2+1:-0.00023, b4+1:-0.00003];[y1+1:-0.00014, y2+1:-0.00017, y3+1:-0.00049, y4+1:-0.00055, y5+1:0.00010, y6+1:0.00010, y7+1:-0.00398, y8+1:-0.00437]	[b2+1:-0.96, b4+1:-0.07];[y1+1:-0.81, y2+1:-0.57, y3+1:-1.21, y4+1:-1.00, y5+1:0.15, y6+1:0.12, y7+1:-4.34, y8+1:-4.31]	[b2+1:9350, b4+1:7736];[y1+1:8538, y2+1:69594, y3+1:9313, y4+1:11263, y5+1:14736, y6+1:10129, y7+1:9631, y8+1:3532]	10	8186	6	0.000731	7091	6	0.000844	0.00348735	0.000836
Sample_aging_7-calib	28607	45.8274	200	1.39991e+06	28550	4	504.723	2014.86	9.063	1.002	GTGGVDTAAVGSVFDVSNADR	GTGGVD[Metal:Potassium on D]TAAVGSVFDVSN[Common Artifact:Ammonia loss on N]ADR	GTGGVD[Metal:Potassium on D]TAAVGSVFDVSNADR	1	Ammonia loss on N Potassium on D	KN-1	KN-1	2	0	2014.86	0.00099	0.49	A0A0A0MVC7	Creatine kinase, M-type	primary:CKM	full	[321 to 341]	R	L	T	[b2+1, b4+1];[y1+1, y2+1, y3+1, y4+1, y5+1, y6+1, y7+1]	[b2+1:159.07610, b4+1:273.11920];[y1+1:175.11871, y2+1:290.14523, y3+1:361.18304, y4+1:458.19969, y5+1:545.23004, y6+1:644.29793, y7+1:759.32919]	[b2+1:-0.00032, b4+1:-0.00014];[y1+1:-0.00024, y2+1:-0.00067, y3+1:0.00003, y4+1:0.00030, y5+1:-0.00137, y6+1:-0.00190, y7+1:0.00242]	[b2+1:-2.01, b4+1:-0.53];[y1+1:-1.38, y2+1:-2.31, y3+1:0.08, y4+1:0.65, y5+1:-2.52, y6+1:-2.95, y7+1:3.19]	[b2+1:8363, b4+1:9597];[y1+1:25805, y2+1:6387, y3+1:12119, y4+1:11456, y5+1:5797, y6+1:5287, y7+1:3168]	9	10494	64	0.006083	8965	60	0.006679	0.21201	0.028935
Sample_aging_42-calib	29654	47.0959	200	1.46119e+07	29606	3	667.305	1998.89	16.065	5.014	GTGGVDTAAVGSVFDVSNADR	GTGGVDTAAVGSVFD[Metal:Sodium on D]VSN[Common Artifact:Ammonia loss on N]ADR	GTGGVDTAAVGSVFD[Metal:Sodium on D]VSNADR	1	Ammonia loss on N Sodium on D	N-1Na	N-1Na	2	0	1998.89	0.00458	2.29	A0A0A0MVC7	Creatine kinase, M-type	primary:CKM	full	[321 to 341]	R	L	T	[b2+1, b4+1, b5+1, b6+1, b7+1, b8+1, b9+1, b10+1, b11+1, b12+1];[y1+1, y2+1, y3+1, y4+1, y5+1, y6+1]	[b2+1:159.07651, b4+1:273.11997, b5+1:372.18845, b6+1:487.21555, b7+1:588.26703, b8+1:659.30243, b9+1:730.33920, b10+1:829.40649, b11+1:886.42764, b12+1:973.45900];[y1+1:175.11943, y2+1:290.14649, y3+1:361.18371, y4+1:458.19866, y5+1:545.23459, y6+1:644.30514]	[b2+1:0.00009, b4+1:0.00062, b5+1:0.00069, b6+1:0.00085, b7+1:0.00465, b8+1:0.00293, b9+1:0.00259, b10+1:0.00147, b11+1:0.00115, b12+1:0.00049];[y1+1:0.00047, y2+1:0.00060, y3+1:0.00070, y4+1:-0.00073, y5+1:0.00318, y6+1:0.00531]	[b2+1:0.55, b4+1:2.29, b5+1:1.86, b6+1:1.75, b7+1:7.92, b8+1:4.46, b9+1:3.55, b10+1:1.77, b11+1:1.30, b12+1:0.50];[y1+1:2.72, y2+1:2.06, y3+1:1.93, y4+1:-1.59, y5+1:5.84, y6+1:8.25]	[b2+1:81982, b4+1:84000, b5+1:42929, b6+1:34795, b7+1:18852, b8+1:37259, b9+1:107124, b10+1:54301, b11+1:23181, b12+1:24514];[y1+1:233613, y2+1:49272, y3+1:67975, y4+1:18101, y5+1:34057, y6+1:33921]	16	3700	2	0.000255	3252	2	0.000294	0.0649676	0.008865
Sample_aging_12-calib	23455	38.5912	200	2.24031e+06	23400	3	719.338	2154.99	9.048	1.002	RGTGGVDTAAVGSVFDVSNADR	RGTGGVDTAAVGSVFD[Metal:Sodium on D]VSN[Common Artifact:Ammonia loss on N]ADR	RGTGGVDTAAVGSVFD[Metal:Sodium on D]VSNADR	1	Ammonia loss on N Sodium on D	N-1Na	N-1Na	2	1	2154.99	0.00109	0.51	A0A0A0MVC7	Creatine kinase, M-type	primary:CKM	full	[320 to 341]	K	L	T	[b6+1, b7+1, b8+1, b9+2, b10+1, b11+2, b13+1];[y1+1, y2+1]	[b6+1:528.28794, b7+1:643.31682, b8+1:744.36060, b9+2:408.20463, b10+1:886.43892, b11+2:493.25723, b13+1:1129.55131];[y1+1:175.11875, y2+1:290.14615]	[b6+1:-0.00094, b7+1:0.00101, b8+1:-0.00289, b9+2:0.00139, b10+1:0.00119, b11+2:0.00105, b13+1:-0.00832];[y1+1:-0.00020, y2+1:0.00026]	[b6+1:-1.77, b7+1:1.57, b8+1:-3.89, b9+2:1.70, b10+1:1.35, b11+2:1.06, b13+1:-7.37];[y1+1:-1.16, y2+1:0.90]	[b6+1:4646, b7+1:11600, b8+1:7328, b9+2:7845, b10+1:32928, b11+2:4612, b13+1:13213];[y1+1:19913, y2+1:5552]	9	10677	71	0.006641	9093	67	0.00736	0.82285	0.240333
Sample_aging_20-calib	45230	71.0455	200	1.31147e+06	45187	4	651.601	2602.37	9.046	3.019	FNKPFVFLMIEQNTKSPLFIGK	FNKPFVFLMIE[Metal:Sodium on E]QN[Common Artifact:Ammonia loss on N]TKSPLFIGK	FNKPFVFLMIE[Metal:Sodium on E]QNTKSPLFIGK	1	Ammonia loss on N Sodium on E	N-1Na	N-1Na	2	2	2602.36	0.01053	4.05	A0A096NJJ1	Alpha-1-antitrypsin	primary:SERPINA1	full	[390 to 411]	K	V	T	[b2+1, b6+1, b7+1, b8+1];[y1+1, y2+1, y3+1, y6+1, y7+1]	[b2+1:262.11919, b6+1:733.40239, b7+1:880.47014, b8+1:993.55633];[y1+1:147.11282, y2+1:204.13394, y3+1:317.21744, y6+1:674.42513, y7+1:761.46105]	[b2+1:0.00057, b6+1:-0.00079, b7+1:-0.00144, b8+1:0.00068];[y1+1:0.00002, y2+1:-0.00032, y3+1:-0.00089, y6+1:0.00156, y7+1:0.00545]	[b2+1:2.19, b6+1:-1.08, b7+1:-1.64, b8+1:0.69];[y1+1:0.13, y2+1:-1.60, y3+1:-2.81, y6+1:2.32, y7+1:7.16]	[b2+1:2883, b6+1:8713, b7+1:13124, b8+1:6057];[y1+1:4959, y2+1:7998, y3+1:5821, y6+1:5941, y7+1:4985]	9	10693	72	0.006712	9104	68	0.007452	0.331802	0.04934
Sample_aging_6-calib	35029	54.7982	200	1.9543e+06	34989	3	788.082	2361.23	10.065	1.004	LSVEALNSLTGEFKGKYYPLK	LSVEALN[Common Artifact:Ammonia loss on N]SLTGE[Metal:Sodium on E]FKGKYYPLK	LSVEALNSLTGE[Metal:Sodium on E]FKGKYYPLK	1	Ammonia loss on N Sodium on E	N-1Na	N-1Na	2	2	2361.22	0.00202	0.85	A0A0A0MVC7	Creatine kinase, M-type	primary:CKM	full	[157 to 177]	K	S	T	[b2+1, b3+1, b4+1, b5+1];[y1+1, y2+1, y3+1, y4+1, y5+1, y7+1]	[b2+1:201.12304, b3+1:300.19061, b4+1:429.23575, b5+1:500.27106];[y1+1:147.11227, y2+1:260.19621, y3+1:357.24969, y4+1:520.31288, y5+1:683.37844, y7+1:868.49128]	[b2+1:-0.00033, b3+1:-0.00117, b4+1:0.00138, b5+1:-0.00043];[y1+1:-0.00053, y2+1:-0.00066, y3+1:0.00005, y4+1:-0.00008, y5+1:0.00215, y7+1:-0.00144]	[b2+1:-1.65, b3+1:-3.92, b4+1:3.21, b5+1:-0.86];[y1+1:-3.63, y2+1:-2.54, y3+1:0.15, y4+1:-0.15, y5+1:3.15, y7+1:-1.66]	[b2+1:37881, b3+1:3957, b4+1:3659, b5+1:7424];[y1+1:8785, y2+1:3811, y3+1:42206, y4+1:9312, y5+1:3657, y7+1:6073]	10	9125	21	0.002249	7880	21	0.002612	0.8916	0.319759
Sample_aging_4-calib	35836	55.2424	200	5.22824e+06	35778	3	788.082	2361.22	15.139	2.012	LSVEALNSLTGEFKGKYYPLK	LSVE[Metal:Sodium on E]ALN[Common Artifact:Ammonia loss on N]SLTGEFKGKYYPLK	LSVE[Metal:Sodium on E]ALNSLTGEFKGKYYPLK	2	Ammonia loss on N Sodium on E	N-1Na	N-1Na	2	2	2361.22	0.0015	0.64	A0A0A0MVC7	Creatine kinase, M-type	primary:CKM	full	[157 to 177]	K	S	T	[b2+1, b3+1];[y1+1, y2+1, y3+1, y4+1, y5+1, y6+1, y7+1, y8+1, y9+1, y11+1, y12+1, y13+1, y16+2]	[b2+1:201.12360, b3+1:300.19187];[y1+1:147.11280, y2+1:260.19714, y3+1:357.24983, y4+1:520.31355, y5+1:683.37755, y6+1:811.47055, y7+1:868.49323, y8+1:996.58797, y9+1:1143.65499, y11+1:1329.72017, y12+1:1430.76639, y13+1:1543.84959, y16+2:921.00237]	[b2+1:0.00023, b3+1:0.00009];[y1+1:-0.00001, y2+1:0.00027, y3+1:0.00019, y4+1:0.00059, y5+1:0.00126, y6+1:-0.00070, y7+1:0.00051, y8+1:0.00029, y9+1:-0.00110, y11+1:0.00003, y12+1:-0.00144, y13+1:-0.00231, y16+2:0.01311]	[b2+1:1.17, b3+1:0.29];[y1+1:-0.05, y2+1:1.04, y3+1:0.54, y4+1:1.13, y5+1:1.85, y6+1:-0.87, y7+1:0.59, y8+1:0.30, y9+1:-0.96, y11+1:0.02, y12+1:-1.01, y13+1:-1.49, y16+2:7.12]	[b2+1:161675, b3+1:15345];[y1+1:42393, y2+1:17167, y3+1:215158, y4+1:54565, y5+1:27630, y6+1:9294, y7+1:50440, y8+1:17646, y9+1:26813, y11+1:33495, y12+1:37747, y13+1:6950, y16+2:12608]	15	4182	2	0.000255	3678	2	0.000294	0.0298157	0.004355
Sample_aging_2-calib	51880	79.3397	200	1.55994e+06	51812	4	712.356	2845.4	10.037	1.003	QTLEQLKEEMEASEKSEQAALNAAK	QTLEQLK[Common Biological:Butyrylation on K]EEMEASEKSEQAALNAAK	QTLEQLK[Common Biological:Butyrylation on K]EEMEASEKSEQAALNAAK	2	Butyrylation on K	C4H6O	C4H6O	1	2	2845.4	-0.00649	-2.28	A0A096MNP8|A0A2I3MNE5	Centrosomal protein 164	primary:CEP164	full	[738 to 762]|[689 to 713]	R	E	T	[b1+1, b2+1, b5+1, b6+1];[y1+1, y2+1, y3+1, y4+1, y5+1, y11+1]	[b1+1:129.06560, b2+1:230.11346, b5+1:600.29978, b6+1:713.38224];[y1+1:147.11250, y2+1:218.14991, y3+1:289.18685, y4+1:403.23034, y5+1:516.31436, y11+1:1130.60797]	[b1+1:-0.00025, b2+1:-0.00007, b5+1:0.00101, b6+1:-0.00059];[y1+1:-0.00031, y2+1:-0.00000, y3+1:-0.00019, y4+1:0.00038, y5+1:0.00034, y11+1:-0.00844]	[b1+1:-1.95, b2+1:-0.31, b5+1:1.69, b6+1:-0.83];[y1+1:-2.11, y2+1:-0.01, y3+1:-0.65, y4+1:0.94, y5+1:0.65, y11+1:-7.47]	[b1+1:4503, b2+1:3029, b5+1:5111, b6+1:10096];[y1+1:4523, y2+1:5552, y3+1:6866, y4+1:7210, y5+1:7454, y11+1:4033]	10	9296	21	0.002249	8007	21	0.002612	0.971106	0.519464
Sample_aging_14-calib	40164	63.2257	200	2.5131e+06	40127	4	670.331	2677.29	10.12	5.12	GIWHNDNKSFLVWVNEEDHLR	GIWHNDNK[Common Biological:Butyrylation on K]SFLVWVNEEDHLR	GIWHNDNK[Common Biological:Butyrylation on K]SFLVWVNEEDHLR	3	Butyrylation on K	C4H6O	C4H6O	1	1	2677.3	-0.00882	-3.29	A0A0A0MVC7	Creatine kinase, M-type	primary:CKM	full	[216 to 236]	R	V	T	[y1+1, y2+1, y3+1, y4+1, y5+1, y6+1, y7+1, y8+1, y9+1, y10+2]	[y1+1:175.11903, y2+1:288.20302, y3+1:425.26241, y4+1:540.28906, y5+1:669.33100, y6+1:798.37334, y7+1:912.41513, y8+1:1011.48296, y9+1:1197.56228, y10+2:648.82079]	[y1+1:0.00008, y2+1:0.00001, y3+1:0.00048, y4+1:0.00019, y5+1:-0.00046, y6+1:-0.00072, y7+1:-0.00185, y8+1:-0.00244, y9+1:-0.00243, y10+2:0.00117]	[y1+1:0.47, y2+1:0.03, y3+1:1.14, y4+1:0.35, y5+1:-0.69, y6+1:-0.90, y7+1:-2.03, y8+1:-2.42, y9+1:-2.03, y10+2:0.90]	[y1+1:9838, y2+1:6663, y3+1:21368, y4+1:17828, y5+1:28578, y6+1:24850, y7+1:107509, y8+1:51800, y9+1:27165, y10+2:7228]	10	8740	20	0.002249	7577	20	0.002612	0.011192	0.002001
Sample_aging_38-calib	23472	39.7117	148	1.21612e+06	23408	3	598.963	1793.87	10.073	5.073	LNYKPEEEYPDLSK	LNYK[Common Biological:Butyrylation on K]PEEEYPDLSK	LNYK[Common Biological:Butyrylation on K]PEEEYPDLSK	2	Butyrylation on K	C4H6O	C4H6O	1	1	1793.87	-0.00454	-2.53	A0A0A0MVC7	Creatine kinase, M-type	primary:CKM	full	[12 to 25]	K	H	T	[b2+1];[y1+1, y2+1, y3+1, y4+1, y5+1, y6+1, y7+1, y8+1, y10+1]	[b2+1:228.13382];[y1+1:147.11243, y2+1:234.14437, y3+1:347.22826, y4+1:462.25487, y5+1:559.30903, y6+1:722.37275, y7+1:851.42030, y8+1:980.45205, y10+1:1206.55095]	[b2+1:-0.00045];[y1+1:-0.00038, y2+1:-0.00046, y3+1:-0.00063, y4+1:-0.00097, y5+1:0.00043, y6+1:0.00081, y7+1:0.00578, y8+1:-0.00507, y10+1:-0.00152]	[b2+1:-1.98];[y1+1:-2.58, y2+1:-1.99, y3+1:-1.83, y4+1:-2.10, y5+1:0.76, y6+1:1.13, y7+1:6.79, y8+1:-5.17, y10+1:-1.26]	[b2+1:7804];[y1+1:11977, y2+1:9211, y3+1:8748, y4+1:4883, y5+1:19589, y6+1:3906, y7+1:4493, y8+1:4884, y10+1:13375]	10	9054	21	0.002249	7825	21	0.002612	0.00180805	0.000569
Sample_aging_20-calib	27046	44.96	134	927812	26993	3	895.79	2684.35	11.124	6.124	VDKGVVPLAGTDGETTTQGLDGLSER	VDK[Common Biological:Butyrylation on K]GVVPLAGTDGETTTQGLDGLSER	VDK[Common Biological:Butyrylation on K]GVVPLAGTDGETTTQGLDGLSER	3	Butyrylation on K	C4H6O	C4H6O	1	1	2684.35	-0.00269	-1	A0A096P398|A0A2I3MJ33	Fructose-bisphosphate aldolase	primary:ALDOC	full	[115 to 140]|[109 to 134]	K	C	T	[y1+1, y3+1, y5+1, y6+1, y7+1, y8+1, y9+1, y10+1, y11+1, y12+1, y14+1]	[y1+1:175.11864, y3+1:391.19276, y5+1:561.29867, y6+1:676.32613, y7+1:789.41255, y8+1:846.43130, y9+1:974.49020, y10+1:1075.53717, y11+1:1176.58840, y12+1:1277.63421, y14+1:1463.70163]	[y1+1:-0.00031, y3+1:-0.00082, y5+1:-0.00043, y6+1:0.00009, y7+1:0.00244, y8+1:-0.00027, y9+1:0.00005, y10+1:-0.00066, y11+1:0.00290, y12+1:0.00102, y14+1:0.00439]	[y1+1:-1.80, y3+1:-2.09, y5+1:-0.76, y6+1:0.13, y7+1:3.10, y8+1:-0.32, y9+1:0.05, y10+1:-0.62, y11+1:2.46, y12+1:0.80, y14+1:3.00]	[y1+1:4931, y3+1:8813, y5+1:16498, y6+1:9027, y7+1:3656, y8+1:23423, y9+1:10290, y10+1:11272, y11+1:9319, y12+1:10532, y14+1:6903]	11	7565	2	0.000255	6590	2	0.000294	0.0183622	0.002936
Sample_aging_13-calib	13175	24.3065	131	2.99663e+06	13127	3	575.616	1723.83	10.26	4.24	VDKFMIELDGTENK	VDK[Common Biological:Butyrylation on K]FM[Common Variable:Oxidation on M]IELDGTENK	VDK[Common Biological:Butyrylation on K]FMIELDGTENK	2	Butyrylation on K Oxidation on M	C4H6O2	C4H6O2	2	1	1723.83	-0.00624	-3.62	A0A096P2I8	Enolase 3	primary:ENO3	full	[90 to 103]	K	S	T	[b4+1];[y1+1, y2+1, y3+1, y4+1, y5+1, y6+1, y7+1, y8+1, y9+1]	[b4+1:560.30875];[y1+1:147.11280, y2+1:261.15580, y3+1:390.19857, y4+1:491.24593, y5+1:548.26798, y6+1:663.29468, y7+1:776.37900, y8+1:905.42145, y9+1:1018.50376]	[b4+1:0.00088];[y1+1:-0.00000, y2+1:0.00007, y3+1:0.00024, y4+1:-0.00008, y5+1:0.00051, y6+1:0.00027, y7+1:0.00053, y8+1:0.00038, y9+1:-0.00137]	[b4+1:1.57];[y1+1:-0.00, y2+1:0.28, y3+1:0.62, y4+1:-0.15, y5+1:0.93, y6+1:0.41, y7+1:0.68, y8+1:0.42, y9+1:-1.35]	[b4+1:5281];[y1+1:15774, y2+1:39960, y3+1:14008, y4+1:10933, y5+1:77489, y6+1:97960, y7+1:118856, y8+1:339693, y9+1:58638]	10	8269	8	0.000961	7165	8	0.001108	0.0016138	0.000537
Sample_aging_11-calib	27196	44.2124	200	1.38608e+06	27128	5	653.337	3261.65	10.049	0.962	IVGGNAAQLAQFDPRVTMWVFEEDIGGKK	IVGGNAAQLAQFDPRVTM[Common Variable:Oxidation on M]WVFEEDIGGK[Common Biological:Butyrylation on K]K	IVGGNAAQLAQFDPRVTMWVFEEDIGGK[Common Biological:Butyrylation on K]K	1	Butyrylation on K Oxidation on M	C4H6O2	C4H6O2	2	2	3261.65	0.00123	0.38	A0A096N5Z3|A0A2I3MFD6	Glycerol-3-phosphate dehydrogenase [NAD(+)]	primary:GPD1	full	[21 to 49]	K	L	T	[b2+1, b3+1, b5+1, b6+1, b7+1, b8+2, b9+1, b10+1, b11+1];[y1+1]	[b2+1:213.15967, b3+1:270.18118, b5+1:441.24505, b6+1:512.28193, b7+1:583.31951, b8+2:356.19286, b9+1:824.46393, b10+1:895.50078, b11+1:1023.56392];[y1+1:147.11297]	[b2+1:-0.00009, b3+1:-0.00003, b5+1:-0.00056, b6+1:-0.00079, b7+1:-0.00032, b8+2:0.00002, b9+1:0.00145, b10+1:0.00119, b11+1:0.00575];[y1+1:0.00017]	[b2+1:-0.41, b3+1:-0.12, b5+1:-1.27, b6+1:-1.55, b7+1:-0.56, b8+2:0.03, b9+1:1.76, b10+1:1.33, b11+1:5.63];[y1+1:1.16]	[b2+1:10491, b3+1:3684, b5+1:3548, b6+1:7700, b7+1:4067, b8+2:11200, b9+1:11086, b10+1:6416, b11+1:4107];[y1+1:5044]	10	9260	21	0.002249	7981	21	0.002612	0.512577	0.087859
Sample_aging_25-calib	34853	55.5311	200	3.39546e+06	34817	4	696.885	2783.51	9.117	2.02	ALATEVTAGLLSLLPSMPLNWPYLK	ALATEVTAGLLSLLPSM[Common Variable:Oxidation on M]PLNWPYLK[Common Biological:Butyrylation on K]	ALATEVTAGLLSLLPSMPLNWPYLK[Common Biological:Butyrylation on K]	191	Butyrylation on K Oxidation on M	C4H6O2	C4H6O2	2	0	2783.52	-0.00598	-2.15	A0A096NZC6	Wolframin ER transmembrane glycoprotein	primary:WFS1	full	[458 to 482]	R	V	T	[b2+1, b4+1, b7+1, b8+1, b9+1, b10+1, b11+1];[y14+2, y15+2]	[b2+1:185.12804, b4+1:357.21241, b7+1:686.37251, b8+1:757.41045, b9+1:814.42911, b10+1:927.51394, b11+1:1040.59868];[y14+2:872.96762, y15+2:929.51053]	[b2+1:-0.00042, b4+1:-0.00084, b7+1:0.00058, b8+1:0.00141, b9+1:-0.00140, b10+1:-0.00063, b11+1:0.00004];[y14+2:-0.00627, y15+2:-0.00453]	[b2+1:-2.27, b4+1:-2.36, b7+1:0.85, b8+1:1.86, b9+1:-1.72, b10+1:-0.68, b11+1:0.04];[y14+2:-3.60, y15+2:-2.44]	[b2+1:7782, b4+1:4531, b7+1:16913, b8+1:25144, b9+1:7597, b10+1:101987, b11+1:19855];[y14+2:171162, y15+2:43295]	9	9984	42	0.004207	8603	42	0.004867	0.00417745	0.00094
Sample_aging_45-calib	33206	54.5213	191	2.58184e+06	33162	3	761.994	2282.96	9.077	0.989	DLYANNVMSGGTTMYPGIADR	D[Metal:Calcium on D]LYANNVMSGGTTMYPGIADR	D[Metal:Calcium on D]LYANNVMSGGTTMYPGIADR	1	Calcium on D	H-2Ca	H-2Ca	1	0	2282.96	-0.00044	-0.19	A0A096N2Y2	Actin, alpha 1, skeletal muscle	primary:ACTA1	full	[294 to 314]	K	M	T	[b15+2, b17+2, b20+2];[y1+1, y5+1, y6+1, y7+1, y8+1, y9+1]	[b15+2:828.81970, b17+2:905.85912, b20+2:1055.43312];[y1+1:175.11845, y5+1:531.28901, y6+1:628.34200, y7+1:791.40633, y8+1:922.44942, y9+1:1023.49236]	[b15+2:-0.00243, b17+2:0.00219, b20+2:0.00207];[y1+1:-0.00050, y5+1:0.00047, y6+1:0.00070, y7+1:0.00170, y8+1:0.00430, y9+1:-0.00044]	[b15+2:-1.47, b17+2:1.21, b20+2:0.98];[y1+1:-2.90, y5+1:0.89, y6+1:1.11, y7+1:2.15, y8+1:4.67, y9+1:-0.43]	[b15+2:10038, b17+2:4306, b20+2:28630];[y1+1:52176, y5+1:11478, y6+1:57288, y7+1:13465, y8+1:13254, y9+1:8789]	9	10330	57	0.005514	8855	55	0.006208	0.973607	0.531688
Sample_aging_27-calib	6720	14.9087	89	1.65111e+06	6692	2	507.701	1013.39	11.123	2.032	AGFAGDDAPR	AGFAGD[Metal:Calcium on D]DAPR	AGFAGD[Metal:Calcium on D]DAPR	82	Calcium on D	H-2Ca	H-2Ca	1	0	1013.39	0.00028	0.28	A0A096N2Y2|A0A096NAA6|A0A096NTA9|A0A2I3LCB3|A0A2I3MH20|A0A2I3NB93|D5J6Z0	Actin, alpha 1, skeletal muscle|Actin beta|Actin, alpha, cardiac muscle 1|Actin gamma 1|Actin (Fragment)	primary:ACTA1|primary:ACTB|primary:ACTC1|primary:ACTG1|	full	[21 to 30]|[23 to 32]|[19 to 28]|[20 to 29]	K	A	T	[b3+1, b6+1, b7+1, b8+1, b9+1];[y1+1, y2+1, y3+1, y4+1, y8+2, y9+2]	[b3+1:276.13441, b6+1:557.16658, b7+1:672.19507, b8+1:743.23151, b9+1:840.28467];[y1+1:175.11847, y2+1:272.17140, y3+1:343.20798, y4+1:458.23527, y8+2:443.67018, y9+2:472.18324]	[b3+1:0.00014, b6+1:-0.00014, b7+1:0.00139, b8+1:0.00073, b9+1:0.00112];[y1+1:-0.00048, y2+1:-0.00032, y3+1:-0.00085, y4+1:-0.00050, y8+2:-0.00357, y9+2:0.00109]	[b3+1:0.51, b6+1:-0.26, b7+1:2.08, b8+1:0.98, b9+1:1.33];[y1+1:-2.76, y2+1:-1.18, y3+1:-2.47, y4+1:-1.09, y8+2:-4.04, y9+2:1.16]	[b3+1:5819, b6+1:12698, b7+1:16957, b8+1:22629, b9+1:3810];[y1+1:17266, y2+1:23724, y3+1:45948, y4+1:40549, y8+2:5540, y9+2:7816]	11	7570	2	0.000255	6594	2	0.000294	0.00679451	0.001344
Sample_aging_29-calib	5214	12.5132	200	3.11018e+06	5181	3	412.828	1235.46	14.098	2.006	DSYVGDEAQSK	DSYVGD[Metal:Calcium on D]EAQSK	DSYVGD[Metal:Calcium on D]EAQSK	59	Calcium on D	H-2Ca	H-2Ca	1	0	1235.46	-3e-05	-0.03	A0A096N2Y2|A0A096NAA6|A0A096NEL0|A0A096NTA9|A0A2I3MH20|D5J6Z0	Actin, alpha 1, skeletal muscle|Actin beta|Uncharacterized protein|Actin, alpha, cardiac muscle 1|Actin gamma 1|Actin (Fragment)	primary:ACTA1|primary:ACTB||primary:ACTC1|primary:ACTG1	full	[53 to 63]|[55 to 65]|[44 to 54]|[52 to 62]	K	R	T	[b2+1, b6+1, b7+2, b8+1, b9+2];[y1+1, y2+1, y3+1, y4+1, y5+1, y7+2, y8+2, y9+2, y10+2]	[b2+1:203.06571, b6+1:675.19268, b7+2:402.62123, b8+1:875.26877, b9+2:502.16782];[y1+1:147.11247, y2+1:234.14428, y3+1:362.20419, y4+1:433.23986, y5+1:562.28302, y7+2:386.64291, y8+2:436.17670, y9+2:517.70808, y10+2:561.22374]	[b2+1:-0.00053, b6+1:-0.00066, b7+2:-0.00075, b8+1:-0.00427, b9+2:-0.00326];[y1+1:-0.00033, y2+1:-0.00055, y3+1:0.00078, y4+1:-0.00067, y5+1:-0.00009, y7+2:0.00007, y8+2:-0.00076, y9+2:-0.00133, y10+2:-0.00204]	[b2+1:-2.64, b6+1:-0.97, b7+2:-0.93, b8+1:-4.89, b9+2:-3.26];[y1+1:-2.27, y2+1:-2.38, y3+1:2.15, y4+1:-1.54, y5+1:-0.17, y7+2:0.09, y8+2:-0.88, y9+2:-1.29, y10+2:-1.82]	[b2+1:9744, b6+1:10130, b7+2:33892, b8+1:5747, b9+2:26652];[y1+1:16258, y2+1:27903, y3+1:6576, y4+1:29920, y5+1:9028, y7+2:16592, y8+2:48446, y9+2:44483, y10+2:19518]	14	5012	2	0.000255	4384	2	0.000294	0.000237107	0.000138
Sample_aging_16-calib	2857	8.55262	200	1.8522e+06	2805	3	464.862	1391.56	13.122	2.022	DSYVGDEAQSKR	DSYVGD[Metal:Calcium on D]EAQSKR	DSYVGD[Metal:Calcium on D]EAQSKR	9	Calcium on D	H-2Ca	H-2Ca	1	1	1391.56	0.00058	0.42	A0A096N2Y2|A0A096NAA6|A0A096NEL0|A0A096NTA9|A0A2I3MH20|D5J6Z0	Actin, alpha 1, skeletal muscle|Actin beta|Uncharacterized protein|Actin, alpha, cardiac muscle 1|Actin gamma 1|Actin (Fragment)	primary:ACTA1|primary:ACTB||primary:ACTC1|primary:ACTG1	full	[53 to 64]|[55 to 66]|[44 to 55]|[52 to 63]	K	G	T	[b2+1, b3+1, b6+2, b11+2];[y1+1, y2+1, y3+1, y4+1, y5+1, y6+1, y9+2, y10+2, y11+3]	[b2+1:203.06608, b3+1:366.13091, b6+2:338.10042, b11+2:609.73300];[y1+1:175.11907, y2+1:303.21331, y3+1:390.24593, y4+1:518.30527, y5+1:589.34237, y6+1:718.38674, y9+2:514.22836, y10+2:595.75925, y11+3:426.51949]	[b2+1:-0.00016, b3+1:0.00133, b6+2:0.00022, b11+2:0.00010];[y1+1:0.00012, y2+1:-0.00061, y3+1:-0.00001, y4+1:0.00075, y5+1:0.00073, y6+1:0.00252, y9+2:0.00145, y10+2:-0.00009, y11+3:0.00056]	[b2+1:-0.81, b3+1:3.65, b6+2:0.33, b11+2:0.08];[y1+1:0.71, y2+1:-2.01, y3+1:-0.03, y4+1:1.45, y5+1:1.25, y6+1:3.51, y9+2:1.41, y10+2:-0.07, y11+3:0.44]	[b2+1:3073, b3+1:3013, b6+2:34258, b11+2:7046];[y1+1:27345, y2+1:3553, y3+1:29008, y4+1:19771, y5+1:10798, y6+1:6808, y9+2:19333, y10+2:17664, y11+3:43617]	13	5738	2	0.000255	5024	2	0.000294	0.00073123	0.000323
Sample_aging_17-calib	22236	37.4637	200	2.47853e+06	22196	4	633.271	2529.06	13.124	1.003	EWGYASHNGPDHWHELFPNAK	EWGYASHNGPD[Metal:Calcium on D]HWHELFPNAK	EWGYASHNGPD[Metal:Calcium on D]HWHELFPNAK	2	Calcium on D	H-2Ca	H-2Ca	1	0	2529.06	0.00012	0.05	A0A2I3MJ94	Carbonic anhydrase 3	primary:CA3	full	[4 to 24]	K	G	T	[b11+2];[y1+1, y2+1, y3+1, y4+1, y5+1, y6+1, y7+1, y8+1, y13+2, y18+3, y19+3, y20+3]	[b11+2:626.72010];[y1+1:147.11235, y2+1:218.14929, y3+1:332.19476, y4+1:429.24549, y5+1:576.31501, y6+1:689.39867, y7+1:818.43950, y8+1:955.49817, y13+2:793.34044, y18+3:719.97851, y19+3:738.98542, y20+3:801.00866]	[b11+2:-0.00013];[y1+1:-0.00045, y2+1:-0.00063, y3+1:0.00192, y4+1:-0.00012, y5+1:0.00099, y6+1:0.00059, y7+1:-0.00118, y8+1:-0.00142, y13+2:-0.01233, y18+3:0.00073, y19+3:-0.00000, y20+3:-0.00958]	[b11+2:-0.11];[y1+1:-3.08, y2+1:-2.91, y3+1:5.79, y4+1:-0.27, y5+1:1.71, y6+1:0.85, y7+1:-1.44, y8+1:-1.49, y13+2:-7.78, y18+3:0.34, y19+3:-0.00, y20+3:-3.99]	[b11+2:12036];[y1+1:31408, y2+1:16880, y3+1:5418, y4+1:59002, y5+1:22000, y6+1:23156, y7+1:30969, y8+1:5958, y13+2:6276, y18+3:13908, y19+3:71965, y20+3:9253]	13	5725	2	0.000255	5017	2	0.000294	0.180944	0.024296
Sample_aging_11-calib	20662	34.8682	200	2.7799e+06	20611	3	656.951	1967.83	11.127	1.002	HDPSLQPWSVSYDGGSAK	HDPSLQPWSVSYD[Metal:Calcium on D]GGSAK	HDPSLQPWSVSYD[Metal:Calcium on D]GGSAK	8	Calcium on D	H-2Ca	H-2Ca	1	0	1967.83	-0.0001	-0.05	A0A2I3MJ94	Carbonic anhydrase 3	primary:CA3	full	[40 to 57]	K	T	T	[b1+1, b2+1, b4+1, b6+1];[y1+1, y2+1, y5+1, y12+1, y15+2, y16+2, y17+2]	[b1+1:138.06589, b2+1:253.09290, b4+1:437.17624, b6+1:678.31965];[y1+1:147.11263, y2+1:218.14957, y5+1:419.22490, y12+1:1291.52057, y15+2:810.35322, y16+2:858.87945, y17+2:916.39218]	[b1+1:-0.00029, b2+1:-0.00023, b4+1:-0.00168, b6+1:-0.00091];[y1+1:-0.00018, y2+1:-0.00035, y5+1:0.00003, y12+1:-0.00607, y15+2:-0.00214, y16+2:-0.00244, y17+2:-0.00392]	[b1+1:-2.15, b2+1:-0.92, b4+1:-3.85, b6+1:-1.35];[y1+1:-1.22, y2+1:-1.60, y5+1:0.06, y12+1:-4.70, y15+2:-1.32, y16+2:-1.42, y17+2:-2.14]	[b1+1:6159, b2+1:146587, b4+1:4185, b6+1:6260];[y1+1:17219, y2+1:4094, y5+1:12691, y12+1:5305, y15+2:7739, y16+2:124776, y17+2:17934]	11	7553	2	0.000255	6579	2	0.000294	0.14388	0.019416
Sample_aging_44-calib	30013	48.1409	200	4.33704e+06	29978	3	414.861	1241.56	14.145	4.045	ELFDPIISDR	ELFD[Metal:Calcium on D]PIISDR	ELFD[Metal:Calcium on D]PIISDR	137	Calcium on D	H-2Ca	H-2Ca	1	0	1241.56	0.00087	0.7	A0A0A0MVC7	Creatine kinase, M-type	primary:CKM	full	[87 to 96]	K	H	T	[b2+1, b4+1, b5+1, b6+1, b8+2];[y1+1, y2+1, y3+1, y4+1, y5+1, y6+2, y7+2, y8+2, y9+2]	[b2+1:243.13353, b4+1:543.17581, b5+1:640.22750, b6+1:753.31445, b8+2:477.21511];[y1+1:175.11890, y2+1:290.14568, y3+1:377.17735, y4+1:490.26194, y5+1:603.34551, y6+2:350.70284, y7+2:427.18963, y8+2:500.72390, y9+2:557.26457]	[b2+1:-0.00040, b4+1:-0.00042, b5+1:-0.00149, b6+1:0.00139, b8+2:-0.00621];[y1+1:-0.00005, y2+1:-0.00021, y3+1:-0.00058, y4+1:-0.00005, y5+1:-0.00054, y6+2:-0.00042, y7+2:-0.00071, y8+2:-0.00059, y9+2:-0.00332]	[b2+1:-1.65, b4+1:-0.78, b5+1:-2.34, b6+1:1.85, b8+2:-6.52];[y1+1:-0.31, y2+1:-0.74, y3+1:-1.54, y4+1:-0.09, y5+1:-0.90, y6+2:-0.60, y7+2:-0.84, y8+2:-0.59, y9+2:-2.98]	[b2+1:10007, b4+1:14392, b5+1:8255, b6+1:4207, b8+2:6889];[y1+1:177095, y2+1:18964, y3+1:89965, y4+1:73089, y5+1:25001, y6+2:16848, y7+2:114063, y8+2:60634, y9+2:11018]	14	4838	2	0.000255	4246	2	0.000294	0.00034368	0.0002
Sample_aging_29-calib	35057	55.4974	200	2.38139e+06	34988	5	667.52	3332.57	9.034	4.034	GIWHNDNKSFLVWVNEEDHLRVISMEK	GIWHND[Metal:Calcium on D]NKSFLVWVNEEDHLRVISMEK	GIWHND[Metal:Calcium on D]NKSFLVWVNEEDHLRVISMEK	1	Calcium on D	H-2Ca	H-2Ca	1	2	3332.57	-0.00618	-1.85	A0A0A0MVC7	Creatine kinase, M-type	primary:CKM	full	[216 to 242]	R	G	T	[b2+1, b12+2, b13+2];[y1+1, y4+1, y9+2, y12+2, y13+2, y14+2]	[b2+1:171.11248, b12+2:725.33430, b13+2:818.37274];[y1+1:147.11281, y4+1:494.22771, y9+2:556.81445, y12+2:743.37146, y13+2:800.39217, y14+2:849.92845]	[b2+1:-0.00032, b12+2:0.00267, b13+2:0.00023];[y1+1:0.00001, y4+1:-0.00020, y9+2:-0.00285, y12+2:-0.00096, y13+2:-0.00246, y14+2:0.00167]	[b2+1:-1.91, b12+2:1.85, b13+2:0.14];[y1+1:0.07, y4+1:-0.41, y9+2:-2.56, y12+2:-0.65, y13+2:-1.54, y14+2:0.99]	[b2+1:4355, b12+2:14603, b13+2:14401];[y1+1:5411, y4+1:5014, y9+2:6085, y12+2:5695, y13+2:21535, y14+2:4167]	9	10794	79	0.007319	9169	74	0.008071	0.0233659	0.003597
Sample_aging_40-calib	19270	32.6647	200	2.69122e+06	19211	2	670.795	1339.58	16.113	0.994	GQSIDDMIPAQK	GQSID[Metal:Calcium on D]DMIPAQK	GQSID[Metal:Calcium on D]DMIPAQK	4	Calcium on D	H-2Ca	H-2Ca	1	0	1339.58	0.00094	0.7	A0A0A0MVC7	Creatine kinase, M-type	primary:CKM	full	[370 to 381]	K	-	T	[b2+1, b3+1, b5+1, b6+1, b7+1, b8+1, b11+1];[y1+1, y2+1, y3+1, y4+1, y5+1, y6+1, y7+1, y8+1, y10+1]	[b2+1:186.08679, b3+1:273.11912, b5+1:539.17684, b6+1:654.20235, b7+1:785.24569, b8+1:898.32852, b11+1:1194.47539];[y1+1:147.11230, y2+1:275.17063, y3+1:346.20804, y4+1:443.26092, y5+1:556.34516, y6+1:687.38670, y7+1:802.41554, y8+1:955.38618, y10+1:1155.50062]	[b2+1:-0.00052, b3+1:-0.00023, b5+1:-0.00045, b6+1:-0.00189, b7+1:0.00097, b8+1:-0.00027, b11+1:-0.00185];[y1+1:-0.00051, y2+1:-0.00075, y3+1:-0.00046, y4+1:-0.00034, y5+1:-0.00016, y6+1:0.00089, y7+1:0.00278, y8+1:-0.00045, y10+1:-0.00211]	[b2+1:-2.83, b3+1:-0.84, b5+1:-0.84, b6+1:-2.89, b7+1:1.24, b8+1:-0.30, b11+1:-1.55];[y1+1:-3.46, y2+1:-2.74, y3+1:-1.33, y4+1:-0.77, y5+1:-0.30, y6+1:1.30, y7+1:3.47, y8+1:-0.47, y10+1:-1.83]	[b2+1:45457, b3+1:33759, b5+1:4743, b6+1:22711, b7+1:15953, b8+1:19965, b11+1:4750];[y1+1:9155, y2+1:8300, y3+1:4830, y4+1:69105, y5+1:8705, y6+1:9624, y7+1:3848, y8+1:20827, y10+1:21840]	16	3659	2	0.000255	3224	2	0.000294	0.00988907	0.001821
Sample_aging_16-calib	31804	60.2718	132	1.11282e+06	31739	3	608.643	1822.91	9.098	1.004	LGSSEVEQVQLVVDGVK	LGSSEVEQVQLVVD[Metal:Calcium on D]GVK	LGSSEVEQVQLVVD[Metal:Calcium on D]GVK	6	Calcium on D	H-2Ca	H-2Ca	1	0	1822.9	0.0072	3.95	A0A0A0MVC7	Creatine kinase, M-type	primary:CKM	full	[342 to 358]	R	L	T	[b2+1, b3+1, b15+2];[y1+1, y3+1, y6+1, y14+2, y15+2, y16+2]	[b2+1:171.11278, b3+1:258.14613, b15+2:789.87135];[y1+1:147.11260, y3+1:303.20238, y6+1:654.30865, y14+2:783.88868, y15+2:827.40619, y16+2:855.91575]	[b2+1:-0.00002, b3+1:0.00130, b15+2:0.00316];[y1+1:-0.00021, y3+1:-0.00031, y6+1:-0.00474, y14+2:0.00143, y15+2:0.00443, y16+2:0.00208]	[b2+1:-0.13, b3+1:5.06, b15+2:2.00];[y1+1:-1.41, y3+1:-1.01, y6+1:-7.26, y14+2:0.91, y15+2:2.68, y16+2:1.22]	[b2+1:8611, b3+1:2840, b15+2:11722];[y1+1:9510, y3+1:9325, y6+1:4385, y14+2:6848, y15+2:17974, y16+2:37620]	9	10132	47	0.004637	8722	46	0.005273	0.072328	0.009826
Sample_aging_13-calib	11737	22.271	153	1.73792e+06	11697	4	649.545	2594.15	10.082	0.003	LNYKPEEEYPDLSKHNNHMAK	LNYKPEEEYPD[Metal:Calcium on D]LSKHNNHMAK	LNYKPEEEYPD[Metal:Calcium on D]LSKHNNHMAK	1	Calcium on D	H-2Ca	H-2Ca	1	2	2594.15	-0.00157	-0.61	A0A0A0MVC7	Creatine kinase, M-type	primary:CKM	full	[12 to 32]	K	V	T	[b2+1, b8+1];[y1+1, y2+1, y3+1, y6+1, y7+1, y12+2, y17+2, y20+3]	[b2+1:228.13348, b8+1:1003.47223];[y1+1:147.11228, y2+1:218.14956, y3+1:349.18756, y6+1:714.33631, y7+1:851.39050, y12+2:715.31784, y17+2:1038.93587, y20+3:828.02714]	[b2+1:-0.00079, b8+1:-0.00087];[y1+1:-0.00053, y2+1:-0.00035, y3+1:-0.00284, y6+1:0.00114, y7+1:-0.00358, y12+2:-0.00339, y17+2:-0.01120, y20+3:-0.01000]	[b2+1:-3.46, b8+1:-0.87];[y1+1:-3.60, y2+1:-1.63, y3+1:-8.15, y6+1:1.60, y7+1:-4.21, y12+2:-2.37, y17+2:-5.39, y20+3:-4.03]	[b2+1:10479, b8+1:4116];[y1+1:6487, y2+1:6613, y3+1:4414, y6+1:3976, y7+1:5263, y12+2:30675, y17+2:45632, y20+3:24914]	10	8986	21	0.002249	7768	21	0.002612	0.491452	0.082145
Sample_aging_23-calib	44663	67.6337	145	1.05728e+06	44623	4	921.453	3681.78	16.296	1.005	SMTEKEQQQLIDDHFLFDKPVSPLLLASGMAR	SMTEKEQQQLID[Metal:Calcium on D]DHFLFDKPVSPLLLASGMAR	SMTEKEQQQLID[Metal:Calcium on D]DHFLFDKPVSPLLLASGMAR	1	Calcium on D	H-2Ca	H-2Ca	1	2	3681.78	-0.00298	-0.81	A0A0A0MVC7	Creatine kinase, M-type	primary:CKM	full	[178 to 209]	K	D	T	[b2+1, b6+1, b12+2, b21+3, b25+3, b26+3];[y1+1, y4+1, y5+1, y6+1, y7+1, y8+1, y9+1, y10+1, y11+1, y13+1]	[b2+1:219.07963, b6+1:706.30833, b12+2:735.31859, b21+3:856.73165, b25+3:993.47951, b26+3:1031.16899];[y1+1:175.11898, y4+1:434.21769, y5+1:521.24987, y6+1:592.28779, y7+1:705.37131, y8+1:818.45591, y9+1:931.54095, y10+1:1028.59071, y11+1:1115.62409, y13+1:1311.74406]	[b2+1:-0.00016, b6+1:0.00071, b12+2:0.00454, b21+3:0.00521, b25+3:-0.00414, b26+3:-0.01976];[y1+1:0.00003, y4+1:-0.00032, y5+1:-0.00017, y6+1:0.00063, y7+1:0.00009, y8+1:0.00062, y9+1:0.00160, y10+1:-0.00140, y11+1:-0.00005, y13+1:-0.00126]	[b2+1:-0.75, b6+1:1.01, b12+2:3.09, b21+3:2.03, b25+3:-1.39, b26+3:-6.40];[y1+1:0.18, y4+1:-0.74, y5+1:-0.33, y6+1:1.07, y7+1:0.13, y8+1:0.76, y9+1:1.72, y10+1:-1.37, y11+1:-0.05, y13+1:-0.96]	[b2+1:7044, b6+1:5718, b12+2:6746, b21+3:4840, b25+3:15350, b26+3:5225];[y1+1:6103, y4+1:10085, y5+1:27192, y6+1:47330, y7+1:49669, y8+1:34162, y9+1:10250, y10+1:41488, y11+1:29984, y13+1:11821]	16	3300	1	0.000255	2919	1	0.000294	0.577862	0.107383
Sample_aging_17-calib	23963	39.9238	155	3.05947e+06	23902	2	501.763	1001.51	10.03	4.919	VLTLDLYK	VLTLD[Metal:Calcium on D]LYK	VLTLD[Metal:Calcium on D]LYK	10	Calcium on D	H-2Ca	H-2Ca	1	0	1001.51	0.00136	1.35	A0A0A0MVC7	Creatine kinase, M-type	primary:CKM	full	[33 to 40]	K	K	T	[b2+1, b3+1, b6+1, b7+2];[y1+1, y2+1, y3+1, y4+1, y5+1, y7+2]	[b2+1:213.15976, b3+1:314.20712, b6+1:693.35021, b7+2:428.71050];[y1+1:147.11270, y2+1:310.17508, y3+1:423.25839, y4+1:576.23504, y5+1:689.31835, y7+2:452.22960]	[b2+1:0.00000, b3+1:-0.00031, b6+1:0.00076, b7+2:0.00096];[y1+1:-0.00010, y2+1:-0.00106, y3+1:-0.00181, y4+1:0.00096, y5+1:0.00021, y7+2:0.00205]	[b2+1:0.01, b3+1:-1.00, b6+1:1.10, b7+2:1.12];[y1+1:-0.72, y2+1:-3.42, y3+1:-4.29, y4+1:1.67, y5+1:0.30, y7+2:2.27]	[b2+1:4376, b3+1:3712, b6+1:11409, b7+2:19547];[y1+1:21409, y2+1:4169, y3+1:3412, y4+1:3821, y5+1:8644, y7+2:12036]	10	9308	21	0.002249	8014	21	0.002612	0.000464857	0.000248
Sample_aging_36-calib	18259	31.8269	92	4.80153e+06	18242	2	565.811	1129.61	12.129	6	VLTLDLYKK	VLTLD[Metal:Calcium on D]LYKK	VLTLD[Metal:Calcium on D]LYKK	47	Calcium on D	H-2Ca	H-2Ca	1	1	1129.61	0.00082	0.72	A0A0A0MVC7	Creatine kinase, M-type	primary:CKM	full	[33 to 41]	K	L	T	[b2+1, b3+1, b7+1, b8+2];[y1+1, y2+1, y3+1, y4+1, y5+1, y6+1, y7+1, y8+2]	[b2+1:213.15941, b3+1:314.20683, b7+1:856.41954, b8+2:492.75682];[y1+1:147.11260, y2+1:275.20726, y3+1:438.27101, y4+1:551.35506, y5+1:704.32865, y6+1:817.41545, y7+1:918.46346, y8+2:516.27591]	[b2+1:-0.00035, b3+1:-0.00060, b7+1:0.00677, b8+2:-0.00137];[y1+1:-0.00020, y2+1:-0.00051, y3+1:-0.00009, y4+1:-0.00010, y5+1:-0.00039, y6+1:0.00235, y7+1:0.00267, y8+2:-0.00032]	[b2+1:-1.64, b3+1:-1.92, b7+1:7.92, b8+2:-1.40];[y1+1:-1.39, y2+1:-1.86, y3+1:-0.21, y4+1:-0.17, y5+1:-0.56, y6+1:2.87, y7+1:2.91, y8+2:-0.31]	[b2+1:21333, b3+1:10424, b7+1:24120, b8+2:448508];[y1+1:26720, y2+1:6467, y3+1:8524, y4+1:14652, y5+1:15084, y6+1:8686, y7+1:10268, y8+2:23232]	12	6571	2	0.000255	5754	2	0.000294	0.000249267	0.000145
Sample_aging_45-calib	33548	55.0133	200	2.74057e+06	33522	3	512.215	1533.62	13.112	5.039	APSWFDTGLSEMR	APSWFD[Metal:Calcium on D]TGLSEMR	APSWFD[Metal:Calcium on D]TGLSEMR	17	Calcium on D	H-2Ca	H-2Ca	1	0	1533.62	0.00052	0.34	A0A2I3N502	Crystallin alpha B	primary:CRYAB	full	[55 to 67]	R	L	T	[b2+1, b6+2, b11+2];[y1+1, y2+1, y3+1, y4+1, y5+1, y6+1, y7+1, y9+2, y11+2, y12+2]	[b2+1:169.09661, b6+2:371.62825, b11+2:615.24259];[y1+1:175.11832, y2+1:306.15878, y3+1:435.20218, y4+1:522.23414, y5+1:635.31825, y6+1:692.33842, y7+1:793.38571, y9+2:547.21705, y11+2:683.77359, y12+2:732.30003]	[b2+1:-0.00054, b6+2:-0.00156, b11+2:-0.00071];[y1+1:-0.00063, y2+1:-0.00065, y3+1:0.00015, y4+1:0.00008, y5+1:0.00012, y6+1:-0.00117, y7+1:-0.00155, y9+2:-0.00274, y11+2:-0.00100, y12+2:-0.00089]	[b2+1:-3.22, b6+2:-2.11, b11+2:-0.58];[y1+1:-3.63, y2+1:-2.14, y3+1:0.34, y4+1:0.15, y5+1:0.20, y6+1:-1.69, y7+1:-1.96, y9+2:-2.51, y11+2:-0.73, y12+2:-0.61]	[b2+1:16869, b6+2:34782, b11+2:10857];[y1+1:20799, y2+1:37048, y3+1:9926, y4+1:38868, y5+1:6541, y6+1:28133, y7+1:14151, y9+2:6963, y11+2:54717, y12+2:26208]	13	5772	2	0.000255	5052	2	0.000294	0.00171906	0.000553
Sample_aging_38-calib	24149	40.6987	200	2.19089e+06	24116	3	565.258	1692.75	13.065	1.002	TKPADDEMLFIYGR	TKPADD[Metal:Calcium on D]EMLFIYGR	TKPADD[Metal:Calcium on D]EMLFIYGR	3	Calcium on D	H-2Ca	H-2Ca	1	1	1692.75	0.00184	1.09	A0A096NRY9|A0A2I3MQM2|A0A2I3MS71|A0A2I3N3I4|A0A2I3NBA1|Q3I224	Diazepam binding inhibitor, acyl-CoA binding protein|Diazepam binding inhibitor, acyl-CoA binding protein (Fragment)	|primary:DBI	full	[19 to 32]|[78 to 91]|[59 to 72]|[28 to 41]|[75 to 88]|[35 to 48]	K	Y	T	[b2+1, b6+1, b8+1, b10+2];[y1+1, y3+1, y4+1, y5+1, y6+1, y7+1, y9+2, y11+2, y12+3]	[b2+1:230.14925, b6+1:666.24059, b8+1:926.33108, b10+2:593.74241];[y1+1:175.11840, y3+1:395.20263, y4+1:508.28799, y5+1:655.35705, y6+1:768.44104, y7+1:899.48259, y9+2:591.25212, y11+2:684.28264, y12+3:488.87628]	[b2+1:-0.00066, b6+1:-0.00004, b8+1:0.00738, b10+2:0.00137];[y1+1:-0.00056, y3+1:-0.00112, y4+1:0.00018, y5+1:0.00083, y6+1:0.00076, y7+1:0.00182, y9+2:-0.00029, y11+2:-0.00330, y12+3:0.00021]	[b2+1:-2.90, b6+1:-0.06, b8+1:7.97, b10+2:1.16];[y1+1:-3.20, y3+1:-2.84, y4+1:0.36, y5+1:1.27, y6+1:0.98, y7+1:2.03, y9+2:-0.24, y11+2:-2.42, y12+3:0.15]	[b2+1:6964, b6+1:4101, b8+1:4326, b10+2:4191];[y1+1:16302, y3+1:16592, y4+1:13595, y5+1:21794, y6+1:5199, y7+1:7128, y9+2:21962, y11+2:9908, y12+3:10640]	13	5910	2	0.000255	5164	2	0.000294	0.00318724	0.000788
Sample_aging_23-calib	22522	36.1422	188	6.63278e+06	22485	4	620.546	2478.15	14.062	1.02	YKQATVGDINTERPGMLDFTGK	YKQATVGD[Metal:Calcium on D]INTERPGMLDFTGK	YKQATVGD[Metal:Calcium on D]INTERPGMLDFTGK	21	Calcium on D	H-2Ca	H-2Ca	1	2	2478.15	0.00094	0.38	A0A096NRY9|A0A2I3MQM2|A0A2I3MS71|A0A2I3N3I4|A0A2I3NBA1|Q3I224	Diazepam binding inhibitor, acyl-CoA binding protein|Diazepam binding inhibitor, acyl-CoA binding protein (Fragment)	|primary:DBI	full	[33 to 54]|[92 to 113]|[73 to 94]|[42 to 63]|[89 to 110]|[49 to 70]	R	A	T	[b2+1, b3+1, b8+2, b18+3, b19+3];[y1+1, y2+1, y3+1, y4+1, y5+1, y9+1, y12+2, y13+2, y14+2]	[b2+1:292.16520, b3+1:420.22398, b8+2:451.18968, b18+3:676.64413, b19+3:725.66786];[y1+1:147.11248, y2+1:204.13395, y3+1:305.18118, y4+1:452.25072, y5+1:567.27756, y9+1:965.47827, y12+2:676.33869, y13+2:733.35885, y14+2:789.90141]	[b2+1:-0.00037, b3+1:-0.00017, b8+2:-0.00062, b18+3:0.00105, b19+3:0.00381];[y1+1:-0.00033, y2+1:-0.00032, y3+1:-0.00076, y4+1:0.00036, y5+1:0.00025, y9+1:0.00219, y12+2:0.00264, y13+2:0.00003, y14+2:0.00110]	[b2+1:-1.26, b3+1:-0.40, b8+2:-0.69, b18+3:0.52, b19+3:1.75];[y1+1:-2.24, y2+1:-1.56, y3+1:-2.51, y4+1:0.80, y5+1:0.45, y9+1:2.27, y12+2:1.95, y13+2:0.02, y14+2:0.69]	[b2+1:29481, b3+1:14636, b8+2:84628, b18+3:57890, b19+3:12378];[y1+1:32186, y2+1:38893, y3+1:13622, y4+1:19895, y5+1:10175, y9+1:8767, y12+2:16496, y13+2:37325, y14+2:36694]	14	5088	2	0.000255	4443	2	0.000294	0.0602996	0.008164
Sample_aging_17-calib	27955	45.6474	144	1.13623e+06	27911	4	578.524	2310.07	14.218	1.003	GVVPLAGTDGETTTQGLDGLSER	GVVPLAGTD[Metal:Calcium on D]GETTTQGLDGLSER	GVVPLAGTD[Metal:Calcium on D]GETTTQGLDGLSER	1	Calcium on D	H-2Ca	H-2Ca	1	0	2310.07	0.00105	0.45	A0A096P398|A0A2I3MJ33	Fructose-bisphosphate aldolase	primary:ALDOC	full	[118 to 140]|[112 to 134]	K	C	T	[b2+1, b3+1, b10+1, b16+2];[y1+1, y3+1, y4+1, y5+1, y6+1, y7+1, y8+1, y18+2, y19+2, y20+3]	[b2+1:157.09666, b3+1:256.16472, b10+1:905.40116, b16+2:761.83876];[y1+1:175.11848, y3+1:391.19348, y4+1:504.27806, y5+1:561.29847, y6+1:676.32546, y7+1:789.41430, y8+1:846.42555, y18+2:923.39212, y19+2:979.92848, y20+3:685.97601]	[b2+1:-0.00050, b3+1:-0.00084, b10+1:-0.00284, b16+2:0.00057];[y1+1:-0.00047, y3+1:-0.00010, y4+1:0.00043, y5+1:-0.00063, y6+1:-0.00059, y7+1:0.00419, y8+1:-0.00602, y18+2:-0.00042, y19+2:-0.01177, y20+3:-0.00074]	[b2+1:-3.19, b3+1:-3.31, b10+1:-3.14, b16+2:0.37];[y1+1:-2.71, y3+1:-0.24, y4+1:0.84, y5+1:-1.12, y6+1:-0.87, y7+1:5.31, y8+1:-7.12, y18+2:-0.23, y19+2:-6.01, y20+3:-0.36]	[b2+1:19869, b3+1:8386, b10+1:3618, b16+2:26152];[y1+1:14645, y3+1:30523, y4+1:8916, y5+1:27984, y6+1:34171, y7+1:4081, y8+1:5717, y18+2:12003, y19+2:4717, y20+3:47274]	14	4642	2	0.000255	4081	2	0.000294	0.197212	0.026733
Sample_aging_12-calib	39151	61.0395	100	520144	39084	5	653.724	3263.58	8.179	1.01	KYTLPPGVDPTQVSSSLSPEGTLTVEAPMPK	KYTLPPGVD[Metal:Calcium on D]PTQVSSSLSPEGTLTVEAPMPK	KYTLPPGVD[Metal:Calcium on D]PTQVSSSLSPEGTLTVEAPMPK	1	Calcium on D	H-2Ca	H-2Ca	1	1	3263.59	-0.01019	-3.12	A0A096NWZ5	Heat shock protein family B (small) member 1	primary:HSPB1	full	[141 to 171]	R	L	T	[b1+1, b4+1, b7+1, b9+1];[y1+1, y2+1, y8+1, y26+3]	[b1+1:129.10197, b4+1:506.29679, b7+1:757.42418, b9+1:1009.47046];[y1+1:147.11223, y2+1:244.16522, y8+1:872.45761, y26+3:888.09237]	[b1+1:-0.00027, b4+1:-0.00052, b7+1:-0.00012, b9+1:0.00386];[y1+1:-0.00057, y2+1:-0.00034, y8+1:0.00299, y26+3:0.00324]	[b1+1:-2.13, b4+1:-1.03, b7+1:-0.16, b9+1:3.83];[y1+1:-3.91, y2+1:-1.42, y8+1:3.43, y26+3:1.22]	[b1+1:29584, b4+1:21263, b7+1:11352, b9+1:4977];[y1+1:3325, y2+1:10512, y8+1:4767, y26+3:7357]	8	11168	99	0.008852	9500	92	0.009668	0.686464	0.151018
Sample_aging_23-calib	28395	44.5037	200	4.62204e+06	28358	4	456.223	1820.86	15.157	2.02	VSLDVNHFAPDELTVK	VSLDVNHFAPD[Metal:Calcium on D]ELTVK	VSLDVNHFAPD[Metal:Calcium on D]ELTVK	30	Calcium on D	H-2Ca	H-2Ca	1	0	1820.86	-0.00103	-0.57	A0A096NWZ5	Heat shock protein family B (small) member 1	primary:HSPB1	full	[97 to 112]	R	T	T	[b2+1, b4+1, b7+1, b11+2, b12+2];[y1+1, y2+1, y3+1, y4+1, y5+1, y11+2, y12+2, y13+2, y14+2, y15+3]	[b2+1:187.10754, b4+1:415.21816, b7+1:765.38917, b11+2:617.26305, b12+2:681.78863];[y1+1:147.11271, y2+1:246.18106, y3+1:347.22917, y4+1:460.31366, y5+1:589.35603, y11+2:654.79821, y12+2:704.33152, y13+2:761.84523, y14+2:818.38736, y15+3:574.93865]	[b2+1:-0.00018, b4+1:-0.00057, b7+1:0.00019, b11+2:-0.00234, b12+2:0.00623];[y1+1:-0.00010, y2+1:-0.00016, y3+1:0.00027, y4+1:0.00070, y5+1:0.00048, y11+2:-0.00042, y12+2:-0.00221, y13+2:-0.00175, y14+2:-0.00156, y15+3:0.00037]	[b2+1:-0.98, b4+1:-1.37, b7+1:0.25, b11+2:-1.89, b12+2:4.58];[y1+1:-0.68, y2+1:-0.64, y3+1:0.78, y4+1:1.52, y5+1:0.81, y11+2:-0.32, y12+2:-1.57, y13+2:-1.15, y14+2:-0.95, y15+3:0.22]	[b2+1:47914, b4+1:7750, b7+1:9354, b11+2:69956, b12+2:21788];[y1+1:122829, y2+1:35057, y3+1:60085, y4+1:30306, y5+1:22352, y11+2:11345, y12+2:41301, y13+2:143903, y14+2:14668, y15+3:88563]	15	4130	2	0.000255	3631	2	0.000294	0.00788999	0.00151
Sample_aging_40-calib	47544	73.2718	102	488874	47505	4	784.883	3135.5	9.138	1.008	YTLPPGVDPTQVSSSLSPEGTLTVEAPMPK	YTLPPGVD[Metal:Calcium on D]PTQVSSSLSPEGTLTVEAPMPK	YTLPPGVD[Metal:Calcium on D]PTQVSSSLSPEGTLTVEAPMPK	1	Calcium on D	H-2Ca	H-2Ca	1	0	3135.5	0.00118	0.38	A0A096NWZ5	Heat shock protein family B (small) member 1	primary:HSPB1	full	[142 to 171]	K	L	T	[b2+1];[y1+1, y2+1, y4+1, y7+1, y8+1, y13+2, y26+3, y27+3]	[b2+1:265.11709];[y1+1:147.11274, y2+1:244.16513, y4+1:472.25681, y7+1:771.40824, y8+1:872.45763, y13+2:685.35261, y26+3:888.08658, y27+3:920.44072]	[b2+1:-0.00119];[y1+1:-0.00006, y2+1:-0.00044, y4+1:-0.00201, y7+1:0.00130, y8+1:0.00301, y13+2:-0.00523, y26+3:-0.01413, y27+3:-0.00449]	[b2+1:-4.52];[y1+1:-0.43, y2+1:-1.81, y4+1:-4.27, y7+1:1.69, y8+1:3.45, y13+2:-3.82, y26+3:-5.31, y27+3:-1.63]	[b2+1:4399];[y1+1:2612, y2+1:7836, y4+1:2536, y7+1:7605, y8+1:7661, y13+2:4131, y26+3:11222, y27+3:19434]	9	9855	37	0.003746	8498	37	0.004347	0.934131	0.398079
Sample_aging_45-calib	31187	51.5101	200	2.17621e+06	31167	3	581.955	1742.84	10.065	3.972	DLTVDSASPVYQAVIK	DLTVD[Metal:Calcium on D]SASPVYQAVIK	DLTVD[Metal:Calcium on D]SASPVYQAVIK	4	Calcium on D	H-2Ca	H-2Ca	1	0	1742.84	0.00258	1.48	A0A2I3MU89|A0A2I3N9M4	LIM domain binding 3	primary:LDB3	full	[189 to 204]|[304 to 319]	K	N	T	[b2+1, b3+1, b13+2, b15+2];[y1+1, y2+1, y6+1, y12+2, y13+2, y14+2]	[b2+1:229.11846, b3+1:330.16714, b13+2:693.29846, b15+2:799.37483];[y1+1:147.11283, y2+1:260.19719, y6+1:721.42587, y12+2:658.31397, y13+2:707.84865, y14+2:758.37281]	[b2+1:0.00017, b3+1:0.00118, b13+2:0.00001, b15+2:0.00028];[y1+1:0.00002, y2+1:0.00033, y6+1:0.00156, y12+2:0.00013, y13+2:0.00108, y14+2:0.00172]	[b2+1:0.76, b3+1:3.57, b13+2:0.01, b15+2:0.17];[y1+1:0.16, y2+1:1.26, y6+1:2.17, y12+2:0.10, y13+2:0.76, y14+2:1.14]	[b2+1:17183, b3+1:6226, b13+2:6118, b15+2:6089];[y1+1:15149, y2+1:3313, y6+1:5846, y12+2:16489, y13+2:13390, y14+2:51276]	10	9128	21	0.002249	7882	21	0.002612	0.0134877	0.00232
Sample_aging_20-calib	27500	45.6068	190	2.07233e+06	27447	3	413.552	1237.63	9.155	4.043	ITLSQVGDVLR	ITLSQVGD[Metal:Calcium on D]VLR	ITLSQVGD[Metal:Calcium on D]VLR	27	Calcium on D	H-2Ca	H-2Ca	1	0	1237.63	0.00036	0.29	A0A096MYN2|A0A2I3MBC2	Myosin light chain 1	primary:MYL1	full	[70 to 80]|[26 to 36]	K	A	T	[b2+1, b8+2];[y1+1, y2+1, y3+1, y6+1, y8+2, y9+2, y10+2]	[b2+1:215.13859, b8+2:426.69229];[y1+1:175.11870, y2+1:288.20262, y3+1:387.27123, y6+1:696.33326, y8+2:456.21724, y9+2:512.75845, y10+2:563.28225]	[b2+1:-0.00043, b8+2:-0.00014];[y1+1:-0.00025, y2+1:-0.00040, y3+1:-0.00020, y6+1:-0.00193, y8+2:0.00140, y9+2:-0.00024, y10+2:-0.00031]	[b2+1:-2.01, b8+2:-0.17];[y1+1:-1.44, y2+1:-1.39, y3+1:-0.51, y6+1:-2.77, y8+2:1.54, y9+2:-0.24, y10+2:-0.27]	[b2+1:10196, b8+2:39661];[y1+1:46353, y2+1:24107, y3+1:46155, y6+1:2971, y8+2:9374, y9+2:39330, y10+2:102478]	9	9763	33	0.003371	8423	33	0.003907	0.000890195	0.00037
Sample_aging_25-calib	22876	38.3884	144	947257	22837	4	432.472	1725.86	10.188	1.009	TGDSKITLSQVGDVLR	TGD[Metal:Calcium on D]SKITLSQVGDVLR	TGD[Metal:Calcium on D]SKITLSQVGDVLR	4	Calcium on D	H-2Ca	H-2Ca	1	1	1725.86	0.00216	1.25	A0A096MYN2|A0A2I3MBC2	Myosin light chain 1	primary:MYL1	full	[65 to 80]|[21 to 36]	R	A	T	[b2+1, b10+2];[y1+1, y2+1, y3+1, y4+1, y5+1, y6+1, y14+3, y15+3]	[b2+1:159.07613, b10+2:535.24488];[y1+1:175.11863, y2+1:288.20276, y3+1:387.27180, y4+1:502.29906, y5+1:559.32020, y6+1:658.39289, y14+3:523.60282, y15+3:542.61096]	[b2+1:-0.00029, b10+2:-0.00122];[y1+1:-0.00032, y2+1:-0.00026, y3+1:0.00037, y4+1:0.00068, y5+1:0.00036, y6+1:0.00464, y14+3:-0.00163, y15+3:0.00131]	[b2+1:-1.82, b10+2:-1.14];[y1+1:-1.84, y2+1:-0.90, y3+1:0.95, y4+1:1.36, y5+1:0.65, y6+1:7.06, y14+3:-1.04, y15+3:0.81]	[b2+1:5359, b10+2:14609];[y1+1:15820, y2+1:20594, y3+1:20567, y4+1:12893, y5+1:15055, y6+1:4272, y14+3:11755, y15+3:57545]	10	8435	10	0.001176	7315	10	0.001356	0.106217	0.014331
Sample_aging_23-calib	46328	69.9957	200	1.80354e+06	46265	4	615.775	2459.07	11.102	1.006	AVEGGSSSVFSMFDQTQIQEFK	AVEGGSSSVFSMFD[Metal:Calcium on D]QTQIQEFK	AVEGGSSSVFSMFD[Metal:Calcium on D]QTQIQEFK	9	Calcium on D	H-2Ca	H-2Ca	1	0	2459.06	0.00646	2.63	A0A096NMI2	Myosin light chain, phosphorylatable, fast skeletal muscle	primary:MYLPF	full	[10 to 31]	R	A	T	[b2+1];[y1+1, y2+1, y4+1, y5+1, y12+2, y13+2, y15+2, y16+2, y17+2, y19+2]	[b2+1:171.11252];[y1+1:147.11261, y2+1:294.18113, y4+1:551.28170, y5+1:664.36736, y12+2:770.32445, y13+2:843.86137, y15+2:936.91350, y16+2:980.42620, y17+2:1023.94194, y19+2:1080.96283]	[b2+1:-0.00029];[y1+1:-0.00019, y2+1:-0.00009, y4+1:-0.00069, y5+1:0.00091, y12+2:-0.00447, y13+2:0.00095, y15+2:0.00478, y16+2:-0.00185, y17+2:-0.00240, y19+2:-0.00354]	[b2+1:-1.68];[y1+1:-1.30, y2+1:-0.30, y4+1:-1.25, y5+1:1.37, y12+2:-2.90, y13+2:0.56, y15+2:2.55, y16+2:-0.94, y17+2:-1.17, y19+2:-1.64]	[b2+1:34623];[y1+1:14063, y2+1:20963, y4+1:6815, y5+1:9105, y12+2:15627, y13+2:30498, y15+2:17403, y16+2:15758, y17+2:7011, y19+2:12442]	11	7695	2	0.000255	6684	2	0.000294	0.0227758	0.003532
Sample_aging_13-calib	21171	36.6149	179	1.50699e+06	21132	3	603.913	1808.72	13.146	1.005	ADNFEYSDPVDGSISR	ADNFEYSD[Metal:Calcium on D]PVDGSISR	ADNFEYSD[Metal:Calcium on D]PVDGSISR	1	Calcium on D	H-2Ca	H-2Ca	1	0	1808.72	0.00097	0.54	A0A2I3N9B2	Phosphoglucomutase 1	primary:PGM1	full	[471 to 486]	K	N	T	[b2+1, b3+1, b8+2, b11+2];[y1+1, y4+1, y5+1, y6+1, y7+1, y8+1, y11+2, y14+3, y15+3]	[b2+1:187.07128, b3+1:301.11342, b8+2:490.65014, b11+2:646.22393];[y1+1:175.11840, y4+1:462.26770, y5+1:519.28762, y6+1:634.31489, y7+1:733.37924, y8+1:830.43641, y11+2:617.25632, y14+3:541.89068, y15+3:580.23307]	[b2+1:-0.00005, b3+1:-0.00084, b8+2:-0.00150, b11+2:-0.00205];[y1+1:-0.00055, y4+1:0.00063, y5+1:-0.00091, y6+1:-0.00059, y7+1:-0.00465, y8+1:-0.00025, y11+2:-0.00053, y14+3:-0.00234, y15+3:-0.00211]	[b2+1:-0.29, b3+1:-2.81, b8+2:-1.53, b11+2:-1.59];[y1+1:-3.15, y4+1:1.36, y5+1:-1.76, y6+1:-0.93, y7+1:-6.35, y8+1:-0.30, y11+2:-0.43, y14+3:-1.44, y15+3:-1.22]	[b2+1:6106, b3+1:4182, b8+2:37157, b11+2:14525];[y1+1:9520, y4+1:5787, y5+1:39837, y6+1:22653, y7+1:5691, y8+1:34879, y11+2:7589, y14+3:20371, y15+3:11713]	13	5637	2	0.000255	4944	2	0.000294	0.0742031	0.010029
Sample_aging_32-calib	51760	80.0711	182	1.02146e+06	51724	4	799.654	3194.59	15.121	1.005	ELASQPDVDGFLVGGASLKPEFVDIINAKQ	ELASQPD[Metal:Calcium on D]VDGFLVGGASLKPEFVDIINAKQ	ELASQPD[Metal:Calcium on D]VDGFLVGGASLKPEFVDIINAKQ	3	Calcium on D	H-2Ca	H-2Ca	1	2	3194.58	0.00425	1.33	A0A096NGJ9	Triosephosphate isomerase	primary:TPI1	full	[257 to 286]	K	-	T	[b1+1, b2+1, b7+2, b11+2, b12+1, b13+2];[y1+1, y2+1, y4+1, y5+1, y6+1, y7+1, y11+1, y17+2, y18+2]	[b1+1:130.04992, b2+1:243.13425, b7+2:390.14851, b11+2:599.24010, b12+1:1310.55404, b13+2:705.31649];[y1+1:147.07627, y2+1:275.17100, y4+1:460.25182, y5+1:573.33549, y6+1:686.41998, y7+1:801.44704, y11+1:1273.67592, y17+2:893.98853, y18+2:943.52443]	[b1+1:0.00006, b2+1:0.00032, b7+2:0.00144, b11+2:-0.00062, b12+1:-0.00356, b13+2:-0.00031];[y1+1:-0.00015, y2+1:-0.00039, y4+1:0.00039, y5+1:0.00000, y6+1:0.00043, y7+1:0.00055, y11+1:-0.00276, y17+2:-0.00000, y18+2:0.00340]	[b1+1:0.43, b2+1:1.32, b7+2:1.85, b11+2:-0.52, b12+1:-2.71, b13+2:-0.22];[y1+1:-1.03, y2+1:-1.41, y4+1:0.86, y5+1:0.00, y6+1:0.63, y7+1:0.68, y11+1:-2.17, y17+2:-0.00, y18+2:1.80]	[b1+1:2521, b2+1:6583, b7+2:5301, b11+2:10762, b12+1:4648, b13+2:8630];[y1+1:8108, y2+1:9722, y4+1:7638, y5+1:6333, y6+1:5816, y7+1:11318, y11+1:8853, y17+2:18973, y18+2:8085]	15	4229	2	0.000255	3718	2	0.000294	0.00836164	0.001612
Sample_aging_2-calib	28532	45.8024	107	1.7451e+06	28478	4	518.464	2069.83	11.097	0.003	GTGGVDTAAVGSVFDVSNADR	GTGGVD[Metal:Calcium on D]TAAVGSVFDVSNAD[Metal:Calcium on D]R	GTGGVD[Metal:Calcium on D]TAAVGSVFDVSNAD[Metal:Calcium on D]R	1	Calcium on D Calcium on D	Ca2	Ca2	2	0	2069.83	1e-05	0	A0A0A0MVC7	Creatine kinase, M-type	primary:CKM	full	[321 to 341]	R	L	T	[b2+1, b4+1, b9+2, b15+2];[y1+1, y6+2, y11+2, y12+2, y13+2, y14+2, y19+3]	[b2+1:159.07635, b4+1:273.11947, b9+2:384.64567, b15+2:686.78729];[y1+1:175.11885, y6+2:350.14021, y11+2:602.74831, y12+2:652.28249, y13+2:687.80096, y14+2:723.32140, y19+3:638.25933]	[b2+1:-0.00007, b4+1:0.00013, b9+2:0.00051, b15+2:-0.00193];[y1+1:-0.00010, y6+2:-0.00017, y11+2:-0.00124, y12+2:-0.00130, y13+2:-0.00147, y14+2:0.00229, y19+3:-0.00268]	[b2+1:-0.46, b4+1:0.47, b9+2:0.66, b15+2:-1.41];[y1+1:-0.58, y6+2:-0.24, y11+2:-1.03, y12+2:-0.99, y13+2:-1.07, y14+2:1.59, y19+3:-1.40]	[b2+1:6345, b4+1:7326, b9+2:19725, b15+2:6592];[y1+1:39502, y6+2:18761, y11+2:28635, y12+2:13514, y13+2:10009, y14+2:4767, y19+3:14690]	11	7734	2	0.000255	6717	2	0.000294	0.947119	0.432138
Sample_aging_44-calib	23381	38.6193	200	3.80303e+06	23364	4	557.489	2225.93	11.09	0.002	RGTGGVDTAAVGSVFDVSNADR	RGTGGVDTAAVGSVFD[Metal:Calcium on D]VSNAD[Metal:Calcium on D]R	RGTGGVDTAAVGSVFD[Metal:Calcium on D]VSNAD[Metal:Calcium on D]R	2	Calcium on D Calcium on D	Ca2	Ca2	2	1	2225.93	-0.00281	-1.26	A0A0A0MVC7	Creatine kinase, M-type	primary:CKM	full	[320 to 341]	K	L	T	[b4+1, b5+1, b6+1, b7+1, b8+1, b9+1, b10+1];[y1+1, y13+2, y14+2, y16+2]	[b4+1:372.19648, b5+1:429.22002, b6+1:528.28892, b7+1:643.31615, b8+1:744.36402, b9+1:815.39897, b10+1:886.43753];[y1+1:175.11882, y13+2:706.77569, y14+2:742.29386, y16+2:850.32990]	[b4+1:-0.00252, b5+1:-0.00044, b6+1:0.00005, b7+1:0.00033, b8+1:0.00053, b9+1:-0.00163, b10+1:-0.00019];[y1+1:-0.00013, y13+2:0.00104, y14+2:0.00027, y16+2:-0.00226]	[b4+1:-6.78, b5+1:-1.03, b6+1:0.09, b7+1:0.52, b8+1:0.71, b9+1:-2.00, b10+1:-0.22];[y1+1:-0.76, y13+2:0.74, y14+2:0.18, y16+2:-1.33]	[b4+1:10566, b5+1:102620, b6+1:45761, b7+1:41967, b8+1:16101, b9+1:23724, b10+1:35626];[y1+1:24303, y13+2:10760, y14+2:15253, y16+2:16581]	11	7781	2	0.000255	6751	2	0.000294	0.0202889	0.003187
Sample_aging_11-calib	31315	50.1207	176	2.42163e+06	31261	3	621.289	1860.84	11.18	2.003	LGSSEVEQVQLVVDGVK	LGSSEVE[Metal:Calcium on E]QVQLVVD[Metal:Calcium on D]GVK	LGSSEVE[Metal:Calcium on E]QVQLVVD[Metal:Calcium on D]GVK	4	Calcium on D Calcium on E	Ca2	Ca2	2	0	1860.85	-0.00109	-0.58	A0A0A0MVC7	Creatine kinase, M-type	primary:CKM	full	[342 to 358]	R	L	T	[b2+1, b5+1];[y1+1, y3+1, y7+1, y8+1, y12+2, y13+2, y14+2, y15+2, y16+2]	[b2+1:171.11239, b5+1:474.21857];[y1+1:147.11223, y3+1:303.20243, y7+1:767.40040, y8+1:895.45777, y12+2:694.82381, y13+2:759.34143, y14+2:802.85991, y15+2:846.37794, y16+2:874.88862]	[b2+1:-0.00041, b5+1:-0.00089];[y1+1:-0.00057, y3+1:-0.00025, y7+1:0.00294, y8+1:0.00173, y12+2:-0.00063, y13+2:-0.00798, y14+2:-0.00304, y15+2:0.00099, y16+2:0.00088]	[b2+1:-2.42, b5+1:-1.87];[y1+1:-3.90, y3+1:-0.82, y7+1:3.84, y8+1:1.94, y12+2:-0.46, y13+2:-5.26, y14+2:-1.90, y15+2:0.58, y16+2:0.51]	[b2+1:28709, b5+1:3119];[y1+1:11059, y3+1:8226, y7+1:3881, y8+1:3838, y12+2:17297, y13+2:9750, y14+2:25862, y15+2:75959, y16+2:248820]	11	7318	2	0.000255	6383	2	0.000294	0.0113707	0.002027
Sample_aging_45-calib	27494	45.8979	169	2.26746e+06	27435	3	728.64	2182.9	15.173	1.004	LMAGQEDSNGCINYEAFVK	LMAGQED[Metal:Calcium on D]SNGC[Common Fixed:Carbamidomethyl on C]INYEAFVK	LMAGQED[Metal:Calcium on D]SNGCINYEAFVK	3	Calcium on D Carbamidomethyl on C	C2HCaNO	C2HCaNO	1	0	2182.9	-0.00055	-0.25	A0A096MR70	Myosin light chain 3	primary:MYL3	full	[176 to 194]	K	H	T	[b2+1, b3+1, b15+2, b16+2];[y1+1, y2+1, y3+1, y4+1, y7+1, y8+1, y13+2, y14+2, y16+2, y17+2, y18+3]	[b2+1:245.13186, b3+1:316.16939, b15+2:860.81768, b16+2:896.33549];[y1+1:147.11275, y2+1:246.18118, y3+1:393.25065, y4+1:464.28592, y7+1:870.43625, y8+1:983.52348, y13+2:777.81425, y14+2:842.33359, y16+2:934.87522, y17+2:970.39307, y18+3:690.94522]	[b2+1:0.00004, b3+1:0.00045, b15+2:0.00264, b16+2:0.00116];[y1+1:-0.00006, y2+1:-0.00004, y3+1:0.00102, y4+1:-0.00082, y7+1:0.00066, y8+1:0.00382, y13+2:0.00062, y14+2:-0.00329, y16+2:-0.00008, y17+2:-0.00149, y18+3:0.00027]	[b2+1:0.15, b3+1:1.43, b15+2:1.54, b16+2:0.65];[y1+1:-0.39, y2+1:-0.17, y3+1:2.60, y4+1:-1.78, y7+1:0.76, y8+1:3.89, y13+2:0.40, y14+2:-1.96, y16+2:-0.04, y17+2:-0.77, y18+3:0.13]	[b2+1:35715, b3+1:5021, b15+2:17248, b16+2:26443];[y1+1:26695, y2+1:10389, y3+1:4985, y4+1:7069, y7+1:7046, y8+1:5132, y13+2:9529, y14+2:8268, y16+2:42000, y17+2:162254, y18+3:24580]	15	4078	2	0.000255	3585	2	0.000294	0.0126528	0.002208
Sample_aging_38-calib	18461	32.4452	200	3.42486e+06	18407	3	566.596	1696.77	11.051	3.01	DVVICPDASLEDAKK	DVVIC[Common Fixed:Carbamidomethyl on C]PD[Metal:Calcium on D]ASLEDAKK	DVVICPD[Metal:Calcium on D]ASLEDAKK	5	Calcium on D Carbamidomethyl on C	C2HCaNO	C2HCaNO	1	1	1696.77	0.00036	0.21	A0A2I3M4I5	Parkinsonism associated deglycase	primary:PARK7	full	[49 to 63]	R	E	T	[b2+1, b7+2, b11+2, b12+2];[y1+1, y2+1, y3+1, y5+1, y8+1, y12+2, y13+2]	[b2+1:215.10215, b7+2:419.15937, b11+2:619.25496, b12+2:676.76922];[y1+1:147.11243, y2+1:275.20731, y3+1:346.24457, y5+1:590.31271, y8+1:861.47439, y12+2:692.80864, y13+2:742.33998]	[b2+1:-0.00048, b7+2:-0.00095, b11+2:-0.00557, b12+2:-0.00398];[y1+1:-0.00037, y2+1:-0.00046, y3+1:-0.00032, y5+1:-0.00171, y8+1:0.00677, y12+2:0.00102, y13+2:-0.00472]	[b2+1:-2.26, b7+2:-1.14, b11+2:-4.50, b12+2:-2.94];[y1+1:-2.54, y2+1:-1.68, y3+1:-0.91, y5+1:-2.90, y8+1:7.87, y12+2:0.74, y13+2:-3.18]	[b2+1:16938, b7+2:18284, b11+2:10469, b12+2:12932];[y1+1:60823, y2+1:7566, y3+1:7661, y5+1:5987, y8+1:10713, y12+2:8289, y13+2:16235]	11	8022	5	0.000613	6940	5	0.000708	0.0051831	0.00109
Sample_aging_12-calib	33319	52.7047	200	2.20521e+06	33273	3	509.536	1525.59	12.094	2.018	FCGWFDAELSEK	FC[Common Fixed:Carbamidomethyl on C]GWFD[Metal:Calcium on D]AELSEK	FCGWFD[Metal:Calcium on D]AELSEK	8	Calcium on D Carbamidomethyl on C	C2HCaNO	C2HCaNO	1	0	1525.59	0.00138	0.9	A0A096N3M5	Phosphoglycerate mutase	primary:PGAM2	full	[22 to 33]	R	G	T	[b2+1, b6+2, b8+2, b10+2];[y1+1, y2+1, y3+1, y4+1, y6+1, y7+1, y10+2, y11+2]	[b2+1:308.10634, b6+2:426.12803, b8+2:526.16840, b10+2:626.22294];[y1+1:147.11256, y2+1:276.15474, y3+1:363.18711, y4+1:476.27233, y6+1:676.35329, y7+1:829.32617, y10+2:610.25143, y11+2:690.26496]	[b2+1:-0.00000, b6+2:-0.00063, b8+2:0.00041, b10+2:-0.00660];[y1+1:-0.00025, y2+1:-0.00065, y3+1:-0.00032, y4+1:0.00084, y6+1:0.00210, y7+1:0.00109, y10+2:0.00132, y11+2:-0.00227]	[b2+1:-0.00, b6+2:-0.74, b8+2:0.39, b10+2:-5.28];[y1+1:-1.69, y2+1:-2.37, y3+1:-0.87, y4+1:1.77, y6+1:3.10, y7+1:1.32, y10+2:1.09, y11+2:-1.65]	[b2+1:6253, b6+2:34803, b8+2:20309, b10+2:24318];[y1+1:39075, y2+1:5587, y3+1:11110, y4+1:8400, y6+1:5691, y7+1:3991, y10+2:17288, y11+2:29875]	12	6712	2	0.000255	5861	2	0.000294	0.00619894	0.001263
Sample_aging_36-calib	22426	37.8078	180	1.42572e+06	22366	4	551.02	2200.05	11.201	1.008	AVCVLKGDSPVQGTISFEQK	AVC[Common Fixed:Carbamidomethyl on C]VLKGD[Metal:Calcium on D]SPVQGTISFEQK	AVCVLKGD[Metal:Calcium on D]SPVQGTISFEQK	2	Calcium on D Carbamidomethyl on C	C2HCaNO	C2HCaNO	1	1	2200.05	-0.00058	-0.26	A0A096NQK0	Superoxide dismutase [Cu-Zn]	primary:SOD1	full	[5 to 24]	K	E	T	[b2+1, b3+1];[y1+1, y2+1, y3+1, y4+1, y5+1, y14+2, y15+2, y18+3, y19+3]	[b2+1:171.11210, b3+1:331.14410];[y1+1:147.11226, y2+1:275.17064, y3+1:404.21234, y4+1:551.28231, y5+1:638.31307, y14+2:765.84077, y15+2:829.88545, y18+3:677.65419, y19+3:710.67717]	[b2+1:-0.00071, b3+1:0.00065];[y1+1:-0.00055, y2+1:-0.00075, y3+1:-0.00164, y4+1:-0.00008, y5+1:-0.00134, y14+2:-0.00049, y15+2:-0.00609, y18+3:-0.00483, y19+3:-0.00431]	[b2+1:-4.15, b3+1:1.96];[y1+1:-3.75, y2+1:-2.72, y3+1:-4.07, y4+1:-0.14, y5+1:-2.11, y14+2:-0.32, y15+2:-3.67, y18+3:-2.38, y19+3:-2.03]	[b2+1:16046, b3+1:3509];[y1+1:9691, y2+1:15165, y3+1:6360, y4+1:125985, y5+1:11144, y14+2:13483, y15+2:11274, y18+3:66475, y19+3:7509]	11	7258	2	0.000255	6329	2	0.000294	0.0772007	0.010479
Sample_aging_13-calib	13025	24.0942	111	1.21686e+06	12987	2	692.299	1382.58	16.133	1.01	GQSIDDMIPAQK	GQSIDD[Metal:Calcium on D]M[Common Artifact:Carbamyl on M]IPAQK	GQSIDD[Metal:Calcium on D]MIPAQK	4	Calcium on D Carbamyl on M	CCaNO	CCaNO	2	0	1382.58	0.00137	0.99	A0A0A0MVC7	Creatine kinase, M-type	primary:CKM	full	[370 to 381]	K	-	T	[b2+1, b3+1, b6+1, b7+1, b8+1, b10+1];[y1+1, y2+1, y3+1, y4+1, y5+1, y6+1, y7+1, y8+2, y9+1, y10+2]	[b2+1:186.08694, b3+1:273.11941, b6+1:654.20670, b7+1:828.24771, b8+1:941.33682, b10+1:1109.42501];[y1+1:147.11257, y2+1:275.17171, y3+1:346.20824, y4+1:443.26079, y5+1:556.34696, y6+1:730.38755, y7+1:883.36553, y8+2:499.70033, y9+1:1111.48360, y10+2:599.75835]	[b2+1:-0.00038, b3+1:0.00006, b6+1:0.00247, b7+1:-0.00282, b8+1:0.00222, b10+1:0.00053];[y1+1:-0.00023, y2+1:0.00033, y3+1:-0.00026, y4+1:-0.00047, y5+1:0.00164, y6+1:-0.00408, y7+1:0.00003, y8+2:0.00093, y9+1:0.00709, y10+2:0.00089]	[b2+1:-2.05, b3+1:0.22, b6+1:3.77, b7+1:-3.41, b8+1:2.36, b10+1:0.48];[y1+1:-1.58, y2+1:1.21, y3+1:-0.74, y4+1:-1.06, y5+1:2.96, y6+1:-5.59, y7+1:0.03, y8+2:0.93, y9+1:6.38, y10+2:0.74]	[b2+1:21433, b3+1:16066, b6+1:7414, b7+1:8686, b8+1:11300, b10+1:3890];[y1+1:5842, y2+1:3203, y3+1:3378, y4+1:31852, y5+1:6489, y6+1:3652, y7+1:11711, y8+2:7012, y9+1:3516, y10+2:16206]	16	3612	2	0.000255	3187	2	0.000294	0.00706744	0.001377
Sample_aging_36-calib	45402	70.7249	184	1.21661e+06	45359	5	630.713	3148.53	10.126	0.002	EQQQLIDDHFLFDKPVSPLLLASGMAR	EQQQLIDDHFLFD[Metal:Calcium on D]KPVSPLLLASGMAR[Common Artifact:Carbamyl on R]	EQQQLIDDHFLFD[Metal:Calcium on D]KPVSPLLLASGMAR	1	Calcium on D Carbamyl on R	CCaNO	CCaNO	2	1	3148.53	-0.00178	-0.57	A0A0A0MVC7	Creatine kinase, M-type	primary:CKM	full	[183 to 209]	K	D	T	[b1+1, b2+1];[y4+1, y5+1, y6+1, y7+1, y9+1, y18+3, y21+3, y22+4]	[b1+1:130.04974, b2+1:258.10720];[y4+1:477.22352, y5+1:564.25553, y6+1:635.29304, y7+1:748.37759, y9+1:974.55080, y18+3:681.68860, y21+3:804.05785, y22+4:631.56311]	[b1+1:-0.00013, b2+1:-0.00125];[y4+1:-0.00031, y5+1:-0.00032, y6+1:0.00007, y7+1:0.00055, y9+1:0.00563, y18+3:0.01039, y21+3:0.00534, y22+4:-0.00711]	[b1+1:-1.03, b2+1:-4.87];[y4+1:-0.65, y5+1:-0.57, y6+1:0.11, y7+1:0.74, y9+1:5.79, y18+3:5.09, y21+3:2.21, y22+4:-2.82]	[b1+1:2505, b2+1:6090];[y4+1:14603, y5+1:38358, y6+1:43719, y7+1:14404, y9+1:3445, y18+3:4882, y21+3:15769, y22+4:9773]	10	8711	20	0.002249	7553	20	0.002612	0.0182202	0.002912
Sample_aging_45-calib	26745	44.8038	200	1.91485e+06	26689	3	559.955	1676.84	9.051	2.019	TPSALAILDNANVLAR	TPSALAILD[Metal:Calcium on D]N[Common Artifact:Deamidation on N]ANVLAR	TPSALAILD[Metal:Calcium on D]NANVLAR	1	Calcium on D Deamidation on N	CaN-1O	CaN-1O	2	0	1676.84	0.00112	0.67	A0A096P398|A0A2I3MJ33	Fructose-bisphosphate aldolase	primary:ALDOC	full	[164 to 179]|[158 to 173]	R	Y	T	[b3+1, b4+1, b6+1];[y1+1, y2+1, y3+1, y4+1, y5+1, y6+1]	[b3+1:286.13949, b4+1:357.17723, b6+1:541.29768];[y1+1:175.11874, y2+1:246.15545, y3+1:359.24058, y4+1:458.30912, y5+1:572.35210, y6+1:643.38990]	[b3+1:-0.00025, b4+1:0.00037, b6+1:-0.00036];[y1+1:-0.00022, y2+1:-0.00062, y3+1:0.00045, y4+1:0.00058, y5+1:0.00063, y6+1:0.00132]	[b3+1:-0.89, b4+1:1.03, b6+1:-0.66];[y1+1:-1.24, y2+1:-2.52, y3+1:1.26, y4+1:1.26, y5+1:1.11, y6+1:2.05]	[b3+1:4249, b4+1:4319, b6+1:4521];[y1+1:13092, y2+1:6396, y3+1:14212, y4+1:14253, y5+1:24947, y6+1:12037]	9	10638	69	0.006482	9070	65	0.007163	0.0624086	0.008463
Sample_aging_24-calib	19862	34.5084	200	4.48511e+06	19802	2	671.288	1340.56	14.063	1.003	GQSIDDMIPAQK	GQ[Common Artifact:Deamidation on Q]SIDD[Metal:Calcium on D]MIPAQK	GQSIDD[Metal:Calcium on D]MIPAQK	13	Calcium on D Deamidation on Q	CaN-1O	CaN-1O	2	0	1340.56	0.0019	1.41	A0A0A0MVC7	Creatine kinase, M-type	primary:CKM	full	[370 to 381]	K	-	T	[b2+1, b3+1, b6+1, b7+1, b8+1, b11+1];[y1+1, y2+1, y4+1, y5+1, y6+1, y7+2, y8+2, y10+2]	[b2+1:187.07125, b3+1:274.10338, b6+1:655.18876, b7+1:786.23165, b8+1:899.31479, b11+1:1195.45937];[y1+1:147.11275, y2+1:275.17128, y4+1:443.26156, y5+1:556.34513, y6+1:687.38539, y7+2:420.68444, y8+2:478.19683, y10+2:578.25463]	[b2+1:-0.00008, b3+1:0.00002, b6+1:0.00050, b7+1:0.00291, b8+1:0.00199, b11+1:-0.00189];[y1+1:-0.00005, y2+1:-0.00010, y4+1:0.00030, y5+1:-0.00020, y6+1:-0.00042, y7+2:0.00190, y8+2:-0.00026, y10+2:-0.00075]	[b2+1:-0.43, b3+1:0.08, b6+1:0.77, b7+1:3.70, b8+1:2.22, b11+1:-1.58];[y1+1:-0.37, y2+1:-0.36, y4+1:0.68, y5+1:-0.35, y6+1:-0.61, y7+2:2.27, y8+2:-0.27, y10+2:-0.65]	[b2+1:25385, b3+1:25601, b6+1:17760, b7+1:8388, b8+1:9155, b11+1:6588];[y1+1:73619, y2+1:6186, y4+1:37543, y5+1:5606, y6+1:7921, y7+2:11306, y8+2:15040, y10+2:32917]	14	5086	2	0.000255	4441	2	0.000294	0.010106	0.001859
Sample_aging_39-calib	19361	32.9682	200	4.0673e+06	19331	2	697.754	1393.49	9.053	1.002	GQSIDDMIPAQK	GQSID[Metal:Fe[II] on D]D[Metal:Calcium on D]MIPAQK	GQSID[Metal:Fe[II] on D]D[Metal:Calcium on D]MIPAQK	2	Calcium on D Fe[II] on D	CaFe	CaFe	2	0	1393.49	-0.0015	-1.08	A0A0A0MVC7	Creatine kinase, M-type	primary:CKM	full	[370 to 381]	K	-	T	[b2+1, b3+1, b11+2];[y1+1, y4+1, y7+1, y8+1, y9+2, y10+2]	[b2+1:186.08696, b3+1:273.11927, b11+2:624.70512];[y1+1:147.11247, y4+1:443.26087, y7+1:840.35749, y8+1:1009.30582, y9+2:561.69829, y10+2:605.21427]	[b2+1:-0.00036, b3+1:-0.00007, b11+2:0.00643];[y1+1:-0.00034, y4+1:-0.00039, y7+1:-0.00220, y8+1:-0.00011, y9+2:-0.00068, y10+2:-0.00074]	[b2+1:-1.95, b3+1:-0.27, b11+2:5.16];[y1+1:-2.32, y4+1:-0.87, y7+1:-2.63, y8+1:-0.11, y9+2:-0.61, y10+2:-0.61]	[b2+1:17438, b3+1:6809, b11+2:13261];[y1+1:26040, y4+1:20622, y7+1:6108, y8+1:14300, y9+2:27228, y10+2:85344]	9	10610	68	0.006396	9053	64	0.007059	0.164355	0.022065
Sample_aging_8-calib	28337	45.6551	200	1.95105e+06	28300	4	522.457	2085.8	12.18	1.003	GTGGVDTAAVGSVFDVSNADR	GTGGVD[Metal:Fe[II] on D]TAAVGSVFD[Metal:Calcium on D]VSNADR	GTGGVD[Metal:Fe[II] on D]TAAVGSVFD[Metal:Calcium on D]VSNADR	2	Calcium on D Fe[II] on D	CaFe	CaFe	2	0	2085.8	-1e-05	0	A0A0A0MVC7	Creatine kinase, M-type	primary:CKM	full	[321 to 341]	R	L	T	[b2+1, b4+1];[y1+1, y2+1, y3+1, y4+1, y5+1, y6+1, y11+2, y12+2, y13+2, y19+3]	[b2+1:159.07611, b4+1:273.11921];[y1+1:175.11866, y2+1:290.14609, y3+1:361.18282, y4+1:475.22615, y5+1:562.25758, y6+1:661.32567, y11+2:602.74916, y12+2:652.28287, y13+2:687.79965, y19+3:643.58547]	[b2+1:-0.00030, b4+1:-0.00013];[y1+1:-0.00029, y2+1:0.00019, y3+1:-0.00019, y4+1:0.00021, y5+1:-0.00039, y6+1:-0.00071, y11+2:0.00046, y12+2:-0.00054, y13+2:-0.00408, y19+3:0.00337]	[b2+1:-1.92, b4+1:-0.49];[y1+1:-1.68, y2+1:0.66, y3+1:-0.53, y4+1:0.45, y5+1:-0.69, y6+1:-1.08, y11+2:0.38, y12+2:-0.41, y13+2:-2.97, y19+3:1.75]	[b2+1:21636, b4+1:16795];[y1+1:64554, y2+1:14681, y3+1:50315, y4+1:20916, y5+1:39896, y6+1:12780, y11+2:58337, y12+2:19443, y13+2:25188, y19+3:5683]	12	6367	2	0.000255	5580	2	0.000294	0.0220151	0.003415
Sample_aging_41-calib	32343	51.0729	200	1.38008e+06	32286	3	626.613	1876.82	10.102	1.003	LGSSEVEQVQLVVDGVK	LGSSEVE[Metal:Fe[II] on E]QVQLVVD[Metal:Calcium on D]GVK	LGSSEVE[Metal:Fe[II] on E]QVQLVVD[Metal:Calcium on D]GVK	1	Calcium on D Fe[II] on E	CaFe	CaFe	2	0	1876.82	-0.00226	-1.2	A0A0A0MVC7	Creatine kinase, M-type	primary:CKM	full	[342 to 358]	R	L	T	[b2+1, b3+1];[y1+1, y3+1, y8+1, y11+2, y12+2, y13+2, y15+2, y16+2]	[b2+1:171.11265, b3+1:258.14609];[y1+1:147.11265, y3+1:303.20295, y8+1:895.45585, y11+2:653.27537, y12+2:702.81090, y13+2:767.33039, y15+2:854.36356, y16+2:882.87649]	[b2+1:-0.00015, b3+1:0.00126];[y1+1:-0.00016, y3+1:0.00027, y8+1:-0.00018, y11+2:-0.00144, y12+2:0.00120, y13+2:-0.00241, y15+2:-0.00012, y16+2:0.00426]	[b2+1:-0.91, b3+1:4.90];[y1+1:-1.07, y3+1:0.90, y8+1:-0.21, y11+2:-1.11, y12+2:0.86, y13+2:-1.57, y15+2:-0.07, y16+2:2.42]	[b2+1:22212, b3+1:3166];[y1+1:14908, y3+1:10457, y8+1:4060, y11+2:7851, y12+2:11157, y13+2:7153, y15+2:11311, y16+2:48800]	10	8845	21	0.002249	7659	21	0.002612	0.0242031	0.003705
Sample_aging_8-calib	28271	45.561	200	2.11915e+06	28230	4	522.207	2084.8	13.164	1.026	GTGGVDTAAVGSVFDVSNADR	GTGGVD[Metal:Fe[III] on D]TAAVGSVFD[Metal:Calcium on D]VSNADR	GTGGVD[Metal:Fe[III] on D]TAAVGSVFD[Metal:Calcium on D]VSNADR	39	Calcium on D Fe[III] on D	CaFe	CaFe	2	0	2084.79	0.00683	3.28	A0A0A0MVC7	Creatine kinase, M-type	primary:CKM	full	[321 to 341]	R	L	T	[b2+1, b3+1, b4+1, b5+1];[y1+1, y2+1, y3+1, y4+1, y5+1, y6+1, y11+2, y12+2, y13+3]	[b2+1:159.07580, b3+1:216.09745, b4+1:273.11886, b5+1:372.18818];[y1+1:175.11840, y2+1:290.14591, y3+1:361.18244, y4+1:475.22546, y5+1:562.25717, y6+1:661.32613, y11+2:602.74768, y12+2:652.28237, y13+3:458.86962]	[b2+1:-0.00062, b3+1:-0.00043, b4+1:-0.00049, b5+1:0.00042];[y1+1:-0.00055, y2+1:0.00001, y3+1:-0.00057, y4+1:-0.00047, y5+1:-0.00080, y6+1:-0.00025, y11+2:-0.00250, y12+2:-0.00153, y13+3:-0.00181]	[b2+1:-3.90, b3+1:-1.99, b4+1:-1.79, b5+1:1.14];[y1+1:-3.18, y2+1:0.04, y3+1:-1.58, y4+1:-1.00, y5+1:-1.42, y6+1:-0.38, y11+2:-2.08, y12+2:-1.18, y13+3:-1.32]	[b2+1:20773, b3+1:5963, b4+1:14567, b5+1:8062];[y1+1:73779, y2+1:14382, y3+1:46781, y4+1:24134, y5+1:35056, y6+1:16239, y11+2:55941, y12+2:18857, y13+3:12938]	13	5579	2	0.000255	4892	2	0.000294	0.00377929	0.000881
Sample_aging_45-calib	46981	74.2344	161	1.21476e+06	46929	3	1041.51	3121.52	11.099	1.003	EQQQLIDDHFLFDKPVSPLLLASGMAR	EQQQLID[Metal:Calcium on D]DHFLFDKPVSP[Common Biological:Hydroxylation on P]LLLASGMAR	EQQQLID[Metal:Calcium on D]DHFLFDKPVSP[Common Biological:Hydroxylation on P]LLLASGMAR	2	Calcium on D Hydroxylation on P	H-2CaO	H-2CaO	2	1	3121.52	-0.00062	-0.2	A0A0A0MVC7	Creatine kinase, M-type	primary:CKM	full	[183 to 209]	K	D	T	[b2+1, b3+1, b7+1, b8+1, b13+2, b14+2];[y1+1, y2+1, y10+1, y11+1, y13+1]	[b2+1:258.10829, b3+1:386.16631, b7+1:893.37131, b8+1:1008.39381, b13+2:834.35555, b14+2:898.40034];[y1+1:175.11861, y2+1:246.15600, y10+1:1044.58770, y11+1:1131.61133, y13+1:1327.73776]	[b2+1:-0.00016, b3+1:-0.00071, b7+1:0.00369, b8+1:-0.00075, b13+2:0.00253, b14+2:-0.00287];[y1+1:-0.00034, y2+1:-0.00007, y10+1:0.00067, y11+1:-0.00773, y13+1:-0.00247]	[b2+1:-0.60, b3+1:-1.84, b7+1:4.14, b8+1:-0.75, b13+2:1.52, b14+2:-1.60];[y1+1:-1.94, y2+1:-0.28, y10+1:0.64, y11+1:-6.84, y13+1:-1.86]	[b2+1:2843, b3+1:5133, b7+1:14009, b8+1:13343, b13+2:16473, b14+2:14317];[y1+1:6372, y2+1:2707, y10+1:15541, y11+1:8384, y13+1:21742]	11	7719	2	0.000255	6703	2	0.000294	0.10589	0.014266
Sample_aging_41-calib	13804	24.2934	112	1.07524e+06	13766	2	678.794	1355.57	12.088	1.003	GQSIDDMIPAQK	GQSID[Metal:Calcium on D]DM[Common Variable:Oxidation on M]IPAQK	GQSID[Metal:Calcium on D]DMIPAQK	1	Calcium on D Oxidation on M	H-2CaO	H-2CaO	2	0	1355.57	0.00248	1.83	A0A0A0MVC7	Creatine kinase, M-type	primary:CKM	full	[370 to 381]	K	-	T	[b2+1, b3+1, b5+1, b6+1, b7+1, b8+1];[y1+1, y2+1, y4+1, y5+1, y8+1, y10+1]	[b2+1:186.08701, b3+1:273.11908, b5+1:539.17360, b6+1:654.20474, b7+1:801.23792, b8+1:914.32045];[y1+1:147.11283, y2+1:275.17163, y4+1:443.26217, y5+1:556.34772, y8+1:971.38308, y10+1:1171.49469]	[b2+1:-0.00031, b3+1:-0.00026, b5+1:-0.00369, b6+1:0.00050, b7+1:-0.00172, b8+1:-0.00325];[y1+1:0.00003, y2+1:0.00025, y4+1:0.00091, y5+1:0.00239, y8+1:0.00153, y10+1:-0.00295]	[b2+1:-1.69, b3+1:-0.96, b5+1:-6.86, b6+1:0.77, b7+1:-2.15, b8+1:-3.56];[y1+1:0.18, y2+1:0.92, y4+1:2.05, y5+1:4.31, y8+1:1.57, y10+1:-2.52]	[b2+1:17012, b3+1:13429, b5+1:3329, b6+1:9930, b7+1:5497, b8+1:4010];[y1+1:5889, y2+1:3443, y4+1:15347, y5+1:4395, y8+1:7280, y10+1:4952]	12	6741	2	0.000255	5882	2	0.000294	0.00720781	0.001396
Sample_aging_38-calib	28485	46.9068	200	3.6668e+06	28443	4	518.465	2069.83	16.159	0.025	GTGGVDTAAVGSVFDVSNADR	GTGGVD[Metal:Calcium on D]TAAVGSVFD[Metal:Potassium on D]VSNADR	GTGGVD[Metal:Calcium on D]TAAVGSVFD[Metal:Potassium on D]VSNADR	25	Calcium on D Potassium on D	CaK	CaK	2	0	2069.84	-0.0072	-3.48	A0A0A0MVC7	Creatine kinase, M-type	primary:CKM	full	[321 to 341]	R	L	T	[b2+1, b4+1, b6+2, b8+2, b9+2, b15+3];[y1+1, y2+1, y3+1, y4+1, y5+1, y6+1, y11+2, y12+2, y13+2, y19+3]	[b2+1:159.07624, b4+1:273.11943, b6+2:263.08448, b8+2:349.12767, b9+2:384.64554, b15+3:470.84424];[y1+1:175.11876, y2+1:290.14608, y3+1:361.18297, y4+1:475.22622, y5+1:562.25943, y6+1:661.32829, y11+2:602.74959, y12+2:652.28475, y13+2:687.80147, y19+3:638.26158]	[b2+1:-0.00018, b4+1:0.00008, b6+2:0.00004, b8+2:0.00163, b9+2:0.00026, b15+3:-0.00695];[y1+1:-0.00019, y2+1:0.00018, y3+1:-0.00004, y4+1:0.00028, y5+1:0.00146, y6+1:0.00191, y11+2:-0.00762, y12+2:-0.00572, y13+2:-0.00938, y19+3:-0.00487]	[b2+1:-1.14, b4+1:0.29, b6+2:0.07, b8+2:2.34, b9+2:0.33, b15+3:-4.93];[y1+1:-1.11, y2+1:0.62, y3+1:-0.11, y4+1:0.59, y5+1:2.60, y6+1:2.89, y11+2:-6.33, y12+2:-4.39, y13+2:-6.83, y19+3:-2.55]	[b2+1:17864, b4+1:22736, b6+2:70508, b8+2:23565, b9+2:32170, b15+3:8660];[y1+1:144505, y2+1:8504, y3+1:15741, y4+1:11164, y5+1:41133, y6+1:17030, y11+2:92359, y12+2:25880, y13+2:28473, y19+3:22587]	16	3550	2	0.000255	3136	2	0.000294	0.00468111	0.001016
Sample_aging_38-calib	28555	47.009	200	2.03588e+06	28532	3	685.627	2053.86	11.125	1.003	GTGGVDTAAVGSVFDVSNADR	GTGGVD[Metal:Sodium on D]TAAVGSVFD[Metal:Calcium on D]VSNADR	GTGGVD[Metal:Sodium on D]TAAVGSVFD[Metal:Calcium on D]VSNADR	2	Calcium on D Sodium on D	CaNa	CaNa	2	0	2053.86	-0.00264	-1.29	A0A0A0MVC7	Creatine kinase, M-type	primary:CKM	full	[321 to 341]	R	L	T	[b2+1, b3+1, b4+1, b5+1, b6+1];[y1+1, y2+1, y3+1, y4+1, y5+1, y6+1]	[b2+1:159.07580, b3+1:216.09750, b4+1:273.11877, b5+1:372.18641, b6+1:509.19584];[y1+1:175.11826, y2+1:290.14438, y3+1:361.18270, y4+1:475.22459, y5+1:562.25673, y6+1:661.32594]	[b2+1:-0.00062, b3+1:-0.00038, b4+1:-0.00058, b5+1:-0.00135, b6+1:-0.00081];[y1+1:-0.00069, y2+1:-0.00152, y3+1:-0.00030, y4+1:-0.00135, y5+1:-0.00123, y6+1:-0.00044]	[b2+1:-3.90, b3+1:-1.78, b4+1:-2.12, b5+1:-3.63, b6+1:-1.59];[y1+1:-3.97, y2+1:-5.24, y3+1:-0.85, y4+1:-2.84, y5+1:-2.19, y6+1:-0.66]	[b2+1:13355, b3+1:5671, b4+1:9792, b5+1:4628, b6+1:5140];[y1+1:50331, y2+1:6370, y3+1:11075, y4+1:16243, y5+1:74829, y6+1:57768]	11	7560	2	0.000255	6585	2	0.000294	0.0805508	0.010887
Sample_aging_19-calib	46503	71.9616	137	1.75794e+06	46452	3	408.857	1223.55	10.14	3.049	ELFDPIISDR	[Common Artifact:Water Loss on E]ELFD[Metal:Calcium on D]PIISDR	ELFD[Metal:Calcium on D]PIISDR	17	Calcium on D Water Loss on E	CaO-1	CaO-1	2	0	1223.55	-0.00107	-0.87	A0A0A0MVC7	Creatine kinase, M-type	primary:CKM	full	[87 to 96]	K	H	T	[b2+1, b4+1];[y1+1, y2+1, y3+1, y4+1, y5+1, y6+2, y7+2, y8+2]	[b2+1:225.12259, b4+1:525.16520];[y1+1:175.11843, y2+1:290.14587, y3+1:377.17754, y4+1:490.26122, y5+1:603.34566, y6+2:350.70329, y7+2:427.18918, y8+2:500.72390]	[b2+1:-0.00078, b4+1:-0.00046];[y1+1:-0.00052, y2+1:-0.00003, y3+1:-0.00038, y4+1:-0.00076, y5+1:-0.00039, y6+2:0.00050, y7+2:-0.00162, y8+2:-0.00060]	[b2+1:-3.48, b4+1:-0.88];[y1+1:-2.99, y2+1:-0.10, y3+1:-1.02, y4+1:-1.56, y5+1:-0.65, y6+2:0.71, y7+2:-1.90, y8+2:-0.60]	[b2+1:4635, b4+1:3153];[y1+1:64834, y2+1:6903, y3+1:24380, y4+1:37810, y5+1:16221, y6+2:7202, y7+2:63271, y8+2:17647]	10	8641	17	0.001966	7493	17	0.002268	0.00106663	0.000415
Sample_aging_45-calib	41755	66.7743	181	1.65282e+06	41700	3	690.335	2067.98	12.095	1.002	VFDEFQPLVEEPQNLVK	VFDEFQPLVE[Metal:Calcium on E]EPQNLVK	VFDEFQPLVE[Metal:Calcium on E]EPQNLVK	2	Calcium on E	H-2Ca	H-2Ca	1	0	2067.98	0.00059	0.29	A0A096MVE5|A0A2I3LVU7	Albumin	primary:ALB	full	[326 to 342]|[352 to 368]	K	Q	T	[b2+1, b3+1, b14+2];[y1+1, y2+1, y4+1, y6+1, y7+1, y8+1, y11+2, y14+2, y16+2]	[b2+1:247.14415, b3+1:362.16883, b14+2:855.86974];[y1+1:147.11249, y2+1:246.18049, y4+1:473.30786, y6+1:698.41953, y7+1:827.45836, y8+1:994.44850, y11+2:652.33089, y14+2:854.41688, y16+2:985.46369]	[b2+1:0.00005, b3+1:-0.00222, b14+2:-0.00006];[y1+1:-0.00031, y2+1:-0.00073, y4+1:-0.00035, y6+1:-0.00002, y7+1:-0.00379, y8+1:-0.00318, y11+2:-0.00241, y14+2:-0.00003, y16+2:-0.00177]	[b2+1:0.20, b3+1:-6.14, b14+2:-0.03];[y1+1:-2.14, y2+1:-2.98, y4+1:-0.74, y6+1:-0.03, y7+1:-4.58, y8+1:-3.20, y11+2:-1.85, y14+2:-0.02, y16+2:-0.90]	[b2+1:9474, b3+1:3613, b14+2:39199];[y1+1:18740, y2+1:6016, y4+1:3797, y6+1:7022, y7+1:3651, y8+1:4328, y11+2:15028, y14+2:11797, y16+2:35004]	12	6704	2	0.000255	5857	2	0.000294	0.00774688	0.001491
Sample_aging_45-calib	33380	54.7679	178	2.32935e+06	33335	4	494.004	1971.99	17.139	6.043	AVEKLSVEALNSLTGEFK	AVEKLSVE[Metal:Calcium on E]ALNSLTGEFK	AVEKLSVE[Metal:Calcium on E]ALNSLTGEFK	34	Calcium on E	H-2Ca	H-2Ca	1	1	1971.98	0.00235	1.19	A0A0A0MVC7	Creatine kinase, M-type	primary:CKM	full	[153 to 170]	R	G	T	[b2+1, b6+1, b7+1, b11+2, b12+2];[y1+1, y2+1, y3+1, y4+1, y5+1, y6+1, y11+2, y13+2, y14+2, y15+3, y16+3, y17+3]	[b2+1:171.11198, b6+1:628.36283, b7+1:727.43910, b11+2:596.79533, b12+2:640.31194];[y1+1:147.11208, y2+1:294.17984, y3+1:423.22124, y4+1:480.24269, y5+1:581.29073, y6+1:694.37321, y11+2:623.78179, y13+2:716.83236, y14+2:773.37386, y15+3:558.61841, y16+3:601.63004, y17+3:634.65262]	[b2+1:-0.00082, b6+1:-0.00362, b7+1:0.00424, b11+2:-0.00512, b12+2:-0.00392];[y1+1:-0.00073, y2+1:-0.00137, y3+1:-0.00257, y4+1:-0.00259, y5+1:-0.00222, y6+1:-0.00381, y11+2:-0.00638, y13+2:-0.00568, y14+2:-0.00675, y15+3:-0.00147, y16+3:-0.00919, y17+3:-0.00985]	[b2+1:-4.83, b6+1:-5.78, b7+1:5.83, b11+2:-4.29, b12+2:-3.07];[y1+1:-4.97, y2+1:-4.69, y3+1:-6.08, y4+1:-5.40, y5+1:-3.83, y6+1:-5.49, y11+2:-5.12, y13+2:-3.97, y14+2:-4.37, y15+3:-0.88, y16+3:-5.10, y17+3:-5.18]	[b2+1:23534, b6+1:7069, b7+1:3364, b11+2:15795, b12+2:23523];[y1+1:27727, y2+1:32522, y3+1:3609, y4+1:18395, y5+1:47090, y6+1:3676, y11+2:14970, y13+2:23330, y14+2:43821, y15+3:6913, y16+3:11099, y17+3:16429]	17	3093	1	0.000255	2729	1	0.000294	0.00542802	0.001132
Sample_aging_3-calib	49498	75.618	154	848417	49433	4	777.388	3105.52	9.106	0	EQQQLIDDHFLFDKPVSPLLLASGMAR	E[Metal:Calcium on E]QQQLIDDHFLFDKPVSPLLLASGMAR	E[Metal:Calcium on E]QQQLIDDHFLFDKPVSPLLLASGMAR	2	Calcium on E	H-2Ca	H-2Ca	1	1	3105.53	-0.00323	-1.04	A0A0A0MVC7	Creatine kinase, M-type	primary:CKM	full	[183 to 209]	K	D	T	[b6+1];[y1+1, y4+1, y5+1, y6+1, y7+1, y8+1, y10+1, y11+1]	[b6+1:778.34464];[y1+1:175.11900, y4+1:434.21670, y5+1:521.25044, y6+1:592.28732, y7+1:705.37305, y8+1:818.45540, y10+1:1028.59392, y11+1:1115.63270]	[b6+1:0.00397];[y1+1:0.00005, y4+1:-0.00131, y5+1:0.00039, y6+1:0.00016, y7+1:0.00183, y8+1:0.00011, y10+1:0.00181, y11+1:0.00856]	[b6+1:5.10];[y1+1:0.30, y4+1:-3.03, y5+1:0.76, y6+1:0.28, y7+1:2.59, y8+1:0.14, y10+1:1.76, y11+1:7.68]	[b6+1:4245];[y1+1:7392, y4+1:7714, y5+1:12732, y6+1:19009, y7+1:11507, y8+1:11674, y10+1:10211, y11+1:5842]	9	10064	45	0.004457	8666	44	0.005061	0.892811	0.32179
Sample_aging_18-calib	37354	58.1042	130	3.46251e+06	37295	2	773.379	1544.74	10.063	0.004	LSVEALNSLTGEFK	LSVEALNSLTGE[Metal:Calcium on E]FK	LSVEALNSLTGE[Metal:Calcium on E]FK	34	Calcium on E	H-2Ca	H-2Ca	1	0	1544.74	0.00277	1.8	A0A0A0MVC7	Creatine kinase, M-type	primary:CKM	full	[157 to 170]	K	G	T	[b2+1, b12+2, b13+2];[y1+1, y2+1, y8+1, y10+2, y11+2, y12+2, y13+2]	[b2+1:201.12313, b12+2:626.79006, b13+2:700.32464];[y1+1:147.11248, y2+1:294.18088, y8+1:933.39126, y10+2:559.26375, y11+2:623.78590, y12+2:673.31911, y13+2:716.83504]	[b2+1:-0.00024, b12+2:-0.00040, b13+2:0.00033];[y1+1:-0.00033, y2+1:-0.00033, y8+1:-0.00765, y10+2:0.00012, y11+2:0.00184, y12+2:-0.00015, y13+2:-0.00033]	[b2+1:-1.19, b12+2:-0.32, b13+2:0.24];[y1+1:-2.25, y2+1:-1.14, y8+1:-8.21, y10+2:0.11, y11+2:1.47, y12+2:-0.11, y13+2:-0.23]	[b2+1:10642, b12+2:81174, b13+2:59516];[y1+1:6838, y2+1:6801, y8+1:4237, y10+2:21849, y11+2:3645, y12+2:8094, y13+2:16086]	10	9146	21	0.002249	7896	21	0.002612	0.0296699	0.00433
Sample_aging_19-calib	36739	58.0991	125	9.43479e+06	36679	2	773.378	1544.74	13.065	1.001	LSVEALNSLTGEFK	LSVE[Metal:Calcium on E]ALNSLTGEFK	LSVE[Metal:Calcium on E]ALNSLTGEFK	93	Calcium on E	H-2Ca	H-2Ca	1	0	1544.74	0.00247	1.6	A0A0A0MVC7	Creatine kinase, M-type	primary:CKM	full	[157 to 170]	K	G	T	[b2+1, b6+1, b11+2, b12+2, b13+2];[y1+1, y2+1, y4+1, y5+1, y7+1, y11+2, y12+2, y13+2]	[b2+1:201.12298, b6+1:651.30579, b11+2:562.26911, b12+2:626.79043, b13+2:700.32448];[y1+1:147.11251, y2+1:294.18087, y4+1:480.24500, y5+1:581.29301, y7+1:781.41082, y11+2:623.78492, y12+2:673.31935, y13+2:716.83516]	[b2+1:-0.00039, b6+1:0.00330, b11+2:0.00030, b12+2:0.00032, b13+2:0.00003];[y1+1:-0.00029, y2+1:-0.00035, y4+1:-0.00027, y5+1:0.00006, y7+1:0.00178, y11+2:-0.00013, y12+2:0.00032, y13+2:-0.00008]	[b2+1:-1.94, b6+1:5.07, b11+2:0.26, b12+2:0.26, b13+2:0.02];[y1+1:-1.99, y2+1:-1.20, y4+1:-0.56, y5+1:0.10, y7+1:2.28, y11+2:-0.10, y12+2:0.24, y13+2:-0.06]	[b2+1:32656, b6+1:9766, b11+2:18439, b12+2:230439, b13+2:169018];[y1+1:17237, y2+1:25741, y4+1:15694, y5+1:12153, y7+1:11072, y11+2:11595, y12+2:31834, y13+2:31754]	13	5909	2	0.000255	5163	2	0.000294	0.00318348	0.000787
[truncated: 1,367 more rows]
