# Supplementary material for: Assessment of label-free quantification and missing value imputation for proteomics in non-human primates
Source: BMC Genomics. 2022 Jul 8;23:496. doi: 10.1186/s12864-022-08723-1 (PMC9264528; doi:10.1186/s12864-022-08723-1)
Supplement: Supplementary file 6 — Additional file 6: Supp. File 6. List of proteins observed with combined proteomics database search (P. Anubis and H. sapiens). [file 12864_2022_8723_MOESM6_ESM.xlsx]

## Sheet: Sheet1
Protein Accession	Organism	Intensity_Sample_aging_1-calib	Intensity_Sample_aging_10-calib	Intensity_Sample_aging_11-calib	Intensity_Sample_aging_12-calib	Intensity_Sample_aging_13-calib	Intensity_Sample_aging_14-calib	Intensity_Sample_aging_15-calib	Intensity_Sample_aging_16-calib	Intensity_Sample_aging_17-calib	Intensity_Sample_aging_18-calib	Intensity_Sample_aging_19-calib	Intensity_Sample_aging_2-calib	Intensity_Sample_aging_20-calib	Intensity_Sample_aging_21-calib	Intensity_Sample_aging_22-calib	Intensity_Sample_aging_23-calib	Intensity_Sample_aging_24-calib	Intensity_Sample_aging_25-calib	Intensity_Sample_aging_26-calib	Intensity_Sample_aging_27-calib	Intensity_Sample_aging_28-calib	Intensity_Sample_aging_29-calib	Intensity_Sample_aging_3-calib	Intensity_Sample_aging_30-calib	Intensity_Sample_aging_31-calib	Intensity_Sample_aging_32-calib	Intensity_Sample_aging_33-calib	Intensity_Sample_aging_34-calib	Intensity_Sample_aging_35-calib	Intensity_Sample_aging_36-calib	Intensity_Sample_aging_37-calib	Intensity_Sample_aging_38-calib	Intensity_Sample_aging_39-calib	Intensity_Sample_aging_4-calib	Intensity_Sample_aging_40-calib	Intensity_Sample_aging_41-calib	Intensity_Sample_aging_42-calib	Intensity_Sample_aging_43-calib	Intensity_Sample_aging_44-calib	Intensity_Sample_aging_45-calib	Intensity_Sample_aging_5-calib	Intensity_Sample_aging_6-calib	Intensity_Sample_aging_7-calib	Intensity_Sample_aging_8-calib	Intensity_Sample_aging_9-calib
A0A096NH76|A0A2I3MY36|O43196	Homo sapiens	1.29537e+07	1.63896e+06	1.46763e+06	2.26514e+06	1.71938e+06	1.51649e+06	636740	755789	890086	2.12998e+06	3.52153e+06	607579	259551	905124	2.27301e+06	6.36079e+06	962803	522859	989207	538820	408923	775798	1.1165e+06	695947	1.22731e+06	556161	585740	303473	387480	2.53605e+06	1.07502e+06	1.08802e+06	2.00958e+06	1.18942e+06	1.53401e+06	916546	441637	324337	903716	1.59576e+06	1.17639e+06	905972	807452	927867	1.38384e+06
A0A096MV27|Q9Y6H1	Homo sapiens	2.44481e+06	1.12415e+06	2.51298e+06	2.44705e+06	4.24717e+06	1.34679e+06	247985	1.91297e+06	490532	916532	2.99338e+06	296417	1.97651e+06	1.83431e+06	1.26005e+06	2.22569e+06	1.05061e+06	236291	322643	296366	275541	136464	441549	264164	355997	297890	417393	229095	109411	992394	144218	1.01816e+06	1.00204e+06	332616	912172	363972	1.23606e+06	276826	1.31646e+06	1.09812e+07	436161	246548	656633	2.43297e+06	2.29143e+06
A0A096NCI3|Q16082	Homo sapiens	2.27593e+06	1.79178e+06	3.02689e+06	2.25252e+06	4.99429e+06	1.23199e+06	1.49378e+06	4.9459e+06	2.56582e+06	4.80344e+06	3.27663e+06	1.13369e+06	2.23387e+06	1.89921e+06	2.42649e+06	4.81849e+06	1.9009e+06	1.3287e+06	873589	1.39818e+06	879328	1.75011e+06	1.22199e+06	1.38438e+06	1.40867e+06	1.78926e+06	1.49412e+06	814601	848987	3.40451e+06	1.4956e+06	1.13655e+06	1.28123e+06	1.42114e+06	2.20918e+06	1.93332e+06	1.62838e+06	1.25062e+06	2.32103e+06	4.07999e+06	1.78928e+06	1.1333e+06	3.06354e+06	2.52255e+06	4.08104e+06
A0A096MRD3|O75964	Homo sapiens	1.66332e+06	459262	4.38914e+06	3.93706e+06	3.34471e+06	341436	426738	2.32418e+06	320387	1.2567e+06	2.64908e+06	377644	1.48497e+06	1.64942e+06	2.05531e+06	3.17014e+06	1.30196e+06	1.63772e+06	397818	672565	661765	529390	376522	616134	373868	904525	393314	382302	271164	1.87634e+06	436716	664093	1.0741e+06	250414	2.1905e+06	1.17205e+06	1.24013e+06	1.30956e+06	894071	8.33335e+06	235038	188742	175978	1.83343e+06	1.22668e+06
A0A096N7J3|A0A2I3M149|D5J6Z3|P62805	Homo sapiens	1.51199e+06	268307	5.58011e+06	796342	850580	499538	695118	128983	408674	3.27569e+06	550912	599267	371888	3.30836e+06	4.67041e+06	9.03619e+06	389876	604077	501199	648477	865296	928139	620861	914385	688440	542403	763635	424080	695094	1.19483e+06	415286	348543	364732	788890	1.17417e+06	445399	319504	2.80796e+06	6.52954e+06	8.23672e+06	354891	680890	2.73704e+06	7.64817e+06	913324
A0A2I3MU59|O95182	Homo sapiens	1.29795e+06	190024	2.724e+06	2.01363e+06	1.54278e+06	235767	292289	548514	81579.4	1.16213e+06	2.67235e+06	424537	1.11092e+06	1.91983e+06	1.10386e+06	2.45681e+06	694173	222997	609300	260702	257893	155409	323516	96069	438976	424903	453893	330787	253085	1.72379e+06	1.08073e+06	256947	835825	178736	1.5952e+06	416083	1.0552e+06	534236	899297	4.29877e+06	230658	500812	154414	1.16155e+06	873386
A0A096MLF8|A0A0A0MXF6|P32119	Homo sapiens	1.01157e+06	3.17969e+06	1.10284e+07	9.08892e+06	6.34221e+06	1.65128e+06	608555	7.19487e+06	1.41095e+06	2.90936e+06	5.25295e+06	663055	4.16473e+06	5.41509e+06	5.97964e+06	6.67373e+06	2.3575e+06	314922	215488	505382	271704	393041	753601	223117	337559	829230	411842	385840	213802	2.23218e+06	709379	1.74752e+06	2.71601e+06	166518	3.35132e+06	1.75176e+06	3.24558e+06	1.29962e+06	2.95256e+06	1.50316e+07	378973	305670	1.74403e+06	5.8894e+06	4.38672e+06
A0A2I3N861|P35080	Homo sapiens	1.00188e+06	1.38885e+06	2.92451e+06	3.40948e+06	8.31099e+06	590725	655214	649391	366570	3.03392e+06	2.62524e+06	526496	1.20056e+06	1.96459e+06	3.36474e+06	4.67038e+06	1.54558e+06	365682	687522	755434	608273	1.11207e+06	486178	1.18885e+06	1.01574e+06	1.35015e+06	938158	624320	179986	2.72644e+06	1.17141e+06	706741	1.7839e+06	271396	2.31817e+06	2.21948e+06	2.73364e+06	1.4604e+06	2.58213e+06	1.15817e+07	489835	134813	940598	3.30519e+06	3.04768e+06
A0A096NFS0|Q96AX1	Homo sapiens	243996	1.87362e+06	1.73312e+06	1.14787e+06	2.1645e+06	782258	293194	54322.2	762751	778491	1.09457e+06	182373	1.12551e+06	1.01058e+06	755192	3.19863e+06	1.06037e+06	244201	288616	236898	280446	280669	85725.3	214759	297005	306097	1.31097e+06	349038	314305	2.41009e+06	790805	879341	563467	408977	816815	588409	740857	727546	146154	2.64802e+06	127749	79651.9	1.2539e+06	931638	1.24671e+06
A0A096MLV8|A0A2I3M8L3|P82979	Homo sapiens	2.963e+06	4.69065e+06	7.15004e+06	6.91875e+06	7.22541e+06	3.40635e+06	1.43727e+06	10836.8	1.57669e+06	3.47373e+06	1.8819e+06	1.80178e+06	4.87314e+06	1.54958e+06	3.60801e+06	NaN	2.54176e+06	1.10788e+06	1.78851e+06	1.6176e+06	384307	3.0608e+06	8.11101e+06	715352	1.87076e+06	2.94776e+06	1.22031e+06	2.69556e+06	671530	6.13518e+06	875470	1.57505e+06	2.27416e+06	1.25433e+06	3.88804e+06	1.01792e+06	1.72117e+06	841682	2.41431e+06	4.87616e+06	587830	1.29766e+06	2.73324e+06	3.27876e+06	3.15126e+06
A0A2I3LT24|Q8WW12	Homo sapiens	426640	632102	537894	200709	NaN	54587.1	48702.9	443881	119332	262582	462183	48122.8	460744	109044	498218	1.53068e+06	226849	249680	122796	240167	300613	476047	130198	285513	182049	334662	169070	402455	73078.1	639593	57510	227290	100386	18222.9	684038	35937.6	65298.9	76739	736062	1.78063e+06	103023	182350	186559	180264	247030
A0A096P2L1|Q9BRA2	Homo sapiens	248915	711647	3.34223e+06	3.18023e+06	3.87005e+06	1.06764e+06	298588	365004	1.43261e+06	2.91777e+06	1.41301e+06	138566	1.67763e+06	1.9018e+06	2.24161e+06	4.13364e+06	532074	101306	167329	179615	NaN	379355	204286	261078	282456	455898	489259	259344	63572.6	2.60419e+06	863498	441036	2.0888e+06	208572	1.26246e+06	1.54696e+06	2.24339e+06	1.49223e+06	1.34992e+06	7.14135e+06	267722	80246.5	2.08471e+06	2.41073e+06	2.15467e+06
A0A096NK96|P50502	Homo sapiens	170317	241522	1.84978e+06	1.28035e+06	2.62332e+06	721343	307272	2.31053e+06	1.23853e+06	1.41918e+06	693053	247661	577115	860621	630159	3.16284e+06	315664	393200	NaN	54109.9	307865	809747	184900	390405	226528	369031	641113	229306	93677.5	949038	923831	396772	584084	34109.3	611956	911676	1.21221e+06	1.35754e+06	708444	5.25993e+06	288650	244618	1.46909e+06	479653	858144
A0A2I3M103|A0A2I3MHK0|A0A2I3NDA6|Q9Y3B1	Homo sapiens	786538	7.0657e+06	NaN	376414	487846	3.23922e+06	2.43191e+06	24727.9	5.66253e+06	217951	1.04383e+07	78850.6	6.5819e+06	9.86361e+06	434951	1.20858e+06	4.77468e+06	143501	33366.7	31130.2	114008	5.58761e+06	85116.4	774343	549066	NaN	363163	68844.8	46294.4	8.00267e+06	717820	155894	392727	126896	2.85378e+06	314585	179849	239276	4.48928e+06	5.16106e+06	267455	27764	224554	73127.2	75894.3
A0A096NX80|A0A096NX81|A0A2I3NA80|Q13043	Homo sapiens	508499	334741	601825	334472	242182	138909	104540	NaN	199597	359569	520161	71079.6	169923	182944	238863	662929	140943	78388.7	109015	85095.4	45495.7	127051	119742	75746.9	91506.4	94824	32049.5	98896.6	30595.3	417304	210358	226716	253735	122386	193067	186494	86437.1	NaN	81161.6	588497	67170.1	83928.5	194712	210234	181661
A0A0A0MU43|O14957	Homo sapiens	236173	126241	1.27851e+06	574249	647764	165580	66812.8	NaN	NaN	289989	942898	137974	59721.4	339311	282796	1.0225e+06	181373	62451.7	69252.8	140106	75911.1	78316.3	113061	68152.6	104719	173682	165191	98502.6	48701.1	319260	102033	81627.5	247982	200643	166438	133424	211318	113772	94696.6	2.89736e+06	81486.4	177192	183204	347565	324821
A0A096MPP3|A0A2I3LVR1|A0A2I3MEQ6|A0A2I3MTP6|A0A2I3N0E0|A0A2I3NCS4|P21127|Q9UQ88	Homo sapiens	1.56307e+06	212529	386978	334343	941218	251693	54355.9	NaN	196805	390264	801096	150478	402933	88586.9	245541	647720	54429.7	52837.6	117592	82515.2	55258.6	164583	319048	130035	154865	67135.4	95279.8	100637	36732.8	NaN	201779	231995	255899	249539	127635	156097	30453.2	NaN	73824.6	159876	158726	256229	261219	112738	277000
A0A096P228|A0A2I3LJ13|P0C0L4	Homo sapiens	NaN	1.09538e+06	996382	1.4118e+06	1.81052e+06	745362	153944	NaN	412517	928052	597778	132182	683696	1.53878e+06	874552	3.19201e+06	987699	NaN	165213	211715	369009	205317	67978.9	299745	150745	305269	255831	119543	89140.3	2.37043e+06	975486	736462	1.4523e+06	97039.4	918327	1.42786e+06	1.67494e+06	1.05007e+06	988657	2.89763e+06	111662	105969	1.15214e+06	632725	1.37478e+06
A0A096MQ83|A0A096N701|A0A2I3M0A2|A0A2I3NF42|P53999	Homo sapiens	302072	555014	1.38236e+06	1.23253e+06	765686	228348	NaN	NaN	NaN	220481	665575	50849.7	509278	357253	604794	769728	611508	100359	70756.7	76748.6	97422.5	96182.8	97082.2	81275.4	96595.1	285533	78428.7	437808	77827.8	497347	118791	398868	285243	NaN	223385	152945	85000.1	111331	269791	613669	49264.5	109898	224567	1.69622e+06	595503
A0A096NVP5|A0A2I3N5U2|Q8TEA8	Homo sapiens	299454	159936	284736	301609	138194	135138	41670.6	167472	58437	NaN	317193	183351	325364	NaN	402679	166223	249947	115327	142612	96789	33517	322434	134814	47472.4	137266	99161.8	22486.2	55165.2	28833.6	93268.6	NaN	122264	78538	85892.4	79911.1	NaN	92070.9	90786	139313	108632	62561.6	112184	NaN	217153	230431
A0A096NQG2|Q9P2D7	Homo sapiens	855739	773309	1.79649e+06	1.68526e+06	2.39404e+06	1.29809e+06	25764	NaN	1.7603e+06	1.96247e+06	1.35211e+06	119615	763851	542407	612532	NaN	389836	274414	95320	NaN	253378	547436	20499.6	298762	235787	NaN	280494	431314	21271.8	NaN	387103	265453	548369	117398	562133	659573	716101	536012	686563	1.9173e+06	NaN	60941.5	503955	1.65177e+06	1.00134e+06
A0A096ML51|A0A096MMW0|A0A096NHI3|A0A2I3LFE4|A0A2I3M042|A0A2I3M7Z7|A0A2I3MVB3|P06748	Homo sapiens	325021	189318	335842	369198	466375	340500	97074.5	NaN	378546	254615	272007	69173.1	189235	181459	113426	303025	NaN	101662	77057.8	83775.1	157501	120977	88134.3	NaN	NaN	NaN	644427	129477	107709	153638	241807	NaN	139890	NaN	266136	168477	161632	183049	342546	655003	43795.1	44866.2	134420	149749	291738
A0A096MXT4|P21912	Homo sapiens	25824.8	NaN	805885	851526	1.54081e+06	106530	76946.2	399244	46887.2	297553	1.02206e+06	121309	46194.3	391701	416767	1.36128e+06	299184	8003.07	NaN	NaN	22477	59629.7	73854.9	18288.3	24524.8	85086.5	27626	17965.8	NaN	244694	200158	69263.3	225221	NaN	209227	106932	247422	214687	160908	2.2779e+06	16704.2	NaN	NaN	237809	315076
A0A2I3LYU2|Q9Y520	Homo sapiens	NaN	519621	NaN	275303	505941	111867	84629.5	NaN	1.27595e+06	999019	331081	27684.2	1.30463e+06	298814	929663	NaN	1.26991e+06	203435	NaN	54162.7	NaN	422511	79986.9	280093	116705	37972.9	65602.5	317512	41581.2	1.30804e+06	683745	156656	NaN	124280	133417	2.43443e+06	847761	295384	677845	631815	76585	187192	3.33839e+06	1.79233e+06	576334
A0A096NGI0|Q13442	Homo sapiens	48913.3	NaN	347360	137379	152080	NaN	13888	56490.7	40845.5	35254.1	185048	12377.2	77011.3	419958	NaN	376686	48466.6	32034.2	14044.1	49171.4	NaN	25458.7	25726.9	68815	21055.2	30629	NaN	15559.6	9241.43	165074	NaN	NaN	NaN	NaN	203255	NaN	96713.8	NaN	152833	141038	17027.4	NaN	NaN	84356.3	70479.5
A0A096NCT9|B7ZAQ6|P0CG08	Homo sapiens	31657.3	325709	327216	NaN	NaN	528597	36220.2	NaN	NaN	NaN	233821	88805.4	NaN	449941	376258	NaN	292906	114894	30662.4	54329.5	128866	89948.4	130520	78206.5	NaN	52746.3	147349	57512.1	97355.3	NaN	NaN	138378	132309	123557	NaN	NaN	160555	NaN	470171	79009.3	116385	106000	843041	NaN	929135
A0A096NK84|P50238	Homo sapiens	44034	NaN	649951	373237	NaN	NaN	389951	NaN	687172	295220	NaN	NaN	444267	107362	686227	392057	295589	90842.8	137714	NaN	19477.9	413580	39450.1	698095	156240	209501	395393	194476	44881.7	NaN	NaN	NaN	NaN	NaN	377815	NaN	NaN	361819	603282	414811	NaN	450497	NaN	617069	97558.8
A0A096NWZ7|A0A2K6EE35|Q13509	Homo sapiens	NaN	317239	NaN	NaN	NaN	NaN	35753.7	873454	335115	447555	NaN	NaN	469558	NaN	501950	NaN	449703	130072	NaN	20057.3	NaN	248276	NaN	130731	109092	45793.8	NaN	216357	27095.6	NaN	NaN	54249.5	NaN	27238.4	NaN	514011	149891	86428.3	197132	NaN	NaN	55453	586977	874647	112463
A0A096MXE0|P25787	Homo sapiens	NaN	NaN	136727	NaN	1.15555e+06	NaN	49107.7	153130	46859.1	60988.3	NaN	106855	NaN	92789.2	NaN	667553	NaN	8301.15	NaN	NaN	6596.99	NaN	NaN	NaN	NaN	12071.5	10306.7	NaN	NaN	17455.9	15566.3	NaN	12749.9	NaN	11641.8	25588.8	44805.1	28063.6	11173.6	16135.5	11372.2	60069.4	NaN	30674.2	152177
A0A096P642|A0A2I3LJ00|Q8IW40	Homo sapiens	91313.4	NaN	208305	1.17358e+06	NaN	127708	NaN	NaN	NaN	NaN	NaN	NaN	NaN	NaN	NaN	NaN	634791	355432	134767	503961	NaN	50556.6	264599	NaN	NaN	NaN	NaN	132413	NaN	1.59176e+06	698525	347391	NaN	377052	NaN	1.2408e+06	178376	53867.9	709461	112433	26698	330210	NaN	2.31769e+06	1.16242e+06
A0A096NIJ1|A0A2I3MFN8|A0A2I3NDT1|P04732	Homo sapiens	34269	NaN	NaN	NaN	NaN	NaN	85649	117362	119633	95690.8	67496.3	106826	147768	NaN	106264	NaN	NaN	NaN	119579	399769	NaN	144387	66609.3	NaN	36535.4	657462	NaN	292706	116073	NaN	NaN	NaN	45411.6	NaN	NaN	141407	NaN	NaN	NaN	116578	143827	57986.2	NaN	73806.8	168551
A0A096MQB8|A0A2I3M6U6|Q6ZRQ5	Homo sapiens	NaN	NaN	1.36734e+06	NaN	582296	NaN	65684.9	NaN	955430	NaN	NaN	NaN	473132	538203	NaN	745412	NaN	NaN	23148.6	71939.4	124650	229635	76394.4	127947	NaN	NaN	NaN	NaN	NaN	NaN	NaN	NaN	226980	39548.7	NaN	130336	328084	274600	542392	NaN	61571.2	NaN	524878	488438	546204
A0A096NBM3|A0A2I3LQA1|A0A2I3MWA7|Q5TGZ0	Homo sapiens	53795.1	368240	NaN	NaN	95406.7	68180.9	41901.9	NaN	NaN	110778	NaN	37517.6	NaN	NaN	160768	175830	NaN	NaN	NaN	28487.9	87640.4	NaN	41901.3	NaN	33094.8	45609.2	54477.2	19232.8	23927.4	NaN	NaN	NaN	51003.3	NaN	NaN	NaN	79728.2	NaN	NaN	334497	27608.9	NaN	NaN	NaN	NaN
A0A096MMB0|A0A2I3LMD4|A0A2I3LVN2|A0A2I3NEW0|P23396	Homo sapiens	NaN	90150.9	NaN	NaN	1.24842e+06	NaN	21933.4	NaN	531282	NaN	NaN	NaN	NaN	NaN	NaN	NaN	NaN	NaN	27651	208897	NaN	341326	59509.3	168044	57667.8	193823	281962	NaN	64993.4	NaN	71797	NaN	244837	NaN	NaN	165757	NaN	249547	436315	NaN	36521.1	NaN	NaN	NaN	NaN
A0A096MNS0|A0A2I3LCR6|A0A2I3LWL4|Q9HCU5	Homo sapiens	1.47479e+06	NaN	NaN	NaN	NaN	NaN	492149	NaN	NaN	NaN	NaN	436434	NaN	NaN	NaN	NaN	NaN	1.266e+06	479763	986368	728808	1.13609e+06	393234	824820	1.13233e+06	752778	731146	1.07329e+06	944152	NaN	NaN	NaN	NaN	423948	NaN	NaN	NaN	NaN	NaN	NaN	294511	520115	NaN	NaN	NaN
A0A096NJP5|O75678	Homo sapiens	361986	NaN	NaN	NaN	NaN	NaN	495170	NaN	NaN	NaN	NaN	NaN	NaN	NaN	NaN	NaN	NaN	817660	480319	375536	684158	97708.9	1.09756e+06	303969	336231	113847	579208	754107	585580	NaN	NaN	NaN	NaN	333544	NaN	NaN	NaN	NaN	NaN	NaN	640447	898251	93353.3	NaN	NaN
A0A096NE86|A0A2I3NF59|O43504	Homo sapiens	NaN	NaN	117731	NaN	NaN	NaN	NaN	NaN	NaN	99982	NaN	NaN	NaN	NaN	NaN	341108	114820	34410.8	NaN	41762.9	48986.2	51521.4	NaN	33732.5	NaN	21936.9	NaN	NaN	NaN	134614	NaN	NaN	NaN	NaN	53008.8	58001.6	NaN	108002	133520	350334	NaN	NaN	NaN	95321.1	98485.5
A0A096NUR8|A0A2I3LC16|Q00688	Homo sapiens	12618.4	NaN	425612	582374	NaN	306682	NaN	145352	100192	NaN	NaN	NaN	NaN	NaN	NaN	NaN	NaN	NaN	NaN	NaN	NaN	NaN	19547.1	NaN	NaN	NaN	76171.8	NaN	25996	NaN	NaN	NaN	77231.3	NaN	82918.5	NaN	NaN	105464	375756	698915	37708.9	NaN	128406	336504	NaN
A0A096NSL8|Q53QZ3	Homo sapiens	NaN	NaN	387424	652623	785341	NaN	NaN	NaN	716479	NaN	NaN	NaN	1.36487e+06	NaN	848832	1.37902e+06	NaN	NaN	NaN	231764	233896	NaN	NaN	NaN	431654	NaN	NaN	274829	NaN	801907	197141	789187	271222	NaN	NaN	NaN	NaN	NaN	NaN	NaN	NaN	NaN	NaN	395558	642818
A0A096P4L1|P52849	Homo sapiens	NaN	NaN	138430	NaN	391565	NaN	NaN	NaN	NaN	123221	NaN	NaN	NaN	75861.3	NaN	602840	59155	NaN	NaN	NaN	NaN	35401.1	21907.1	73250.2	NaN	NaN	64742.6	32292.5	29734.4	NaN	NaN	232806	NaN	NaN	39328.8	102355	NaN	NaN	NaN	NaN	NaN	NaN	181067	NaN	104704
A0A096NEQ1|A0A2I3LPX4|A0A2I3LUJ1|A0A2I3M0G7|A0A2I3MYN6|A0A2I3N0U4|A0A2I3N3Z1|P55327	Homo sapiens	22087.4	79575	79266.9	87125.2	90035.7	39047.9	NaN	68935.1	40489.6	NaN	48682	20559.9	96543	139020	NaN	NaN	NaN	NaN	NaN	NaN	NaN	NaN	NaN	NaN	NaN	NaN	NaN	17312.5	NaN	NaN	NaN	NaN	NaN	NaN	NaN	NaN	NaN	NaN	NaN	NaN	NaN	NaN	74199.7	106500	89191
A0A096N3G1|A0A2I3LMJ0|Q15843	Homo sapiens	NaN	181863	296918	285099	135281	123807	NaN	NaN	NaN	87888.4	240759	NaN	197754	NaN	78842.1	202877	85169.3	NaN	NaN	NaN	NaN	NaN	NaN	NaN	NaN	NaN	NaN	NaN	NaN	NaN	NaN	NaN	NaN	NaN	145093	NaN	112518	NaN	NaN	NaN	NaN	NaN	70310.1	162351	206045
A0A096N912|A0A2I3N145|Q9Y5J9	Homo sapiens	NaN	NaN	NaN	238055	NaN	NaN	NaN	NaN	42294.6	NaN	292428	NaN	NaN	NaN	NaN	NaN	NaN	NaN	31224.3	34497.5	NaN	NaN	65776.8	87112.5	47532.7	55047.1	60884	40864	NaN	NaN	NaN	NaN	100897	NaN	NaN	NaN	128470	NaN	NaN	771034	NaN	31980.3	NaN	65426.7	NaN
A0A2I3LZQ0|Q9BSA4	Homo sapiens	NaN	204359	128585	228824	268508	NaN	NaN	332466	NaN	240924	NaN	NaN	NaN	NaN	NaN	447985	99998.2	31199.8	NaN	NaN	NaN	NaN	NaN	NaN	NaN	NaN	NaN	NaN	NaN	149373	NaN	75189.1	81936.2	NaN	NaN	NaN	83333.4	NaN	122777	123029	NaN	NaN	112833	NaN	NaN
A0A2I3M6K5|Q99426	Homo sapiens	NaN	NaN	176653	184394	194677	NaN	NaN	NaN	NaN	194994	NaN	NaN	NaN	NaN	NaN	369175	NaN	66809.7	NaN	56410.3	NaN	82758.6	NaN	NaN	NaN	60325.5	NaN	NaN	NaN	NaN	NaN	NaN	NaN	NaN	114214	118258	153730	202828	NaN	NaN	NaN	NaN	NaN	206833	NaN
A0A096MZ27|A0A096N9X9|Q9NZL9	Homo sapiens	NaN	NaN	147745	NaN	230128	NaN	NaN	15995.5	NaN	NaN	NaN	NaN	88683.8	NaN	86953.9	171066	NaN	NaN	NaN	NaN	NaN	NaN	NaN	NaN	NaN	27093.5	NaN	NaN	NaN	45156.3	NaN	58960.5	NaN	NaN	NaN	NaN	NaN	71746.4	NaN	266910	34149.9	NaN	NaN	NaN	83546.3
A0A096NZ27|A0A2I3N7E7|A0A2I3NE91|Q5TBB1	Homo sapiens	NaN	NaN	168535	NaN	NaN	156418	NaN	NaN	NaN	NaN	NaN	NaN	NaN	NaN	324471	412432	NaN	NaN	NaN	NaN	NaN	NaN	NaN	58824.1	NaN	NaN	NaN	NaN	NaN	324235	97701.6	NaN	63849.2	NaN	NaN	NaN	NaN	NaN	278526	2.66115e+06	NaN	NaN	NaN	NaN	NaN
A0A2I3LUD0|A0A2I3MN30|A0A2I3NF55|P60900	Homo sapiens	NaN	NaN	99723.6	NaN	2.55586e+06	NaN	NaN	1.8031e+06	21226.3	NaN	NaN	NaN	NaN	NaN	NaN	1.16055e+06	NaN	NaN	NaN	39273.6	NaN	NaN	NaN	NaN	NaN	NaN	NaN	NaN	NaN	NaN	NaN	NaN	NaN	NaN	NaN	NaN	53936.1	NaN	NaN	1.41513e+06	NaN	NaN	NaN	121472	NaN
A0A096NZQ0|P10109	Homo sapiens	NaN	NaN	58483.3	NaN	NaN	NaN	NaN	NaN	NaN	NaN	NaN	NaN	NaN	NaN	NaN	144140	NaN	47056.2	NaN	51581.5	NaN	97495.6	NaN	79593.4	NaN	NaN	NaN	NaN	NaN	NaN	NaN	NaN	111321	NaN	169435	NaN	NaN	NaN	NaN	98968.8	NaN	NaN	NaN	NaN	NaN
A0A096MX92|A0A096NTH8|A0A2I3LHI1|Q96GK7	Homo sapiens	NaN	NaN	NaN	87256.1	175470	NaN	NaN	NaN	NaN	NaN	NaN	NaN	NaN	NaN	NaN	134649	NaN	NaN	NaN	NaN	NaN	NaN	NaN	NaN	NaN	NaN	NaN	NaN	NaN	58069.9	NaN	NaN	34510.7	NaN	NaN	NaN	22864	NaN	NaN	144759	NaN	NaN	NaN	72561.3	NaN
A0A096NIH4|A0A2I3MSC9|P24666	Homo sapiens	NaN	NaN	NaN	NaN	634111	NaN	NaN	NaN	NaN	NaN	NaN	NaN	NaN	NaN	NaN	877870	NaN	NaN	NaN	NaN	NaN	NaN	58273.1	NaN	NaN	NaN	NaN	NaN	NaN	4.53312e+06	NaN	NaN	45216	NaN	NaN	NaN	63602.9	85678.4	NaN	NaN	NaN	NaN	NaN	103317	NaN
A0A2I3M437|A0A2I3MAI9|A0A2I3MPK6|A0A2I3MYI2|A0A2I3N0J4|Q99623	Homo sapiens	NaN	NaN	294994	241013	NaN	NaN	NaN	NaN	NaN	NaN	257935	43666.8	NaN	NaN	NaN	NaN	NaN	NaN	NaN	NaN	70371.7	124146	NaN	NaN	NaN	NaN	NaN	NaN	NaN	NaN	60695.8	NaN	NaN	NaN	186643	NaN	NaN	NaN	NaN	NaN	NaN	NaN	NaN	NaN	NaN
A0A096MVA5|A0A2I3LZA4|A0A2I3M0S2|A0A2I3NGC3|Q9NR80	Homo sapiens	NaN	NaN	NaN	NaN	NaN	NaN	NaN	NaN	NaN	80264.9	NaN	NaN	NaN	NaN	NaN	NaN	629634	NaN	NaN	NaN	NaN	NaN	NaN	NaN	NaN	NaN	NaN	NaN	NaN	NaN	NaN	383939	469232	NaN	NaN	NaN	NaN	NaN	408011	NaN	NaN	NaN	1.22281e+06	NaN	757305
A0A096NTX2|A0A2I3NFT6|Q6NSW5|Q8TCE6	Homo sapiens	77705.3	NaN	NaN	NaN	607845	NaN	NaN	7.40627e+06	NaN	NaN	NaN	NaN	NaN	NaN	NaN	NaN	NaN	NaN	NaN	NaN	NaN	NaN	NaN	NaN	NaN	NaN	NaN	NaN	NaN	NaN	NaN	214984	NaN	NaN	NaN	NaN	113075	NaN	216430	NaN	NaN	NaN	NaN	NaN	NaN
A0A096NE03|A0A2I3MMJ1|P38159|Q96E39	Homo sapiens	30207	NaN	NaN	NaN	69798.8	NaN	NaN	NaN	NaN	NaN	NaN	14911.7	NaN	NaN	NaN	NaN	NaN	NaN	NaN	NaN	NaN	NaN	NaN	NaN	NaN	22709.2	NaN	NaN	NaN	NaN	NaN	NaN	NaN	NaN	NaN	NaN	NaN	NaN	NaN	41102.6	NaN	NaN	NaN	68607.1	NaN
A0A096NVD3|P25788	Homo sapiens	NaN	NaN	NaN	NaN	1.10769e+06	NaN	NaN	NaN	NaN	NaN	NaN	NaN	NaN	NaN	NaN	863866	NaN	NaN	NaN	NaN	NaN	NaN	NaN	85633	NaN	NaN	NaN	NaN	NaN	NaN	NaN	NaN	NaN	NaN	NaN	NaN	45081.9	56304.6	NaN	121557	NaN	NaN	NaN	NaN	NaN
A0A096N9N7|A0A096NR04|A0A2I3M3U3|Q96MC2	Homo sapiens	NaN	NaN	NaN	NaN	NaN	NaN	NaN	NaN	NaN	NaN	NaN	NaN	NaN	NaN	NaN	768730	NaN	NaN	NaN	NaN	NaN	NaN	NaN	NaN	120191	NaN	68458.9	127280	NaN	176385	NaN	NaN	NaN	NaN	NaN	NaN	NaN	NaN	NaN	NaN	NaN	NaN	NaN	NaN	NaN
A0A2I3MVS4|Q9NPE2	Homo sapiens	NaN	NaN	1.4816e+06	1.81244e+06	NaN	NaN	NaN	NaN	NaN	NaN	NaN	NaN	NaN	NaN	NaN	NaN	NaN	NaN	NaN	NaN	NaN	NaN	NaN	NaN	NaN	NaN	NaN	NaN	NaN	4.17606e+06	NaN	NaN	NaN	NaN	NaN	NaN	NaN	NaN	NaN	NaN	NaN	791496	NaN	NaN	NaN
A0A096NX92|A0A2I3M4H1|A0A2I3NBR6|P00813	Homo sapiens	NaN	16500.6	NaN	NaN	NaN	NaN	NaN	NaN	NaN	NaN	NaN	NaN	NaN	NaN	NaN	NaN	NaN	NaN	NaN	NaN	NaN	NaN	NaN	NaN	NaN	NaN	NaN	NaN	NaN	NaN	NaN	NaN	NaN	NaN	NaN	NaN	NaN	NaN	NaN	116631	NaN	NaN	NaN	NaN	41946.7
A0A2I3MY72|A0A2I3ND09|A6NCW0|A8MUK1|C9J2P7|C9JJH3|C9JLJ4|C9JPN9|C9JVI0|D6R901|D6R9N7|D6RA61|D6RBQ6|D6RCP7|D6RJB6|Q0WX57|Q7RTZ2	Homo sapiens	NaN	NaN	NaN	NaN	NaN	NaN	NaN	NaN	NaN	NaN	NaN	NaN	NaN	NaN	NaN	NaN	NaN	NaN	NaN	NaN	NaN	NaN	NaN	NaN	NaN	NaN	NaN	NaN	NaN	NaN	NaN	NaN	NaN	NaN	15001.5	NaN	NaN	NaN	NaN	NaN	NaN	NaN	NaN	556748	NaN
A0A096NDY8|A0A2I3MRS6|P17544	Homo sapiens	NaN	NaN	NaN	NaN	NaN	NaN	NaN	NaN	NaN	NaN	NaN	NaN	NaN	NaN	NaN	487110	NaN	NaN	NaN	NaN	NaN	NaN	NaN	NaN	NaN	NaN	NaN	NaN	NaN	NaN	NaN	NaN	232930	NaN	NaN	NaN	NaN	NaN	NaN	NaN	NaN	NaN	NaN	NaN	NaN
A0A096NAE4|A0A096NYX5|A0A2I3LEF2|P05783	Homo sapiens	218296	NaN	NaN	NaN	NaN	NaN	NaN	NaN	NaN	NaN	NaN	NaN	NaN	NaN	NaN	NaN	NaN	NaN	NaN	NaN	NaN	NaN	NaN	NaN	NaN	NaN	NaN	NaN	NaN	NaN	NaN	NaN	NaN	NaN	NaN	NaN	NaN	NaN	NaN	NaN	NaN	NaN	NaN	NaN	NaN
A0A096NS49|P07311	Homo sapiens	NaN	NaN	NaN	NaN	NaN	NaN	NaN	NaN	NaN	NaN	NaN	NaN	NaN	NaN	NaN	NaN	NaN	NaN	NaN	NaN	NaN	NaN	NaN	NaN	NaN	NaN	NaN	NaN	NaN	NaN	NaN	NaN	NaN	NaN	NaN	NaN	NaN	NaN	NaN	130739	NaN	NaN	NaN	NaN	NaN
P61769|Q9TS09	Homo sapiens	NaN	NaN	40554.8	NaN	NaN	NaN	NaN	22548.1	NaN	NaN	NaN	NaN	NaN	NaN	NaN	35681.7	NaN	NaN	NaN	NaN	NaN	NaN	NaN	NaN	NaN	NaN	NaN	NaN	NaN	NaN	NaN	NaN	NaN	NaN	NaN	NaN	NaN	NaN	NaN	NaN	9267.38	NaN	NaN	NaN	186336
P02452	Homo sapiens	79443.5	568201	623628	435208	716010	845583	231567	1.19471e+06	1.96474e+06	987503	617230	144393	1.22159e+06	1.99281e+06	647375	993379	1.94221e+06	706516	212780	218761	1.19712e+06	1.58798e+06	381751	976480	3.16396e+06	199223	371443	999556	191032	966043	896414	235341	517627	317131	942954	7.56106e+06	1.48267e+06	1.26599e+06	1.01139e+06	2.80631e+06	102770	390621	360243	778732	807829
P02144	Homo sapiens	5.20043e+08	5.90422e+08	5.3816e+09	9.9703e+08	5.97318e+09	5.73399e+08	4.45274e+08	1.15891e+09	2.61579e+09	4.16689e+08	476652136	6.84892e+08	7.61802e+08	2.72986e+08	5.98439e+08	1.04255e+09	247457643	3.75508e+08	3.56833e+08	5.39003e+08	1.7622e+08	1.07327e+09	8.56556e+08	5.4915e+08	6.51116e+08	6.69562e+08	3.48729e+08	2.05513e+08	1.64248e+08	4672935126	2.08874e+08	3.10953e+08	4.15322e+08	4.1549e+08	2.78992e+09	1.59117e+08	2.67757e+08	1.22938e+09	2.24296e+08	1.04913e+09	5.73618e+08	4.8521e+08	4.12309e+08	436170335	7.31646e+08
P02768	Homo sapiens	3.70194e+06	1.00531e+07	3.69453e+07	3.18085e+07	1.81493e+07	2.39707e+07	2.85385e+06	2.67876e+07	2.67277e+07	1.99908e+07	1.76203e+07	1.72022e+06	1.24527e+07	1.22783e+07	8.90547e+06	4.56214e+07	5.62896e+06	2.99839e+06	2.17995e+06	2.64965e+06	3.4628e+06	7.79212e+06	3.41576e+06	3.65549e+06	2.56952e+06	3.56803e+06	2.24929e+06	3.64997e+06	355271	1.01145e+07	4.91039e+06	5.93197e+06	5.14739e+06	2.05736e+06	6.53232e+06	7.79892e+06	1.44292e+07	1.09315e+07	6.83156e+06	2.32719e+07	2.35896e+06	979406	8.52832e+06	2.54808e+07	1.79727e+07
P05413	Homo sapiens	2.76366e+06	3.62038e+06	5.78006e+06	4.29597e+06	5.87187e+06	3.70874e+06	1.01145e+06	1.06472e+06	3.06433e+06	3.35262e+06	7.97093e+06	807130	4.83244e+06	4.75877e+06	6.57337e+06	1.37774e+07	3.29529e+06	859557	2.08002e+06	1.66523e+06	730034	2.9974e+06	2.49285e+06	1.06827e+06	1.52667e+06	886107	1.30306e+06	1.35773e+06	283221	5.87021e+06	1.83192e+06	1.82551e+06	4.55533e+06	1.50603e+06	9.51555e+06	1.50464e+06	4.7149e+06	3.54782e+06	4.67358e+06	5.87683e+07	4.35061e+06	714491	5.71765e+06	5.56761e+06	7.2644e+06
P06744	Homo sapiens	2.34272e+06	2.8419e+06	4.03599e+06	3.43262e+06	3.99654e+07	3.09199e+06	448213	2.57261e+06	1.04219e+06	2.53819e+06	3.38921e+06	1.31301e+06	4.41187e+06	3.28553e+06	4.10259e+06	3.67585e+07	2.1217e+06	992742	559602	909697	819070	1.73917e+06	925827	2.14491e+06	1.03378e+06	2.00501e+06	1.68254e+06	864601	215640	4.4134e+06	3.19077e+06	1.48272e+06	1.26254e+06	624172	1.83696e+06	3.10838e+06	5.151e+06	980770	2.12756e+06	1.43668e+07	721487	504525	4.40305e+06	2.13131e+06	2.56068e+06
P05976	Homo sapiens	490737	6.03988e+06	1.42761e+07	1.32178e+07	1.89475e+07	1.35435e+07	499714	3.7209e+07	1.93235e+07	7.88545e+06	3.85813e+06	572191	8.18546e+06	9.12692e+06	5.29031e+06	6.82079e+06	4.59725e+06	2.07275e+06	353086	1.10867e+06	1.27909e+06	2.86025e+06	668597	4.08954e+06	1.903e+06	2.05768e+06	1.24423e+06	680766	409464	9.03203e+06	4.45086e+06	3.57136e+06	2.74144e+06	677244	2.12606e+06	1.07002e+07	1.11375e+07	1.45639e+07	1.02582e+07	1.03752e+07	404534	1.14505e+06	1.11981e+07	1.37868e+07	1.85379e+07
P06753	Homo sapiens	573100	1.05043e+07	1.22661e+07	1.47016e+07	2.15548e+07	1.18849e+07	986243	1.07746e+08	4.66176e+06	6.47471e+06	1.10936e+07	746049	1.15227e+07	1.26005e+06	1.23073e+07	9.3108e+06	1.07878e+07	1.32112e+06	686848	1.23396e+06	1.85794e+06	2.58583e+06	888127	1.10993e+06	1.26178e+06	619665	1.66023e+06	557943	982565	7.64663e+06	720961	1.07835e+07	1.13381e+07	675687	1.18526e+07	1.07792e+07	1.64482e+07	1.41148e+07	5.95017e+06	4.14883e+07	1.69771e+06	962551	1.33501e+06	7.90187e+06	3.433e+06
Q9Y623	Homo sapiens	36781.9	1.149e+07	5.56327e+06	4.67947e+06	3.91436e+06	965396	336373	202093	901964	3.66895e+06	957551	386370	1.56784e+06	2.83001e+07	1.54671e+06	7.96718e+06	4.71966e+06	3.70336e+06	4.84726e+06	1.58894e+06	6.59972e+06	7.27882e+06	157011	2.26641e+06	2.30369e+06	4.90173e+06	1.89505e+06	3.73328e+06	561021	1.07256e+06	2.32147e+07	608365	8.78406e+06	6.59814e+06	1.53145e+07	2.66283e+07	2.15644e+07	1.04521e+06	1.05513e+07	2.31478e+06	409136	4.31505e+06	1.20367e+06	1.74898e+07	1.29232e+06
P12235	Homo sapiens	2.6735e+06	874656	1.00126e+07	9.75971e+06	2.72648e+06	832241	372452	4.58815e+06	631565	3.0911e+06	5.62861e+06	639154	2.50894e+06	2.83959e+06	3.11476e+06	7.33515e+06	2.58693e+06	338647	388579	354175	388223	1.1764e+06	288505	707953	1.68489e+06	786830	945505	278850	100536	2.09592e+06	1.09882e+06	1.16634e+06	1.51742e+06	1.17953e+06	1.57069e+06	946844	1.50226e+06	706271	1.64674e+06	8.04784e+06	291708	1.45955e+06	1.16134e+06	2.80673e+06	1.3588e+06
Q9UK76	Homo sapiens	2.21312e+06	2.2139e+06	3.34143e+06	3.30409e+06	5.66294e+06	2.43162e+06	849047	6.47302e+06	2.15154e+06	3.49601e+06	3.49381e+06	857127	3.4512e+06	3.31569e+06	4.283e+06	4.14153e+06	3.16726e+06	1.54117e+06	687216	1.41093e+06	1.42839e+06	1.20915e+06	1.1486e+06	1.65465e+06	1.40359e+06	1.59108e+06	2.06945e+06	1.49576e+06	723453	4.56245e+06	1.7537e+06	2.26511e+06	2.66252e+06	1.58552e+06	4.15767e+06	2.34953e+06	2.07518e+06	2.01377e+06	2.01995e+06	1.89786e+07	1.40225e+06	1.33268e+06	3.69611e+06	3.52329e+06	5.37772e+06
P00505	Homo sapiens	1.70484e+06	1.39199e+06	3.89244e+06	3.05539e+06	3.00961e+06	1.25063e+06	253003	230618	277716	866632	7.11631e+06	706121	1.20611e+06	1.5208e+06	2.01933e+06	2.66259e+06	1.46708e+06	281008	445588	511030	318779	371185	790400	301422	661141	463944	959669	370808	155042	764756	488738	1.10297e+06	1.64767e+06	611901	1.01799e+06	394418	551870	379414	1.46739e+06	6.23571e+06	633161	410160	1.04889e+06	2.17401e+06	1.12679e+06
M0R2J8	Homo sapiens	1.25388e+06	3.40463e+07	2.86756e+07	2.15817e+07	2.172e+07	1.74471e+07	116803	1.50038e+06	2.89842e+07	1.12038e+07	3.24424e+07	592818	2.5183e+07	3.30376e+07	2.26459e+07	2.82686e+07	1.60684e+07	1.4488e+06	211788	268691	1.67254e+06	2.64125e+06	247135	1.2902e+06	2.22396e+06	1.67956e+06	1.35214e+06	1.87304e+06	503693	2.43306e+07	134203	2.87917e+07	1.12059e+07	150444	7.33156e+06	1.64792e+07	3.56656e+07	1.57943e+07	1.92697e+07	120246679	270465	1.29226e+06	2.64201e+07	1.80654e+07	1.21494e+07
P23528	Homo sapiens	190024	3.15643e+06	2.91622e+06	3.26609e+06	777814	4.0181e+06	138256	42509.4	1.3173e+06	4.96551e+06	7.04325e+06	159353	5.72274e+06	3.83086e+06	5.20396e+06	4.23855e+06	447606	255216	123194	191870	125953	330599	163687	254860	242904	191764	263613	235222	172880	1.60985e+06	1.54156e+06	1.56036e+06	1.17845e+06	272250	991873	676280	576579	1.81858e+06	874484	4.71186e+06	102900	184361	3.82486e+06	2.15957e+06	2.67153e+06
P40925	Homo sapiens	2.13974e+07	2.6554e+07	3.93907e+07	2.89302e+07	8.22588e+07	2.66379e+07	7.36467e+06	5.13311e+07	9.57466e+06	1.72871e+07	3.26668e+07	7.44836e+06	3.66564e+07	2.40031e+07	2.8664e+07	4.1063e+07	1.34668e+07	5.74084e+06	8.09634e+06	6.50456e+06	5.51321e+06	1.00091e+07	9.41684e+06	6.13788e+06	1.03811e+07	5.78152e+06	9.95007e+06	4.57175e+06	3.97384e+06	2.71536e+07	1.42743e+07	1.45369e+07	2.05866e+07	7.01419e+06	1.51651e+07	1.03043e+07	1.66785e+07	1.22966e+07	2.85179e+07	6.05543e+07	7.39288e+06	4.54794e+06	2.50047e+07	1.74074e+07	1.81072e+07
P02511	Homo sapiens	4.72393e+06	3.29974e+06	2.20742e+07	1.72146e+07	3.32459e+07	2.21163e+06	626939	1.01589e+07	5.3238e+06	1.11261e+07	6.92661e+06	793173	6.92706e+06	8.03324e+06	8.03046e+06	4.44348e+07	2.44205e+06	319613	660832	913565	453247	3.10827e+06	875859	410915	484785	1.27778e+06	556023	779865	245130	9.73241e+06	2.45834e+06	3.75634e+06	7.22739e+06	292330	1.81547e+07	3.8398e+06	6.27765e+06	4.26173e+06	8.40084e+06	3.26402e+07	874170	214456	1.74007e+06	1.28716e+07	1.2756e+07
P61925	Homo sapiens	4.44627e+06	6.85793e+06	1.83318e+06	1.96423e+06	7.36755e+06	1.69893e+06	1.21572e+06	8.27171e+06	3.41987e+06	1.78871e+06	4.2212e+06	2.41622e+06	8.12076e+06	7.36003e+06	8.81014e+06	4.99819e+06	4.12247e+06	3.03117e+06	5.79913e+06	2.33397e+06	5.39432e+06	4.23656e+06	2.85951e+06	4.84146e+06	2.15188e+06	2.70171e+06	2.98144e+06	2.76185e+06	1.48928e+06	5.41972e+06	2.29336e+06	3.43278e+06	2.14326e+06	2.65523e+06	2.98011e+06	1.95309e+06	3.88931e+06	5.03818e+06	3.39217e+06	9.81256e+06	2.3947e+06	1.39035e+06	6.78161e+06	5.16422e+06	5.7669e+06
P61604	Homo sapiens	4.43017e+06	1.96434e+06	5.10743e+06	5.41156e+06	4.66501e+06	2.2327e+06	1.15669e+06	4.83939e+06	739592	2.52691e+06	5.87383e+06	2.16684e+06	3.2723e+06	2.35781e+06	2.97476e+06	11933134	3.04526e+06	1.42274e+06	1.42105e+06	1.96984e+06	1.12202e+06	2.19429e+06	3.63756e+06	1.01535e+06	1.48408e+06	1.29382e+06	1.4773e+06	1.32042e+06	412543	3.49032e+06	1.09148e+06	1.63654e+06	2.03089e+06	1.68894e+06	2.41755e+06	808292	1.60389e+06	798451	536617	808401	2.10839e+06	1.5912e+06	3.85043e+06	2.91895e+06	3.10522e+06
Q7L590	Homo sapiens	4.16172e+06	1.2112e+07	1.58504e+07	1.3808e+07	4.50054e+06	5.17792e+06	828548	2.7091e+06	1.56518e+06	3.93321e+06	7.58289e+06	99320.8	9.75633e+06	1.50407e+06	1.69273e+07	4.59028e+06	9.01631e+06	1.60867e+06	1.18393e+06	1.57386e+06	2.26847e+06	465628	1.12543e+06	147870	2.20245e+06	2.5551e+06	1.55294e+06	2.64575e+06	817322	6.37829e+06	3.54451e+06	9.51971e+06	4.54396e+06	4.79342e+06	5.1616e+06	1.84582e+06	2.67915e+06	3.25395e+06	4.91099e+06	7.22606e+06	1.21441e+06	2.06712e+06	8.08079e+06	1.84505e+07	1.82208e+06
P38646	Homo sapiens	3.50948e+06	943584	6.09286e+06	4.8903e+06	5.57931e+06	1.73483e+06	1.16981e+06	5.0521e+06	2.02581e+06	3.32821e+06	4.77964e+06	2.19688e+06	3.57912e+06	3.57396e+06	3.87348e+06	8.4594e+06	1.60763e+06	1.19172e+06	1.4114e+06	1.10616e+06	1.01773e+06	1.99441e+06	1.76009e+06	1.10299e+06	2.3368e+06	1.1857e+06	1.52926e+06	524623	503032	3.6463e+06	1.37973e+06	1.61838e+06	3.82664e+06	640431	2.33278e+06	1.78004e+06	2.0498e+06	1.69184e+06	2.65166e+06	1.14458e+07	1.34119e+06	698762	2.93055e+06	3.4181e+06	3.82171e+06
P09972	Homo sapiens	3.17457e+06	2.34506e+07	9.97498e+06	1.0859e+07	1.57975e+07	7.53367e+06	4.46448e+06	3.49743e+07	1.37933e+07	6.10617e+06	1.27718e+07	1.56337e+06	1.73263e+07	1.07898e+07	1.59827e+07	1.59027e+07	1.22198e+07	4.61266e+06	5.05195e+06	6.04625e+06	6.33521e+06	5.5585e+06	1.90094e+06	5.65163e+06	6.63267e+06	1.18354e+07	1.11193e+07	8.41024e+06	2.5916e+06	7.1933e+06	2.75448e+06	9.31483e+06	4.33746e+06	4.58074e+06	9.07397e+06	8.35611e+06	4.75928e+06	6.84208e+06	1.6055e+07	1.81544e+07	1.54547e+06	3.608e+06	8.31664e+06	1.16741e+07	1.23408e+07
P61981	Homo sapiens	2.86626e+06	1.1932e+06	5.22188e+06	7.85458e+06	6.27429e+06	1.57101e+06	2.32869e+06	2.16637e+06	929723	4.07333e+06	1.03392e+06	1.57123e+06	1.0576e+06	1.93464e+06	2.7716e+06	3.93985e+07	620955	1.41957e+06	1.34982e+06	857851	1.55367e+06	2.07965e+06	1.22381e+06	1.30841e+06	2.2061e+06	2.16337e+06	3.77945e+06	1.15268e+06	1.00801e+06	3.79572e+06	1.6834e+06	2.68808e+06	788640	1.32968e+06	2.31885e+06	1.44152e+06	2.53489e+06	2.06706e+06	2.8067e+06	1.04033e+07	1.61508e+06	1.5045e+06	1.05443e+06	4.09658e+06	4.22067e+06
P06576	Homo sapiens	2.09828e+06	1.84234e+06	1.39074e+07	1.32449e+07	2.36272e+07	2.32119e+06	680967	1.0519e+06	1.04552e+06	3.34824e+06	1.00554e+07	829468	3.27468e+06	1.78391e+06	6.875e+06	1.80965e+07	1.71347e+06	346574	556968	459375	515436	1.81337e+06	675878	896855	1.41498e+06	1.51166e+06	1.25429e+06	532069	320898	5.30649e+06	1.96613e+06	1.85104e+06	3.02044e+06	280376	1.79861e+06	1.94048e+06	2.53052e+06	1.60129e+06	3.37213e+06	1.08344e+07	513676	670401	1.92686e+06	6.65173e+06	1.92423e+06
P62633	Homo sapiens	1.86764e+06	2.99925e+06	5.02169e+06	5.24008e+06	3.79856e+06	2.92756e+06	929952	4.75437e+06	2.64741e+06	3.83376e+06	2.88626e+06	1.13757e+06	6.63593e+06	4.68038e+06	5.09698e+06	3.80209e+06	5.84221e+06	1.34834e+06	1.24357e+06	1.44563e+06	1.40271e+06	1.86918e+06	1.65189e+06	1.40191e+06	1.61546e+06	1.7491e+06	1.13548e+06	1.9107e+06	434325	3.07612e+06	1.46602e+06	1.75976e+06	1.27162e+06	1.21201e+06	2.42912e+06	1.56561e+06	1.34312e+06	1.28569e+06	2.55428e+06	4.62863e+06	956943	1.04041e+06	2.45343e+06	6.48852e+06	5.57613e+06
P00441	Homo sapiens	1.84508e+06	1.01798e+06	1.05455e+07	1.28733e+06	5.35648e+06	934473	521189	56217.3	1.03434e+06	1.07863e+06	2.40738e+06	977305	803259	1.39539e+06	1.81576e+06	5.05614e+06	766234	279812	493452	592904	561082	925030	605807	302785	418298	712134	854200	544095	274656	1.36056e+06	693749	615614	360286	640062	881363	1.01343e+06	1.36798e+06	942746	2.47845e+06	1.36509e+07	447779	1.08564e+06	1.16875e+06	3.43071e+06	1.97e+06
P46976	Homo sapiens	1.67855e+06	4.35205e+06	7.06355e+06	2.0959e+06	3.43422e+06	5.42433e+06	2.94127e+06	1.52088e+07	3.23009e+06	2.56361e+06	2.16883e+06	3.03215e+06	6.26049e+06	5.43683e+06	5.85175e+06	1.4097e+07	3.08412e+06	5.91993e+06	2.378e+06	3.82961e+06	1.81988e+06	9.14212e+06	3.3799e+06	4.94173e+06	4.89349e+06	5.11002e+06	5.60324e+06	3.75539e+06	1.87936e+06	8.96961e+06	5.75397e+06	4.15534e+06	5.97849e+06	696960	3.14879e+06	3.8732e+06	5.45088e+06	6.62574e+06	5.70623e+06	5.84963e+07	5.2816e+06	1.43293e+06	6.66406e+06	4.0953e+06	4.44266e+06
P49454	Homo sapiens	816769	3.63834e+06	4.2393e+06	2.74119e+06	4.57333e+06	4.83462e+06	332598	4.67913e+06	5.11096e+06	1.6265e+06	2.41342e+06	546713	1.98808e+06	1.9137e+06	2.78606e+06	5.23552e+06	1.67661e+06	781442	462771	658024	800346	711092	517446	826098	634001	548450	1.15416e+06	651757	213637	4.15895e+06	1.43916e+06	3.31931e+06	1.89288e+06	361910	1.38711e+06	3.70958e+06	2.21011e+06	1.98176e+06	6.93276e+06	4.92438e+06	516505	324517	4.24474e+06	2.12257e+06	6.82364e+06
P28161	Homo sapiens	512650	432085	1.07508e+06	1.37012e+06	2.3268e+06	761366	320565	6.80259e+06	1.14648e+06	1.4525e+06	439271	390305	1.76389e+06	795758	279693	1.84215e+06	497502	236227	233060	207532	164626	507659	248568	422828	456685	469332	350182	326825	101582	245671	526806	475068	521599	339814	649784	685003	1.40163e+06	493197	1.61168e+06	1.81172e+06	506355	183039	654881	1.02937e+06	627922
P55072	Homo sapiens	344510	837177	4.24652e+06	3.44711e+06	1.02795e+06	1.97733e+06	404043	5.0241e+06	753273	2.05959e+06	2.16854e+06	549573	674564	2.06608e+06	1.45981e+06	4.57402e+06	484520	219646	238461	332780	262244	684888	244907	224886	367313	705212	735670	62614.6	60807.6	1.36128e+06	1.8243e+06	956551	452789	238232	360330	1.82936e+06	1.99912e+06	706985	8.68172e+06	7.44654e+06	248456	21330.6	1.85362e+06	1.96081e+06	2.8631e+06
Q86TD4	Homo sapiens	269633	399125	1.02562e+06	1.70186e+06	925763	488838	212942	148745	420274	822814	425708	199493	812530	400307	637863	1.44793e+06	420744	135961	128383	230210	325160	601238	194218	188002	202845	544441	484357	270892	169086	523398	474114	453907	264614	203153	262372	481059	436705	342259	655349	1.07432e+06	191420	184690	639441	1.04984e+06	216461
Q15848	Homo sapiens	168796	283339	701871	262206	1.23808e+06	1.01257e+06	111908	3.08765e+06	913384	414919	725695	213465	1.44205e+06	814274	849871	1.66938e+06	316149	264084	139258	189175	184663	422814	195050	333408	245820	371089	314797	314431	77904.3	989131	314614	542336	303943	116470	416098	272688	1.26037e+06	828027	953624	2.73483e+06	81150.2	71739.4	602038	849170	766432
P04792	Homo sapiens	134668	1.28202e+07	4.13043e+07	4.08487e+07	3.02614e+07	7.62274e+06	9.85011e+06	332884	1.57841e+07	1.98759e+07	1.55654e+07	1.11036e+07	2.27655e+07	1.84006e+07	1.71559e+07	5.15373e+07	6.87385e+06	5.15897e+06	5.33343e+06	5.70711e+06	3.91735e+06	1.73087e+07	42075	3.29509e+06	7.23855e+06	1.14713e+07	4.7971e+06	9.31045e+06	2.53091e+06	2.03444e+07	5.85493e+06	6.57787e+06	1.34002e+07	5.79288e+06	3.02019e+07	1.46687e+07	2.32365e+07	1.5634e+07	2.25273e+07	1.81322e+08	1.60857e+07	6.15603e+06	1.14383e+07	1.58985e+06	1.71627e+07
Q9NR50	Homo sapiens	106848	1.26588e+06	410009	1.20315e+06	434302	570230	306056	1.01761e+06	321623	363960	665574	192624	1.11572e+06	590660	482532	598900	140998	217099	448893	270964	227164	676443	230619	300165	114878	248023	84542.4	83490.7	73755.8	824251	202521	634461	284493	122137	157283	209817	220193	243562	218787	146749	65531.4	117493	702694	805752	661935
P06732	Homo sapiens	5.04353e+07	1.24374e+08	1.5189e+08	1.89526e+08	1.08245e+07	1.23344e+08	2.68731e+06	3.77078e+06	6.68432e+06	2.24007e+08	1.58064e+08	1.81212e+06	1.6583e+08	1.64013e+08	1.39465e+08	2.00508e+08	1.23075e+08	6.77842e+07	1.91048e+06	4.673e+07	8.89664e+07	8.63284e+07	1.8649e+06	9.72947e+07	6.1387e+07	3.98315e+07	1.66046e+07	2.13729e+06	1.96348e+06	1.40142e+08	1.23065e+08	9.18591e+07	1.23254e+08	1.87637e+06	1.01737e+08	2.22089e+08	9.75448e+07	9.16017e+07	9.41867e+07	1.46368e+08	2.05083e+06	4.18126e+07	1.6204e+08	1.286e+08	1.32344e+08
Q8IWZ6	Homo sapiens	1.83631e+07	9.01389e+07	2.10441e+08	3.12403e+08	75116.3	1.22535e+08	7.75391e+06	173857	4.64419e+07	1.14979e+08	1.15221e+08	3.28421e+06	236953208	8.08306e+07	1.7407e+06	3.30931e+08	4.61368e+07	7.02846e+06	7.69615e+06	8.88432e+06	3.34331e+06	1.31961e+06	7.99726e+06	8.26776e+06	1.32741e+07	1.22434e+07	4.00481e+06	3.80637e+06	4.2514e+06	1.27116e+08	1.28758e+06	4.81956e+07	1.01265e+08	5.89647e+06	2.42222e+06	4.39641e+07	5.28992e+07	2.57554e+07	4.14427e+07	2.65858e+07	8.86517e+06	7.4233e+06	9.42159e+07	1.07935e+08	8.45425e+07
Q96GR2	Homo sapiens	1.49076e+07	4.70237e+07	5.28084e+07	4.9348e+07	5.41682e+07	4.17774e+07	1.16985e+07	46689196	3.42904e+07	3.48764e+07	4.43017e+07	8.21448e+06	5.1384e+07	4.70538e+07	4.33057e+07	86915751	41775687	2.40407e+07	1.1249e+07	1.56559e+07	24538327	2.10241e+07	9.79841e+06	3.26652e+07	1.4011e+07	2.33219e+07	27794434	13615534	1.05065e+07	110625337	46890920	4.61862e+07	54622440	1.14615e+07	4.06723e+07	52892007	5.59981e+07	5.70076e+07	66019602	126401428	9.81582e+06	11700182	4.27255e+07	3.19058e+07	34480470
P07108	Homo sapiens	9.07357e+06	4.51847e+06	2.2625e+07	2.95801e+07	2.38386e+07	1.49959e+07	5.84721e+06	2.61827e+07	1.01579e+07	4.87055e+06	1.72633e+07	3.22803e+06	2.9527e+07	1.50802e+07	2.38104e+07	3.02054e+07	8.95582e+06	6.34057e+06	8.31613e+06	5.25998e+06	3.36126e+06	2.09467e+07	5.17486e+06	1.11623e+07	7.15573e+06	6.30672e+06	7.25695e+06	2.10661e+06	6.39826e+06	2.06416e+07	1.23208e+07	1.83334e+07	1.05769e+07	9.76667e+06	1.97683e+07	1.03146e+07	1.14438e+07	8.48156e+06	1.36256e+07	8.89839e+07	2.89796e+06	7.07037e+06	9.7976e+06	9.28508e+06	1.19401e+07
Q96T58	Homo sapiens	8329226	4.43378e+07	8.68932e+07	36589298	24320409	2.99728e+07	5.38392e+06	41783.2	56730021	2.64493e+07	104175478	3.25995e+06	31709367	4.25854e+07	2.94443e+07	8.24529e+07	2.89134e+07	6.59452e+06	3.98364e+06	5.52902e+06	9.21472e+06	1.07468e+07	3.77585e+06	1.002e+07	7.76621e+06	6.02645e+06	1.26962e+07	6.12998e+06	2.72973e+06	83633516	4.66229e+07	3.82413e+07	133141	4.19188e+06	3.13477e+07	4.96358e+07	66056682	4.30164e+07	4.51055e+07	5.57983e+07	2.67596e+06	4.0405e+06	3.70393e+07	1.83864e+07	28051181
P00568	Homo sapiens	5.89073e+06	2.17284e+07	2.4529e+07	3.28407e+07	3.03348e+07	1.27139e+07	3.28969e+06	2.1639e+07	1.41573e+07	2.37072e+07	2.3291e+07	2.66979e+06	2.35262e+07	4.07298e+07	3.26119e+07	4.06161e+07	2.77459e+07	3.64885e+06	2.46782e+06	5.74165e+06	4.51731e+06	4.2696e+06	1.61732e+06	3.62517e+06	4.91574e+06	5.26267e+06	6.39723e+06	3.56234e+06	2.12585e+06	2.35108e+07	1.04989e+07	1.70392e+07	1.13135e+07	1.8248e+06	1.65816e+07	1.25506e+07	1.36028e+07	1.51719e+07	2.56552e+07	5.01222e+07	1.47817e+06	2.67919e+06	1.6728e+07	3.37871e+07	2.45446e+07
Q15056	Homo sapiens	4.55399e+06	746631	2.25407e+06	1.89887e+06	2.89106e+06	865482	1.44831e+06	6.89906e+06	1.47149e+06	1.16472e+06	1.30204e+06	1.47967e+06	1.26007e+06	1.47939e+06	1.22295e+06	2.70581e+06	1.23491e+06	1.0787e+06	1.29154e+06	842775	761282	1.36531e+06	1.99284e+06	727608	1.07432e+06	1.47385e+06	824923	1.52709e+06	758144	1.47012e+06	445429	896275	658073	1.51115e+06	1.12778e+06	520942	858229	1.15431e+06	1.39573e+06	3.09195e+06	1.11599e+06	2.8093e+06	660922	1.36914e+06	1.89847e+06
Q9UBY0	Homo sapiens	4.48386e+06	6.98214e+06	4.40683e+06	5.39799e+06	4.17036e+06	5.04705e+06	2.12529e+06	13162.6	6.37171e+06	3.88757e+06	6.66172e+06	2.0856e+06	9.16032e+06	6.64306e+06	8.84299e+06	5.88751e+06	4.85347e+06	2.87857e+06	2.71823e+06	2.96439e+06	3.10743e+06	2.95332e+06	2.12305e+06	3.60422e+06	2.46574e+06	2.18538e+06	3.25138e+06	2.163e+06	1.49593e+06	2.62144e+06	1.60297e+06	4.7157e+06	1.59276e+06	2.11779e+06	1.53694e+06	3.63034e+06	2.02556e+06	1.90519e+06	4.37439e+06	8.18288e+06	1.57075e+06	2.55914e+06	6.64989e+06	6.09503e+06	6.01559e+06
Q4UJ75	Homo sapiens	3.7848e+06	875427	4.84085e+06	926385	1.69511e+07	521091	1.52196e+06	980246	5.62854e+06	4.92986e+06	4.90793e+06	432391	752922	1.1995e+06	673864	7.39374e+06	1.79479e+06	4.57265e+06	1.01022e+06	296656	3.6277e+06	248616	267863	7.30715e+06	388302	267249	3.70265e+06	208245	254422	1.07095e+07	1.29031e+06	7.189e+06	4.05646e+06	2.35836e+06	4.58598e+06	6.18414e+06	5.7545e+06	303171	3.57076e+06	6.72185e+06	271896	2.23694e+06	1.33282e+07	6.62935e+06	1.06778e+07
P10809	Homo sapiens	3.40048e+06	1.80393e+06	4.14678e+06	3.31464e+06	4.38446e+06	2.10453e+06	615600	3.04329e+06	957526	1.8993e+06	4.5612e+06	1.87952e+06	2.4246e+06	1.91621e+06	2.40495e+06	5.43625e+06	495319	931847	1.00457e+06	666781	804226	1.35071e+06	950045	308483	1.8595e+06	703720	1.13636e+06	298794	326185	2.71741e+06	1.34364e+06	1.90068e+06	2.03729e+06	478685	2.00359e+06	1.38193e+06	1.64929e+06	1.2622e+06	1.35628e+06	3.01508e+06	1.49893e+06	694224	3.00584e+06	1.4783e+06	1.5789e+06
Q01469	Homo sapiens	3.27626e+06	1.5401e+06	3.51099e+06	2.42295e+06	2.20117e+06	2.43583e+06	637934	1.70672e+06	2.05444e+06	1470256	3.02094e+06	997843	2.29351e+06	1.7793e+06	2.43666e+06	2.76115e+06	1.80311e+06	786199	680561	857581	504409	657169	1.38289e+06	592113	897166	1.59127e+06	1.19052e+06	1.30352e+06	320865	1.73011e+06	547655	1.22175e+06	1.63284e+06	707579	2.48175e+06	747599	1.47407e+06	1.99986e+06	1.9003e+06	8.3343e+06	1.17363e+06	1.06225e+06	1.27205e+06	2.34916e+06	2.51558e+06
Q15643	Homo sapiens	3.09737e+06	2.75123e+06	3.83023e+06	4.75321e+06	3.33056e+06	4.27225e+06	344985	804986	2.42197e+06	3.4117e+06	4.45481e+06	428353	1.62319e+06	3.36565e+06	3.68566e+06	6.62995e+06	3.54456e+06	1.18561e+06	196082	1.23097e+06	1.68716e+06	2.33128e+06	491943	491317	1.45065e+06	774553	897556	796668	81809.1	3.77122e+06	1.70985e+06	2.8066e+06	2.91967e+06	382436	2.96782e+06	2.62059e+06	3.31588e+06	2.4906e+06	727338	5.69278e+06	571373	619935	4.88241e+06	5.56959e+06	3.22437e+06
Q9UII2	Homo sapiens	2.8262e+06	1.04521e+06	2.00056e+06	3.54731e+06	1.70248e+06	1.43473e+06	1.18822e+06	2.36924e+06	695599	1.60784e+06	2.85071e+06	1.78389e+06	2.56318e+06	1.67551e+06	1.85624e+06	3.70777e+06	1.33584e+06	1.35279e+06	1.75305e+06	1.65609e+06	1.02681e+06	1.78218e+06	2.35672e+06	919180	2.37525e+06	2.14352e+06	1.88935e+06	1.88164e+06	977939	1.79271e+06	1.56167e+06	1.12749e+06	1.70056e+06	1.08616e+06	1.71414e+06	589610	1.25213e+06	1.02435e+06	1.74738e+06	1.59678e+06	1.63865e+06	1.44295e+06	1.41288e+06	1.4511e+06	1.19327e+06
P07737	Homo sapiens	2.4962e+06	4.62477e+06	6.24855e+06	5.14517e+06	1.29846e+07	3.83044e+06	766429	2.54325e+06	5.85681e+06	4.50622e+06	6.14699e+06	938970	3.31567e+06	5.97043e+06	7.02671e+06	9.49636e+06	3.98841e+06	1.61422e+06	563597	2.43704e+06	1.94386e+06	2.23173e+06	1.30852e+06	1.24899e+06	2.09195e+06	2.04584e+06	2.99072e+06	1.90717e+06	336268	4.48572e+06	2.13633e+06	1.99671e+06	2.82821e+06	610636	4.84354e+06	3.24012e+06	3.18534e+06	3.17584e+06	3.93136e+06	2.1131e+07	2.26928e+06	1.00754e+06	2.93104e+06	6.277e+06	8.23002e+06
A2VCK2	Homo sapiens	2.05434e+06	6.63442e+06	4.39548e+06	3.49836e+06	8.23283e+06	4.3875e+06	1.36916e+06	99932.2	2.16604e+06	2.06654e+06	8.30483e+06	908908	4.63015e+06	6.57413e+06	4.49762e+06	5.97818e+06	3.99663e+06	2139420	1.07787e+06	947954	2.9309e+06	2.00653e+06	740289	3.39301e+06	2.98029e+06	2.34021e+06	6.57281e+06	59607.6	1.58049e+06	3.72657e+06	1.25295e+06	3.09372e+06	1.08472e+06	2.89972e+06	1.9303e+06	1.49058e+06	1.02519e+06	1.03029e+06	3.13508e+06	2.09674e+06	1.60363e+06	3.87237e+06	4.83792e+06	2.88949e+06	4.63427e+06
Q96BJ8	Homo sapiens	1.84343e+06	1.03801e+07	3.82469e+06	6.15522e+06	7.69082e+06	5.70358e+06	1.17963e+06	50266	6.20925e+06	4.95342e+06	6.31614e+06	796534	1.19649e+07	8.99325e+06	1.05129e+07	4.51383e+06	5.55682e+06	1.71765e+06	1.23534e+06	1.21708e+06	1.88752e+06	1.57224e+06	917423	1.70999e+06	2.21658e+06	1.37539e+06	2.54873e+06	1.49172e+06	925059	3.82999e+06	1.79092e+06	4.82502e+06	1.87322e+06	1.40026e+06	1.64134e+06	3.37068e+06	1.64944e+06	2.02139e+06	3.65134e+06	5.89732e+06	916007	1.445e+06	7.17232e+06	5.82954e+06	5.77006e+06
P09622	Homo sapiens	1.77257e+06	713196	8.18439e+06	3.8956e+06	3.88836e+06	685750	222420	24593.8	378313	1.55382e+06	4.04692e+06	627841	782588	1.12913e+06	1.54162e+06	4.53032e+06	690528	351081	426826	767071	224130	805730	406475	392980	371641	490078	349416	228970	65555	2.11476e+06	650137	500529	1.71925e+06	194108	1.39323e+06	667636	1.43201e+06	715684	935208	8.04262e+06	310515	226544	1.14473e+06	1.58836e+06	1.12295e+06
P38398	Homo sapiens	1.64716e+06	2.51376e+06	4.36178e+06	3.48977e+06	3.61898e+06	2.98868e+06	1.29979e+06	2.67969e+06	1.88404e+06	4.15955e+06	6.77221e+06	1.39813e+06	4.3329e+06	6.07099e+06	3.81377e+06	3.86408e+06	3.10102e+06	3.2681e+06	1.25069e+06	1.54887e+06	3.31998e+06	4.66878e+06	2.32417e+06	6.10138e+06	2.54425e+06	1.66247e+06	4.08181e+06	943221	446582	5.34398e+06	4.78583e+06	3.62105e+06	3.22816e+06	1.87125e+06	731379	4.03404e+06	9.11299e+06	5.95919e+06	4.6968e+06	1.30973e+07	935497	1.41832e+06	8.31128e+06	3.25256e+06	2.58741e+06
O14737	Homo sapiens	1.61404e+06	1.24595e+06	2.36705e+07	1.20472e+07	2.97325e+06	1.28626e+06	522718	2.38853e+06	1.04125e+06	3.20899e+07	2.33091e+07	429599	1.16712e+06	2.15444e+07	1.43655e+06	1.61847e+06	1.25146e+06	724341	551236	783478	748868	2.00012e+07	744999	672410	507471	839378	730276	979754	213311	702102	5.0434e+06	322284	380277	661570	1.02969e+06	386843	1.48979e+07	2.4232e+07	1.01491e+06	2.45618e+06	1.19125e+06	1.08773e+06	2.06247e+07	2.29784e+06	1.56535e+06
H0UI37	Homo sapiens	1.53109e+06	156828	2.04162e+06	446202	353461	207992	615143	226365	153415	235729	258099	559142	2.69641e+06	257376	3.21706e+06	2.7057e+06	1.38765e+06	40978.3	546160	636744	52440	729147	800276	63602.8	576244	81297.7	294502	828493	387161	1.38063e+06	223981	117987	186776	566365	1.0858e+06	1.79989e+06	2.80163e+06	195207	130257	7347686	1.03594e+06	676366	3.89741e+06	340115	162866
P05062	Homo sapiens	1.49852e+06	2.27444e+06	2.12967e+06	3.63398e+06	2.00971e+06	1.15415e+06	1.25083e+06	2.58444e+06	2.15043e+06	1.08078e+06	5.00672e+06	990320	1.10481e+07	2.68536e+06	3.54238e+06	3.6858e+06	3.32531e+06	902304	1.57865e+06	674453	881470	501038	939161	1.17673e+06	1.21935e+06	370643	1.86803e+06	733981	580715	2.00172e+06	591489	1.63773e+06	2.46101e+06	1.04293e+06	1.34711e+06	834518	1.28156e+06	1.42142e+06	2.35235e+06	2.9939e+06	652402	1.76803e+06	2.0142e+06	4.0105e+06	6.12966e+06
A6NFE2	Homo sapiens	1.21465e+06	644707	397294	325264	216721	577630	912036	1.17256e+06	559279	529952	770524	779664	657304	590867	460761	930695	487916	1.54473e+06	1.07594e+06	991511	1.54781e+06	1.31866e+06	1.00678e+06	1.64603e+06	896518	1.10422e+06	2.27792e+06	1.46513e+06	928649	499447	756292	785120	143475	448560	554399	567779	729738	264182	608851	3.20362e+06	1.27658e+06	561753	847210	263528	589216
P06454	Homo sapiens	1.20621e+06	315223	244701	640535	594721	461068	266317	130474	124115	405197	191172	385050	357300	75560.4	249181	248657	128017	394182	473846	204486	317536	697133	219424	366365	558349	637579	134926	61332.1	148695	410486	263743	259688	236240	183301	102616	111416	108189	44124.3	109819	108861	1.49258e+06	745518	126567	357584	951351
P60174	Homo sapiens	1.15942e+06	805263	903427	1.50024e+06	1.21079e+06	507324	398988	57283.6	427210	458046	1.02037e+06	207140	364330	1.32569e+06	1.60912e+06	2.28871e+06	497795	543188	390192	506705	1.66718e+06	960732	617428	506072	600118	594496	593447	231995	375118	727778	787642	525313	576659	573139	432204	738158	844105	504889	698449	691817	910212	419370	827885	1.24804e+06	685133
P63241	Homo sapiens	1.10579e+06	570332	2.95257e+06	2.37717e+06	447809	960335	490630	925308	1.21289e+06	2.06768e+06	1.14591e+06	375764	178762	1.6453e+06	1.08179e+06	3.19763e+06	952252	921728	549710	656788	638350	448021	398150	1.03647e+06	673535	556234	813613	550590	286901	1.82072e+06	1.00183e+06	1.01635e+06	724503	387204	919114	414792	451114	1.3963e+06	1.3916e+06	5.03903e+06	453184	443333	974599	1.7531e+06	1.72695e+06
Q8N884	Homo sapiens	1.04139e+06	1.28879e+07	5.93302e+06	8.22579e+06	5.65188e+06	7.33465e+06	999485	14545.9	9.56051e+06	1.24627e+07	2.13488e+07	368245	1.88426e+07	1.65813e+07	13641271	1.92589e+07	1.41038e+07	1.5376e+06	1.29302e+06	1.37723e+06	1.37197e+06	1.79421e+06	516336	224845	2.03646e+06	1.13597e+06	1.96243e+06	1.56112e+06	937234	12110053	7.83089e+06	8.61541e+06	5.88216e+06	1.0643e+06	4.71024e+06	8.17723e+06	7.7999e+06	6.20402e+06	6.48507e+06	5.59434e+06	443274	1.03793e+06	7.5186e+06	5.90143e+06	8.17273e+06
P31415	Homo sapiens	1.03921e+06	1.61995e+06	2.50231e+06	3.22899e+06	1.451e+06	642708	516407	72870.4	691105	1.70831e+06	1.13611e+06	492943	1.17375e+06	954992	1.06715e+06	2.49448e+06	1.40589e+06	540408	402372	398479	343127	1.02168e+06	334147	735519	682733	1.41785e+06	478272	479882	333996	1.2106e+06	998824	748878	615800	496603	662661	1.47223e+06	1.10976e+06	1.02566e+06	1.77063e+06	2.89865e+06	372065	553258	1.2688e+06	2.74219e+06	1.66356e+06
O43768	Homo sapiens	1.01375e+06	3.58699e+06	3.89346e+07	2.87176e+06	5.04107e+06	3.0029e+06	1.56192e+06	3.93044e+06	5.8533e+06	2.25916e+06	6.51536e+06	774629	1.42632e+07	4.57888e+06	3.49749e+06	2.97411e+07	1.12695e+07	2.70124e+06	500684	1.00196e+06	1.52932e+06	1.52655e+06	537614	1.18207e+06	1.56529e+06	1.13615e+06	1.05453e+06	1.35229e+06	355096	4.65579e+06	1.4131e+06	1.97446e+06	1.96143e+06	478527	2.10028e+06	2.25049e+06	1.81495e+06	3.70316e+06	2.37545e+06	3.62981e+07	343939	581970	3.74441e+06	4.65763e+06	4.1312e+06
P01859	Homo sapiens	939464	1.92903e+06	5.05386e+06	4.52962e+06	2.08406e+06	4.10479e+06	780802	2.66209e+06	2.8973e+06	4.12234e+06	4.40894e+06	389892	3.04347e+06	3.45705e+06	5.40877e+06	9.88615e+06	1.69632e+06	1.28336e+06	201525	386332	1.90431e+06	1.9451e+06	421264	561316	571927	1.7744e+06	676254	1.17266e+06	371794	1.82803e+06	910353	1.06831e+06	1.39242e+06	265113	2.45927e+06	2.93845e+06	3.18953e+06	1.70953e+06	2.9529e+06	6.30892e+06	267967	436447	2.58637e+06	9.11037e+06	5.84785e+06
P38117	Homo sapiens	904490	478697	3.4294e+06	1.53547e+06	2.10927e+06	588406	123175	593739	209064	989066	1.82994e+06	308101	929414	642689	652282	3.03853e+06	459212	105794	245806	351369	164470	178472	171296	69118.5	309927	85671.3	203574	135291	157243	1.97096e+06	463572	644301	1.72613e+06	51343.2	1.11504e+06	405036	1.08042e+06	286527	942021	6.31474e+06	194570	129455	466028	637906	586752
Q96C90	Homo sapiens	796799	189450	1.05946e+06	299434	319661	446178	208355	1.41359e+06	532140	526389	675015	321008	680903	434945	190117	864106	331606	208786	198988	246303	264004	365861	329434	203135	361674	329560	353037	255850	38070.5	641310	368367	403444	400711	131445	432217	394824	447029	353792	558972	1.88141e+06	333729	98928.8	444194	196888	600362
Q9P225	Homo sapiens	775773	4.99682e+07	6.70209e+07	38456416	4.74423e+07	4.39553e+07	76812.9	24683.5	2.68604e+07	3.14337e+07	91363274	221543	3.08053e+07	4.86618e+07	3.94051e+07	4.70201e+07	3.58378e+07	1.47749e+07	4.05776e+06	335036	1.20391e+07	1.04149e+07	442574	3.22893e+06	1.48007e+07	7.62246e+06	9.70279e+06	737860	4.78089e+06	2.76916e+07	1.86283e+07	3.15925e+07	1.59348e+07	5.30087e+06	1.54889e+07	2.02807e+07	26562595	2.32149e+07	1.50219e+07	961507	79932.2	6.7091e+06	3.95101e+07	4.08375e+07	2.5556e+07
P48147	Homo sapiens	666368	504750	1.1542e+06	1.1686e+06	4.21929e+06	586810	139524	1.30708e+06	1.05431e+06	367638	952754	41776.3	184374	103581	707089	2.16728e+06	185396	1.76451e+06	12258.5	203765	543670	447630	643394	1.03471e+06	1.18649e+06	407209	1.52095e+06	267792	211271	771567	317983	338086	305377	859905	163243	448812	328625	164707	141923	861907	21635.5	1.02186e+06	985544	580400	1.1527e+06
O94782	Homo sapiens	665142	918447	1.93317e+06	2.25026e+06	880828	1.30006e+06	1.40456e+06	1.05998e+06	1.7995e+06	705524	1.93876e+06	1.36256e+06	1.46059e+06	1.25455e+06	679468	709849	595235	661614	664380	474656	424753	496043	1.09319e+06	500423	374236	626299	489440	135814	223027	365955	791479	1.47507e+06	331633	936173	213193	834698	569571	346198	678856	1.5346e+06	92286.8	634422	965005	1.83672e+06	718595
Q9Y646	Homo sapiens	656999	1.14717e+07	8.66972e+06	1.15731e+07	9.17018e+06	7.76257e+06	2.1379e+06	1.2065e+07	3.04704e+06	7.82743e+06	7.51014e+06	917430	7.89431e+06	9.37999e+06	7.5584e+06	1.17577e+07	9.21429e+06	5.34631e+06	1.54327e+06	4.65272e+06	5.81984e+06	6.60683e+06	2.22571e+06	7.33438e+06	2.88033e+06	2.52358e+06	4.75528e+06	1.67378e+06	656841	1.29876e+07	3.02432e+06	3.48956e+06	3.41744e+06	1.83055e+06	2.29966e+06	66263.4	2.77173e+06	3.37915e+06	552380	559547	2.18524e+06	2.48455e+06	1.24068e+07	7.61873e+06	9.50075e+06
Q9UH65	Homo sapiens	599601	1.79475e+06	2.9916e+06	2.23184e+06	266571	641658	24183.3	1.1624e+06	933760	516948	1.71963e+06	24988	2.66049e+06	2.22158e+06	1.7639e+06	2.29832e+06	1.38722e+06	1.29482e+06	122072	154711	221021	769601	147956	348679	125255	113827	203617	346230	62514.8	3.41358e+06	1.84346e+06	1.21745e+06	1.21331e+06	48019.9	1.24912e+06	1.39753e+06	2.76886e+06	1.27984e+06	1.89876e+06	1.45656e+06	61023.9	181996	2.35901e+06	1.85658e+06	1.49822e+06
A8MYA2	Homo sapiens	548792	3.95158e+06	3.57882e+06	3.27653e+06	2.34136e+06	1.65712e+06	681883	1.34109e+07	1.18728e+06	1.28541e+06	1.18395e+06	273725	6.25141e+06	2.72325e+06	2.62427e+06	4.2979e+06	2.76037e+06	663108	1.25164e+06	472747	698334	518003	337119	575007	741406	628688	1.68837e+06	1.49938e+06	551352	3.89707e+06	2.06585e+06	2.0747e+06	1.72083e+06	785649	2.88961e+06	2.53172e+06	3.52424e+06	2.53844e+06	3.37574e+06	2876776	124002	409963	2.68954e+06	1.66139e+06	1.74056e+06
O94760	Homo sapiens	519085	2.12173e+06	1.44158e+06	1.09896e+06	4.52089e+06	1.96362e+06	698531	2.26613e+06	948445	2.17093e+06	1.93227e+06	717977	1.20413e+06	1.63018e+06	1.03068e+06	3.78991e+06	1.07944e+06	491104	405391	472531	327205	982160	370227	457130	748751	352230	849033	858478	268233	2.30033e+06	1.20221e+06	1.0948e+06	1.23776e+06	442044	1.15321e+06	1.41637e+06	1.57142e+06	1.64908e+06	1.24245e+06	1.12183e+07	508755	288970	1.19367e+06	1.48244e+06	2.24226e+06
P61457	Homo sapiens	516661	996795	1.33179e+06	933798	241173	798163	160123	340404	229230	502579	1.25614e+06	59830.2	979385	944792	1.21023e+06	1.04671e+06	1.08812e+06	108888	48417.1	417698	1.43739e+06	1.41935e+06	235054	908631	500758	369233	518063	281631	113815	1.02428e+06	484620	798782	447716	73176.5	1.1237e+06	382130	155913	683528	612308	1.06825e+06	103026	305803	929764	1.06779e+06	470148
Q8TAE6	Homo sapiens	489377	1.60288e+06	2.60027e+06	1.15452e+06	1.26214e+06	1.82647e+06	747495	1.02908e+06	1.40545e+06	1.57045e+06	2.59405e+06	771493	1.60977e+06	2.40351e+06	2.36675e+06	1.78824e+06	1.15466e+06	1.99195e+06	392512	519927	1.7424e+06	2.05041e+06	1.19516e+06	2.17133e+06	907032	791673	1.08666e+06	1.03082e+06	572278	2.58995e+06	2.07096e+06	1.25458e+06	1.20365e+06	486197	735454	1.71671e+06	2.2701e+06	1.83045e+06	2.0517e+06	6.62943e+06	288911	1.00279e+06	2.49928e+06	1.64748e+06	329367
Q92954	Homo sapiens	419037	143858	931299	489712	720308	274359	134300	28508.5	204651	109581	483482	185199	321009	296328	246383	262213	235982	110741	91872.8	666691	115699	195702	26319.9	13979.4	81114.6	127254	227417	28713.5	109641	635462	164945	264829	171748	316970	144041	262473	195876	152316	377109	104432	234122	653014	192311	850603	478102
Q13541	Homo sapiens	378022	318100	502120	339505	481622	346948	147495	562583	307307	173081	304026	210709	428373	379645	407225	288855	285118	200307	150494	280016	215802	190905	231050	172696	110821	223278	197055	196179	62961.8	241244	129956	154603	184429	143403	255971	131557	284883	349706	287927	469809	174242	161480	369610	525457	722392
Q5TB80	Homo sapiens	374791	3.31853e+06	3.21264e+06	3.89295e+06	4.79298e+06	2.15352e+06	274363	2.46634e+06	1.17987e+06	1.51138e+06	2.11524e+06	389556	2.87338e+06	1.4402e+06	2.32475e+06	2.83352e+06	996909	340866	180282	290438	347587	521205	189919	319712	448699	270327	655231	286513	21492.9	2.14052e+06	1.07363e+06	1.40098e+06	804873	201410	215812	836333	348347	444443	878417	221136	194900	163055	2.63935e+06	2.45237e+06	1.93854e+06
Q9P0L2	Homo sapiens	316543	367458	716398	513365	1.2398e+06	336744	91291.3	3.45256e+06	512649	1.40238e+06	458932	49208	567523	540994	655126	923690	199732	262174	113426	171236	285406	528369	232989	637475	269646	108008	185991	112094	93751.2	715064	453821	124325	161101	184785	145153	535739	1.18951e+06	1.23951e+06	598207	3.35788e+06	135093	420064	856933	455949	759802
P21796	Homo sapiens	304826	281978	1.16296e+06	939644	1.54572e+06	99885.4	100573	1.93079e+06	86032.8	969100	1.37428e+06	95159.4	245260	721313	775654	1.84343e+06	362510	55753.7	107339	193363	165522	194915	131326	50107.8	43591.8	214660	391550	55880.1	26795.5	415516	252350	198860	993841	38467.4	487072	197142	383670	161650	243218	3.68931e+06	84456.4	62579.8	228338	299856	429515
Q8TDN1	Homo sapiens	200318	756478	1.05856e+06	1.10997e+06	998824	514397	174553	7218.71	457908	755079	891306	250177	617423	890588	867101	1.30281e+06	600684	227371	62799.1	208573	233805	409178	180624	333199	246755	397010	300553	210074	93198.3	572899	576708	475054	412149	94404.1	384051	742295	856822	603769	725951	591114	111297	109380	937576	895367	825405
Q9Y4H2	Homo sapiens	181586	1.03016e+06	869719	830867	2.06973e+06	692036	142346	35710.6	288111	568967	646248	151941	445799	702787	483035	1.34144e+06	498618	177353	66288.5	161954	158266	284877	97971.3	244558	139466	125296	94238.9	108821	20554.3	1.26017e+06	606389	610249	555689	97240.6	481566	973297	1.21054e+06	863060	476652	3.28198e+06	61066.1	46950.4	936483	605731	730803
P54803	Homo sapiens	164819	635293	614583	1.06063e+06	447134	766367	132177	578466	2.0733e+06	1.08378e+06	1.28244e+06	108168	938820	1.04832e+06	868899	386956	961888	627898	295728	383280	341371	300436	238567	650253	417477	174255	400568	283256	75625.6	1.10171e+06	1.53171e+06	1.17827e+06	374474	198363	480532	762599	371141	291744	663386	88361.8	205505	311171	515648	428875	858124
P11388	Homo sapiens	108122	2.92571e+06	1.42256e+06	1.43458e+06	1.18131e+06	1.13735e+06	95041.5	2.96636e+06	701738	781176	683789	110072	2.20506e+06	1.14915e+06	1.41354e+06	2.61466e+06	1.48513e+06	254753	18465.2	189817	41479	106038	47782	186212	82990.9	110168	175756	79658.3	6879.83	1.77272e+06	1.04898e+06	1.15019e+06	788295	96469.6	820284	906910	1.4299e+06	926321	646404	907301	25983.5	37592.4	1.44818e+06	1.15364e+06	379842
Q8IVG5	Homo sapiens	104432	1.56582e+06	1.6386e+06	1.83645e+06	2.84621e+06	1.34871e+06	232166	643063	1.92047e+06	1.0792e+06	1.24653e+06	389353	1.30104e+06	2.62281e+06	1.52639e+06	2.91332e+06	881913	443087	293510	204422	259022	527379	142278	571357	309596	238375	428337	83767.2	140895	1.30744e+06	2.03382e+06	1.27652e+06	742784	189703	564558	1.50799e+06	2.69806e+06	1.5549e+06	3.41962e+06	967905	80329.5	167222	2.17838e+06	1.27623e+06	1.45706e+06
Q96KQ4	Homo sapiens	90576.5	508206	827824	158138	799110	174345	57189	48012.6	1.4701e+06	155511	958182	111230	229046	274835	300213	770324	231865	62669.1	49035.6	54120.3	76759.9	76220.1	114026	59022.9	79157	63798.9	71780.1	26276.3	53440.8	930495	219061	224965	92235.2	79092	47811.2	130034	323556	477231	282058	4.70156e+06	72270.5	76738.4	579960	954594	194488
P13929	Homo sapiens	1.02539e+08	3.63686e+07	4.25482e+07	4.49991e+07	5.35151e+07	1.98382e+07	1.88916e+07	868915	1.98985e+07	2.95311e+07	4.5592e+07	7.62152e+07	5.62609e+07	3.92944e+07	3.87763e+07	6.68854e+07	3.53925e+07	1.68629e+07	2.23141e+07	1.2192e+07	1.69906e+07	2.82736e+07	1.98047e+07	2.18625e+07	2.35313e+07	1.81743e+07	3.12121e+07	9.34246e+06	1.97383e+07	3.86516e+07	2.7242e+07	3.29866e+07	2.44657e+07	1.80036e+07	2.08675e+07	1.83518e+07	5.18892e+07	5.78203e+07	6.87071e+07	1.81004e+08	1.74391e+07	2.25921e+07	3.13567e+07	5.24945e+07	2.34569e+07
P11217	Homo sapiens	6.40184e+07	1.60506e+08	2.11976e+08	1.82905e+08	1.77579e+08	1.59916e+08	6.44025e+07	2.20392e+08	2.41131e+08	1.9969e+08	2.15414e+08	6.95926e+07	2.39251e+08	3.21211e+08	1.87525e+08	1.9478e+08	8.23142e+07	1.39487e+08	1.06746e+08	5.06463e+07	9.53476e+07	8.86648e+07	7.7319e+07	9.03215e+07	7.33971e+07	8.88842e+07	9.73163e+07	1.02984e+08	3.43243e+07	2.84035e+08	1.01696e+08	1.4505e+08	7.46694e+07	5.709e+07	5.15619e+07	6.36891e+07	7.9623e+07	1.29187e+08	1.75264e+08	6.01145e+07	5.05852e+07	1.05623e+08	1.59711e+08	1.15641e+08	2.29185e+08
P54727	Homo sapiens	1.56847e+07	9.81759e+07	9.42959e+07	9.55769e+07	660444	7.49996e+07	3.49982e+07	2.17128e+08	687419	6.11473e+07	7.2899e+07	6.35421e+06	726031	1.30968e+08	8.9716e+07	1.17936e+06	1.16432e+08	4.26088e+07	4.37867e+07	2.38011e+07	4.58331e+07	2.52693e+07	3.04268e+07	3.23614e+07	4.1977e+07	1.7387e+07	5.66125e+07	2.86475e+07	7.18023e+06	1.35775e+08	494200	8.00753e+07	8.274e+07	4.19398e+07	351152	1.49616e+08	1.30116e+08	1.01566e+06	1.21066e+06	5.41768e+06	2.36963e+07	3.19471e+07	9.97219e+07	894530	7.44015e+07
Q99497	Homo sapiens	1.04497e+07	1.37395e+07	2.81316e+07	1.47685e+07	2.03022e+07	1.27302e+07	3.39471e+06	565093	1.02776e+07	1.35477e+07	2.6108e+07	3.0425e+06	1.2777e+07	1.21478e+07	1.46911e+07	2.20376e+07	1.21091e+07	3.27923e+06	3.18528e+06	2.79752e+06	3.23895e+06	7.18421e+06	3.50744e+06	3.88921e+06	4.13295e+06	2.17248e+06	4.49662e+06	3.85586e+06	2.07174e+06	1.67539e+07	7.49544e+06	8.43704e+06	9.30886e+06	3.23526e+06	7.784e+06	8.27274e+06	1.0391e+07	9.28523e+06	1.03439e+07	3.36127e+07	3.74058e+06	4.84785e+06	1.44413e+07	1.19036e+07	1.22675e+07
P62328	Homo sapiens	8.233e+06	1.03826e+07	4.99107e+07	2.35907e+07	2.64456e+07	1.62222e+07	2.20441e+06	2.91267e+07	4.19131e+07	6.01532e+07	3.34582e+07	4.1943e+06	3.37658e+07	1.72463e+07	2.491e+07	3.04668e+07	2.03946e+07	7.05192e+06	3.12953e+06	3.96865e+06	8.42466e+06	1.14921e+07	5.77358e+06	7.60049e+06	7.09363e+06	7.93419e+06	5.15095e+06	5.97077e+06	2.92881e+06	2.18469e+07	1.21302e+07	1.36842e+07	1.24281e+07	2.85519e+06	3.09332e+07	4.76666e+07	3.69918e+07	6.39213e+07	2.16084e+07	1.81063e+08	3.51296e+06	4.28014e+06	3.56717e+07	2.38874e+07	5.76533e+07
Q96A32	Homo sapiens	5.59771e+06	2.62998e+07	4.12101e+07	4.0772e+07	7.82255e+07	3.7615e+07	9.19718e+06	3.74888e+07	5.77138e+07	1.01956e+08	3.44533e+07	1.0601e+07	2.55183e+07	5.10074e+07	4.49206e+07	8.62361e+07	2.92646e+07	2.19201e+07	4.59047e+06	1.91591e+07	1.60687e+07	2.20085e+07	7.13762e+06	3.08193e+07	1.53295e+07	1.52478e+07	2.11868e+07	1.39918e+07	4.22371e+06	7.4418e+07	5.00089e+07	2.23383e+07	3.84335e+07	9.18262e+06	1.99619e+07	1.03717e+08	1.0962e+08	9.02734e+07	5.7963e+07	2.83989e+08	6.15283e+06	6.49593e+06	6.43145e+07	5.38738e+07	5.56197e+07
P48788	Homo sapiens	5.18535e+06	1.3748e+07	1.04255e+07	1.13488e+07	5.41307e+07	1.09078e+07	2.04238e+06	3.75672e+06	1.26119e+07	2.07968e+07	1.23415e+07	1.62895e+06	1.61616e+07	1.9661e+07	1.50819e+07	2.29876e+07	1.14184e+07	5.63536e+06	2.09349e+06	2.81806e+06	3.7134e+06	4.11962e+06	2.66302e+06	2.48113e+06	2.57305e+06	3.97157e+06	2.50004e+06	3.72492e+06	1.99469e+06	1.88662e+07	6.79971e+06	7.59846e+06	5.27885e+06	2.46271e+06	6.12166e+06	1.9413e+07	1.07094e+07	1.01599e+07	1.05356e+07	3.67741e+07	2.35758e+06	4.67401e+06	8.10262e+06	3.40603e+07	1.5025e+07
P00558	Homo sapiens	4.89168e+06	4.24459e+06	5.53167e+06	4.8427e+06	2.05113e+07	3.83142e+06	2.99174e+06	3.56132e+06	3.98678e+06	4.60209e+06	5.73712e+06	2.61562e+06	6.21353e+06	6.48112e+06	6.84263e+06	2.4501e+07	3.97359e+06	4.21393e+06	2.24961e+06	1.88905e+06	2.73022e+06	3.10553e+06	2.82079e+06	3.00056e+06	3.66668e+06	2.75216e+06	7.13386e+06	2.94769e+06	1.6261e+06	4.89067e+06	3.42237e+06	4.63605e+06	2.26109e+06	1.67046e+06	2.47912e+06	4.39717e+06	4.99348e+06	3.43939e+06	5.01257e+06	1.31916e+07	1.80703e+06	1.69583e+06	4.01435e+06	4.06792e+06	5.34801e+06
Q9UNS1	Homo sapiens	4.87079e+06	311543	483379	4.05825e+07	3.21755e+07	3.14139e+07	5.49768e+06	49003.3	134292	145847	75865454	3.82301e+06	188846	5.92333e+07	142277	6.73754e+07	3.57066e+07	1.11719e+07	8.1217e+06	22133.1	1.32701e+07	1.46191e+07	6.12309e+06	1.78104e+07	73134.1	101599	4.36368e+07	8.05207e+06	3.27416e+06	5.59494e+07	4.05408e+07	32127280	215071	6.49298e+06	111547	360453	44970021	3.81988e+07	4.28088e+07	393878	5.171e+06	6.71282e+06	4.98838e+07	2.55754e+07	3.49923e+07
P62937	Homo sapiens	4.64475e+06	2.21705e+06	4.71272e+06	4.32034e+06	3.78792e+06	2.4559e+06	1.25866e+06	943506	6.12196e+06	3.26322e+06	7.17114e+06	1.84763e+06	3.47752e+06	4.94616e+06	2.53677e+06	8.45765e+06	4.46474e+06	2.16784e+06	2.68495e+06	880590	1.27902e+06	1.19645e+06	2.58265e+06	3.60634e+06	2.47889e+06	1.48995e+06	1.25435e+06	1.87493e+06	1.04316e+06	4.82521e+06	1.95917e+06	2.50532e+06	1.24964e+06	1.16012e+06	5.09414e+06	3.16762e+06	4.44599e+06	3.39242e+06	3.07116e+06	7.21837e+06	1.52282e+06	1.53061e+06	6.48002e+06	5.17059e+06	5.48959e+06
P04075	Homo sapiens	3.77928e+06	5.59549e+06	5.53136e+06	2.77567e+06	5.50511e+06	2.28747e+06	1.73017e+06	8.0464e+06	1.99796e+06	3.86469e+06	2.74298e+06	1.18701e+06	3.05862e+06	5.83443e+06	5.09474e+06	6.30988e+06	4.77097e+06	1.98708e+06	1.96304e+06	1.7032e+06	2.67846e+06	1.579e+06	1.33865e+06	1.83613e+06	1.4541e+06	1.64565e+06	2.36851e+06	2.52246e+06	2.17879e+06	4.01322e+06	1.38246e+06	6.15904e+06	3.56785e+06	2.04828e+06	1.18853e+07	2.21549e+06	2.33276e+06	2.00827e+06	3.72609e+06	4.1241e+06	1.84972e+06	2.5236e+06	4.14387e+06	4.85663e+06	4.41055e+06
P58876|P62807|Q93079|Q99877|Q99880	Homo sapiens	3.12704e+06	2.23564e+06	1.62404e+06	1.90512e+06	3.51705e+06	1.85307e+06	775852	934757	2.68299e+06	3.01908e+06	3.11948e+06	946727	2.48553e+06	2.6006e+06	3.90719e+06	5.84053e+06	1.28188e+06	1.31398e+06	757582	777198	928236	1.8788e+06	843386	1.64686e+06	1.29188e+06	865055	1.24789e+06	814452	574692	3.49795e+06	1.45576e+06	1.56134e+06	1.29973e+06	671439	1.40563e+06	802774	1.88815e+06	2.25609e+06	669160	5.53542e+06	532010	643655	2.90546e+06	1.41765e+06	3.33018e+06
P02585	Homo sapiens	2.85757e+06	8.00972e+06	2.10714e+07	1.57578e+07	1.64704e+07	1.21888e+07	2.37262e+06	1.74056e+07	6.4453e+06	1.8182e+07	7.05406e+06	2.64856e+06	6.91536e+06	8.70197e+06	8.11946e+06	1.26995e+07	6.05213e+06	5.53359e+06	1.45362e+06	4.30339e+06	3.7439e+06	6.98344e+06	2.21667e+06	6.63497e+06	2.86029e+06	5.15293e+06	4.23693e+06	1.31158e+06	1.45576e+06	1.34569e+07	9.51173e+06	5.77867e+06	5.01463e+06	3.24326e+06	2.10708e+06	12818467	6.98115e+06	6.72527e+06	6.39798e+06	2.07938e+07	1.54834e+06	1.44369e+06	1.81303e+07	2.33175e+07	1.92027e+07
P62942	Homo sapiens	2.58317e+06	5.69293e+06	5.96255e+06	5.56971e+06	1.04128e+07	3.1166e+06	734866	1.67696e+07	2.43122e+06	4.3179e+06	6.4171e+06	1.4951e+06	6.71099e+06	7.14251e+06	6.2935e+06	1.06103e+07	6.87835e+06	1.19088e+06	798377	1.58047e+06	1.91042e+06	972890	1.52061e+06	589345	1.14588e+06	879090	2.02431e+06	1.15217e+06	277524	6.46857e+06	2.15303e+06	2.61639e+06	4.07063e+06	1.26277e+06	7.99584e+06	2.2507e+06	3.80686e+06	2.8364e+06	3.21971e+06	2.22326e+07	1.14579e+06	1.08687e+06	5.03562e+06	5.20444e+06	5.85366e+06
P35241	Homo sapiens	2.30031e+06	4.71102e+06	1.11804e+07	1.28773e+07	3.7072e+06	5.79923e+06	3.03914e+06	1.16572e+07	3.02768e+06	8.44629e+06	8.40589e+06	2.40825e+06	1.19043e+07	7.53258e+06	1.02186e+07	1.70968e+07	5.67683e+06	2.54919e+06	3.75719e+06	1.78982e+06	1.94709e+06	1.01061e+07	3.49443e+06	6.49409e+06	2.13015e+06	2.03069e+06	2.182e+06	937885	878626	8.26596e+06	5.12371e+06	3.40564e+06	5.41834e+06	2.44788e+06	4.08914e+06	7.58851e+06	6.64152e+06	4.74698e+06	9.02448e+06	1.16441e+07	1.72682e+06	2.26401e+06	1.2513e+07	6.84599e+06	6.04549e+06
P0DMV8|P0DMV9	Homo sapiens	1.73701e+06	2.63886e+06	1.09365e+07	9.85094e+06	5.92587e+06	1.47817e+06	1.40618e+06	7.19562e+06	4.56035e+06	5.78098e+06	5.42571e+06	2.02999e+06	4.02623e+06	4.46087e+06	4.26593e+06	8.23856e+06	1.51984e+06	935456	660292	1.70443e+06	707365	2.85767e+06	1.01443e+06	969108	1.0274e+06	2.37808e+06	1.27653e+06	666674	428382	5.78244e+06	2.55374e+06	1.92647e+06	3.31614e+06	513437	2.46425e+06	2.72775e+06	3.7149e+06	1.93728e+06	4.24232e+06	7.22743e+06	951534	322264	2.57951e+06	4.93353e+06	6.42685e+06
P07919	Homo sapiens	1.58989e+06	736686	7.06805e+06	5.52383e+06	5.64133e+06	1.45772e+06	730176	5571.85	574583	2.29753e+06	5.03591e+06	781388	2.01491e+06	2.84657e+06	2.60803e+06	4.44542e+06	1.34058e+06	876429	904973	775210	708315	1.30191e+06	748183	668426	1.28406e+06	872125	1.48339e+06	460061	427064	1.58366e+06	1.16143e+06	682634	1.24436e+06	574070	2.43146e+06	1.15584e+06	2.4357e+06	2.11434e+06	2.15046e+06	1.14157e+07	593758	552149	1.81787e+06	2.32579e+06	1.64258e+06
Q9ULJ7	Homo sapiens	1.51772e+06	3.79234e+06	815112	1.39234e+07	5.18308e+06	3.45338e+06	3.12173e+06	4.37146e+06	1.94812e+06	1.20558e+07	8.5521e+06	995004	5.04112e+06	3.72124e+06	1.20546e+07	9.27102e+06	2.1496e+06	2.17387e+06	5.50349e+06	2.56457e+06	763328	2.11981e+07	7.49813e+06	4.07463e+06	2.90186e+06	2.26662e+06	768871	801320	466531	4.35773e+06	2.17251e+06	1.13282e+06	2.61503e+06	2.6656e+06	357965	1.2869e+06	3.3062e+06	1.00929e+06	1.46631e+06	1.12419e+06	4.413e+06	4.04766e+06	6.81838e+06	6461335	4.22477e+06
P04406	Homo sapiens	1.27726e+06	1.2121e+07	9.48296e+06	4.95779e+06	6.662e+06	3.91387e+06	500621	30747	7.79758e+06	4.50235e+06	3.12687e+06	480930	1.13952e+07	9.72198e+06	4.11047e+06	9.87192e+06	6.20455e+06	1.06102e+06	465733	391962	691035	1.35967e+06	370496	733015	1.10991e+06	909048	543540	787575	254699	6.63467e+06	7.94444e+06	5.51483e+06	2.1012e+06	477525	2.99293e+06	3.45882e+06	5.35054e+06	4.54386e+06	1.14956e+07	2.54411e+07	133825	460523	5.78938e+06	5.0636e+06	3.28896e+06
P04179	Homo sapiens	1.18609e+06	2.08323e+06	7.74858e+06	4.92961e+06	1.17101e+07	2.39948e+06	219386	191073	1.78883e+06	3.06699e+06	6.59422e+06	364342	2.36777e+06	2.09275e+06	4.39646e+06	8.97085e+06	2.44266e+06	393892	274882	490081	295380	710511	383377	416149	737999	510084	480299	260293	132953	4.95313e+06	1.78899e+06	2.2405e+06	6.43156e+06	285185	3.90488e+06	2.0906e+06	2.73522e+06	3.03147e+06	2.46581e+06	1.78936e+07	339139	204283	3.01639e+06	2.6453e+06	4.80125e+06
P17540	Homo sapiens	1.17117e+06	2.65777e+06	7.00491e+06	6.17157e+06	4.16704e+06	2.81067e+06	613764	3.49281e+06	1.98264e+06	1.34311e+06	1.32158e+07	924997	2.3646e+06	2.57366e+06	2.3056e+06	6.15249e+06	1.21472e+06	574350	596970	1.01818e+06	427657	1.25505e+06	812426	729063	866412	581520	1.26852e+06	198882	80057.5	2.77863e+06	1.27148e+06	755269	2.72308e+06	531644	1.78645e+06	2.01336e+06	3.72322e+06	1.20692e+06	1.02898e+06	1.59676e+07	253867	461048	2.85792e+06	3.21261e+06	2.39038e+06
P68133	Homo sapiens	919972	6.973e+06	9.32708e+06	5.68507e+06	1.10066e+07	5.03499e+06	1.47327e+06	1.67397e+06	3.96979e+06	1.12637e+07	8.37961e+06	1.28324e+06	7.29133e+06	1.00462e+07	4.86568e+06	1.43292e+07	4.93488e+06	5.1951e+06	1.4392e+06	1.19392e+06	4.41083e+06	6.04439e+06	2.23488e+06	2.55698e+06	4.8385e+06	1.19972e+06	6.82676e+06	2.85405e+06	1.24096e+06	8.15024e+06	1.06293e+07	6.35631e+06	4.02694e+06	1.61933e+06	4.82258e+06	4.37508e+06	4.15905e+06	5.66711e+06	4.61999e+06	1.62269e+07	1.33215e+06	1.29872e+06	4.65335e+06	2.7028e+06	3.37644e+06
P12277	Homo sapiens	916243	1.0973e+07	6.37231e+06	6.88168e+06	4.93089e+06	6.09114e+06	3.02294e+06	1.89061e+06	5.05649e+06	8.27202e+06	5.5069e+06	1.23837e+06	6.83495e+06	8.53811e+06	9.47865e+06	1.20916e+07	1.20134e+07	2.67543e+06	2.36067e+06	1.97983e+06	1.55162e+06	3.25192e+06	466986	1.29813e+06	1.35964e+06	1.9474e+06	1.47535e+06	803539	988898	7.76746e+06	4.85976e+06	9.68876e+06	8.96346e+06	419628	7.4806e+06	7.86721e+06	1.35475e+07	1.12669e+07	1.22232e+07	9.34002e+06	366417	561635	1.07505e+07	5.83203e+06	6.2539e+06
P42704	Homo sapiens	600366	1.2074e+07	1.73832e+07	1.34444e+07	1.38748e+07	5.8151e+06	313240	3.20654e+07	4601385	5.78872e+06	3.06011e+06	141656	2.02954e+07	3.36277e+06	6.54845e+06	1.56022e+07	4.946e+06	169725	442588	676795	153377	991556	292562	402519	642452	926982	1.04532e+06	478644	29568.3	6.39491e+06	1.47762e+06	2.25939e+06	3.62123e+06	226939	3.74194e+06	2.38872e+06	525391	1.31353e+06	2.40517e+06	3.48967e+06	247121	238553	5.11622e+06	8.4536e+06	7.30886e+06
P82909	Homo sapiens	597257	280504	1.61574e+06	1.25588e+06	1.22804e+06	475897	158030	1.47155e+06	488677	351736	1.36015e+06	290645	814974	820967	1.03844e+06	1.68891e+06	654969	206004	350356	60232	202081	136097	306372	66980.2	410591	279161	351473	449880	61598	1.4641e+06	389094	331849	651452	196304	1.00035e+06	222564	281881	647695	779413	2.28996e+06	249958	292079	305858	397410	422942
O14556	Homo sapiens	565797	1.4927e+06	3.23235e+06	1.44948e+06	1.75364e+06	980939	884591	139106	687499	1.11818e+06	2.42473e+06	313551	1.04048e+06	1.16696e+06	1.17599e+06	1.83411e+06	1.1281e+06	685303	2.32388e+06	458344	630017	311951	241908	583140	1.01014e+06	1.02752e+06	1.26523e+06	534957	683321	2.74613e+06	1.01287e+06	842014	930342	960308	714348	977414	1.39518e+06	458134	1.39905e+06	1.30274e+06	404562	739246	1.15112e+06	1.2324e+06	970832
P41236	Homo sapiens	559718	1.57499e+06	1.7826e+06	2.16397e+06	1.04725e+06	1.31974e+06	981781	2.12746e+06	801960	1.16273e+06	1.35401e+06	554439	2.13403e+06	1.4087e+06	1.7971e+06	2.07356e+06	1.21209e+06	746437	492407	482316	438680	1.03196e+06	844477	883054	760939	518323	638412	481213	606270	1.5565e+06	617707	713263	601004	745074	596219	862025	1.70836e+06	464477	1.0957e+06	3.06878e+06	822918	606199	1.11584e+06	1.32212e+06	1.44897e+06
P0DP23|P0DP24|P0DP25	Homo sapiens	290424	1.17312e+06	2.94368e+06	2.39526e+06	1.82682e+06	2.42006e+06	330437	1.07139e+06	413862	2.47003e+06	606669	254734	743738	1.14389e+06	748808	1.57634e+06	421902	360105	17565.6	366064	354823	1.64718e+06	317872	823097	386114	521845	615865	72898.5	171439	707734	1.66119e+06	659028	627391	244092	248115	2.25661e+06	2.09417e+06	439505	1.36827e+06	1.38199e+06	354460	334007	2.61365e+06	1.71616e+06	3.02021e+06
Q3B7T1	Homo sapiens	274639	2.41918e+06	3.26049e+06	2.03598e+06	5731208	2.19442e+06	254179	12361.6	3.15131e+06	1.27573e+06	1.37425e+06	144925	2.3436e+06	2.95062e+06	2.34859e+06	3.68284e+06	1.68838e+06	355511	134779	274315	270480	213260	78363	259414	258878	196466	208462	179389	172988	2.46614e+06	2.59663e+06	2.18145e+06	981485	153835	484452	1.21459e+06	1.43148e+06	2.05455e+06	2.18747e+06	4.35696e+06	92897.9	234699	2.16082e+06	1.53737e+06	1.99304e+06
O14715|Q99666	Homo sapiens	199049	2.67453e+06	3.55317e+06	2.30133e+06	6.99622e+06	2.29806e+06	76479.5	51581.4	1.69108e+06	1.84354e+06	2.35883e+06	62873.3	4.37307e+06	2.7744e+06	2.5189e+06	5.00898e+06	2.05918e+06	97265.3	115613	77719	89082.1	79517.4	72742.9	133575	91836	52489.8	79302	175140	126303	6.25534e+06	2.60354e+06	1.84788e+06	1.64314e+06	94886.2	678670	1.75233e+06	3.03325e+06	1.56948e+06	2.09697e+06	7.61738e+06	84584	133317	3.91778e+06	2.83167e+06	2.63971e+06
Q8NEL0	Homo sapiens	157943	1.68536e+07	1.98555e+07	24010183	2.17243e+07	2.24797e+07	1.99947e+06	5.14906e+06	1.18784e+07	1.9261e+07	2.35205e+07	934081	2.3496e+07	1.76199e+07	2.34359e+06	2.16011e+07	7.86859e+06	1.85178e+06	1.03291e+06	1.10834e+06	216326	3.60716e+06	139867	2.52985e+06	1.78681e+06	1.30772e+06	251371	593346	717586	8.16802e+06	7.50628e+06	6.78075e+06	7.66509e+06	129961	4.48e+06	7.19268e+06	1.20246e+07	9.79226e+06	7.22265e+06	8.13918e+06	96215.9	133473	16999771	1.40409e+07	1.31552e+07
P07355	Homo sapiens	151108	327140	1.07168e+06	592390	349637	255110	38382.1	156684	4.53804e+06	2.43968e+06	818188	308359	839806	345044	1.36696e+06	2.72962e+06	370272	302084	315083	470025	663021	1.29449e+06	621111	764126	176765	1.18609e+06	296002	395646	283179	1.62172e+06	30696.9	59857.2	587192	67005.5	403122	189553	952458	1.04572e+06	905340	2.98222e+06	197970	286579	896088	674968	1.9261e+06
Q8NEY8	Homo sapiens	124795	306674	1.14407e+06	1.50518e+06	867370	256343	22264.6	1.02161e+06	133007	362052	653619	64360.1	934508	521918	526405	922581	621017	43527.4	30347.9	66889.2	57728.4	87202.2	162747	52508.5	77802.9	65145	93135.2	48812.3	30449.5	409294	142096	221552	365687	70708.9	454672	107156	207143	233014	188581	322184	49370.4	41519.8	697580	670417	653939
P15259	Homo sapiens	3.40572e+06	4.42565e+06	5.87678e+06	7.25012e+06	69974.5	3.12383e+06	1.07123e+06	NaN	1.95425e+06	2.57247e+06	2.60945e+06	493999	5.56151e+06	3.02508e+06	3.31702e+06	7.37011e+06	3.63968e+06	1.17416e+06	1.34163e+06	452195	1.43034e+06	584251	163767	2.15132e+06	1.70017e+06	351591	2.26868e+06	605484	1.02063e+06	6.39941e+06	3.65996e+06	4.15872e+06	3.53913e+06	1.60454e+06	63116.4	2.30013e+06	3594120	4.03152e+06	8.7531e+06	1.32698e+06	1.10993e+06	3.00251e+06	3.96696e+06	6.12818e+06	2.95593e+06
Q6P1W5	Homo sapiens	1.02817e+06	306545	1.02065e+06	297425	839593	173527	168084	NaN	383353	396120	1.33967e+06	193804	416681	152529	504635	895881	248461	104386	198208	7553.79	109571	195328	222905	142647	170431	100752	132711	104263	102337	548184	189778	264806	318666	271206	261015	208009	126257	82181.4	343829	220698	223501	202426	192119	440589	345933
Q5VWN6	Homo sapiens	989687	945798	873296	1.03336e+06	816373	458504	179569	NaN	178763	418568	234571	14524.6	1.69455e+06	446983	438713	1.08581e+06	344942	151713	248309	207344	183178	435096	46652.4	86790.1	239741	449904	195543	174670	69294.6	1.37595e+06	122778	760275	825362	183327	426517	1.08436e+06	249244	1.67499e+06	206040	745923	145238	18333.6	507788	560997	489060
P40926	Homo sapiens	654382	184059	416767	449193	3.60058e+06	104371	56766.8	NaN	80073.6	191644	698242	191414	152424	147117	172703	2.39534e+06	149239	62543	43568.8	114839	19840.1	106785	62429.1	77126.6	189257	129027	145172	57529.7	29641.4	270028	152978	173857	215994	43405	224659	101299	217394	124107	264402	1.14452e+06	68117.7	129229	162297	189783	81385.2
P12883	Homo sapiens	351361	758546	1.93924e+06	1.1422e+06	3.2464e+06	554338	287659	NaN	604326	766567	905247	175690	1.38529e+06	816660	512858	4.10868e+06	880386	292230	331080	339996	102949	627213	256296	425434	547636	119919	309387	328388	34224.2	2.14034e+06	1.08437e+06	532326	1.09436e+06	158300	1.56094e+06	800749	1.64007e+06	1.51671e+06	3.49274e+06	5.73898e+06	339084	127369	730685	637943	779285
P23526	Homo sapiens	178289	358046	1.31469e+06	534223	565473	271078	27251.5	6688.58	300293	277127	224978	73342.3	262800	307112	346264	821228	321888	98425.7	28542	91709.1	87451	220230	64318.9	183231	95093.7	111901	112089	95599.4	47965.9	155613	297150	323360	185215	59308.5	156347	248683	181553	264102	370211	NaN	39879	21575.8	161585	290448	430458
Q7Z5J4	Homo sapiens	1.97369e+07	2.13099e+07	2.63705e+07	2.99077e+07	4.42804e+07	1.52164e+07	1.12327e+07	4.33178e+06	9.40591e+06	1.96531e+07	1.99231e+07	7.22876e+06	1.63753e+07	2.28356e+07	1.31244e+07	5.8969e+07	2.15838e+07	1.33547e+07	8.89719e+06	1.36753e+07	1.47302e+07	2.88077e+07	9.50236e+06	2.49212e+07	1.37652e+07	1.17266e+07	1.76531e+07	8.45574e+06	3.23189e+06	55521754	25571914	3.19549e+07	1.74295e+07	5.72579e+06	1.40177e+07	2.11527e+07	2.74829e+07	3.93886e+07	1.06086e+07	NaN	5.17158e+06	6.34053e+06	2.15913e+07	1.32763e+07	1.94152e+07
Q8NC51	Homo sapiens	1.72933e+06	642167	738314	873712	NaN	1.6252e+06	441596	1.118e+06	1.13714e+06	1.88448e+06	841268	390883	345968	1.01545e+06	577261	1.70808e+06	2.18719e+06	610472	422731	774609	745610	676686	735935	274001	822168	519756	298376	510488	268136	470890	527549	829601	976490	555000	1.12912e+06	375978	166919	499720	158535	161892	759557	895690	1.41961e+06	2.11147e+06	436221
Q5VZV1	Homo sapiens	1.60593e+06	2.4944e+06	4.58078e+06	1.90499e+06	1.31095e+06	1.09991e+06	683587	NaN	526241	1.99595e+06	2.55984e+06	689386	989476	2.88223e+06	2.34578e+06	3.60177e+06	1.60098e+06	649027	546015	590511	689555	2.18378e+06	777989	1.21493e+06	546195	529786	904980	396547	407671	2.51038e+06	2.88576e+06	1.42173e+06	1.85548e+06	726940	1.73567e+06	578014	4.78206e+06	3.34229e+06	3610318	44574.3	225002	507968	2.45686e+06	1.89207e+06	1.30916e+06
Q14289	Homo sapiens	1.53649e+06	591060	719018	573613	1.63168e+06	379246	301440	NaN	635251	515468	551540	280526	741873	778325	675526	2.93905e+06	420172	1.14775e+06	562075	394591	493157	660494	171750	531523	540744	392117	428988	292142	721088	2.39472e+06	664936	747945	463478	366639	58164.6	764891	1.04575e+06	1.00338e+06	844374	602670	180916	461750	264423	879302	674606
P56211	Homo sapiens	1.1196e+06	NaN	1.57922e+06	1.5037e+06	2.07812e+06	462806	412609	1.03674e+06	659135	663595	1.38274e+06	593698	1.15453e+06	720798	856455	1.57072e+06	926140	840400	529506	672450	561796	658506	690605	592139	614068	591828	381571	780611	184381	1.94568e+06	872014	1.54754e+06	690864	345397	1.14801e+06	735273	1.19639e+06	1.0452e+06	1.52729e+06	6.41985e+06	264313	688633	486328	791514	1.18433e+06
Q9H4L4	Homo sapiens	1.02903e+06	1.806e+07	1.53292e+07	1.67724e+07	1.5132e+07	1.26323e+07	2.3118e+06	2.022e+07	5.38801e+06	252110	NaN	1.30689e+06	2.2538e+07	2.58462e+07	2.00156e+07	21648730	1.94921e+07	194852	103948	1.82683e+06	1.20818e+06	7.65339e+06	1.89884e+06	2.23983e+06	7.48059e+06	1.53549e+06	2.51543e+06	3.90224e+06	1.52631e+06	11953398	665422	1.45636e+07	1.70362e+06	839232	9.04869e+06	1.67827e+06	3.86998e+06	60823.6	1.48065e+06	196400	1.65177e+06	1.79129e+06	2.0475e+07	11014299	15544007
Q9H3H9	Homo sapiens	910051	781384	477063	673788	430310	449795	683509	50903.2	770118	669123	711838	481048	1.00369e+06	857118	999752	1.03074e+06	1.28543e+06	745873	777329	823527	953168	541811	670900	692967	684832	646684	987872	719670	811701	729065	364647	886933	481889	1.16301e+06	466542	756470	522601	431576	489703	NaN	641531	854274	475773	637434	789020
Q8IYD9	Homo sapiens	704688	1.70755e+06	1.99814e+06	1.86372e+06	2.76721e+06	1.7322e+06	880190	1.83617e+06	1.42605e+06	2.79332e+06	1.75618e+06	899370	1.48784e+06	2.8983e+06	2.09626e+06	3.13496e+06	1.19574e+06	1.08151e+06	935270	832930	699418	1.64117e+06	840488	808021	1.0174e+06	986151	704334	593060	531066	3.21282e+06	1.68403e+06	893469	715996	1.04598e+06	602610	3.43563e+06	2.64161e+06	2222442	1.76904e+06	1.37156e+06	608283	1.01034e+06	NaN	6.11991e+06	3.2062e+06
O75129	Homo sapiens	657130	3.31073e+06	3.14907e+06	3.51636e+06	4.10549e+06	3.69314e+06	681985	NaN	2.6628e+06	3.92915e+06	4.43023e+06	584965	3.59673e+06	4.34706e+06	2.8688e+06	3.33738e+06	1.7975e+06	853107	452569	909088	859457	1.71263e+06	799226	1.63629e+06	905416	657000	1.17338e+06	419052	145986	3.22136e+06	2.27903e+06	2.28338e+06	1.78881e+06	711696	1.44916e+06	2.29671e+06	921502	1.54896e+06	2.44571e+06	6.85864e+06	528011	321649	3.43905e+06	2.60758e+06	4.0021e+06
Q5T7N2	Homo sapiens	563655	1.23791e+06	5373355	2.57342e+06	1.1879e+06	2.0391e+06	239340	NaN	9.68792e+06	3.33619e+06	1.73129e+06	151704	1.87211e+06	1.33629e+06	1323050	4.15315e+06	542010	414306	255006	264903	285871	827081	356856	351251	372956	377354	431339	478206	37774.3	1.45859e+06	905847	736890	695733	230291	689591	1.18356e+06	1.23075e+06	872696	1.60456e+06	663950	285706	138414	788535	2.50782e+06	1.75324e+06
Q5VVS0	Homo sapiens	530446	563769	706795	670123	1.2706e+06	496331	42248.8	NaN	259356	472916	1.60502e+06	361897	174350	344538	683578	1.37564e+06	121447	139359	203222	194011	105176	84326.6	453009	48105.1	81062.5	222251	173322	105511	122831	609897	261914	345848	456359	322661	265534	248227	233919	121186	194396	69976.9	387635	246280	356618	473420	552074
P11142	Homo sapiens	493369	440741	225860	650957	1.78468e+06	470559	345007	NaN	80810.9	132127	512864	108921	296791	610943	481385	2.32356e+06	348015	197359	307443	246507	365647	274068	106258	393724	327231	52704.1	474294	229402	128106	500194	286439	303731	243851	37361.8	266824	285290	254152	186487	263990	677976	283064	30558.3	325999	182471	119341
P18428	Homo sapiens	462739	1.01881e+06	1.94806e+06	1.68148e+06	1.6268e+06	1.19617e+06	1.70835e+06	2.65041e+06	973074	1652202	1.37074e+06	806487	1.86505e+06	1.53527e+06	1.50736e+06	3.71522e+06	2.43557e+06	1.88683e+06	4.22679e+06	2.93226e+06	1.41966e+06	2.91734e+06	572548	1.57566e+06	1.90432e+06	2.79796e+06	1.34905e+06	1.59836e+06	818293	6.2689e+06	1.78113e+06	3.59481e+06	3.2734e+06	743849	2.82267e+06	2.58126e+06	2.50997e+06	2.23605e+06	2.19449e+06	NaN	426065	497157	1.00334e+06	714595	910374
Q6AW86	Homo sapiens	417904	221059	732721	381897	349414	304550	99914.6	NaN	541442	285016	590858	153003	539721	714678	588767	763326	265970	311012	126736	223199	366909	224348	217389	358535	263298	224511	401718	210268	75584.2	431965	296204	294903	384879	98014.3	261103	478494	597673	644481	440729	2.13928e+06	239751	134401	744283	421741	1.24828e+06
Q8WWK9	Homo sapiens	402582	447289	361730	274399	283598	86611	230244	2.48019e+06	628302	758424	560063	116273	717976	666827	533626	335661	409420	296281	189728	98416.8	318760	255500	236660	399561	289073	202561	178579	112524	NaN	275559	496862	324041	356884	265588	178659	75802.2	97900.9	529594	378512	600265	116901	60379.9	521632	527735	511099
P62258	Homo sapiens	338220	541645	3.11366e+06	4.31169e+06	3.07925e+06	637131	350493	3.57385e+06	451892	2.54312e+06	1.12745e+06	451144	521059	755803	1.17773e+06	2.49088e+06	623894	350367	194079	377620	417722	429885	177622	257222	420017	599226	738700	82836.7	179525	1.16007e+06	1.3113e+06	600269	557259	211370	396433	1.16905e+06	603301	58628.5	688793	2.80541e+06	363541	NaN	992701	1.82153e+06	2.51732e+06
P62191	Homo sapiens	283794	6.39389e+06	5.96904e+06	6.1691e+06	8.47126e+06	4.67339e+06	107477	NaN	2.99179e+06	3.59226e+06	1.07965e+07	135389	4.7205e+06	5.04844e+06	4.22277e+06	4.9758e+06	3.65157e+06	295775	178492	408868	497360	513024	83635	482244	474537	258096	676135	197676	126755	6.17003e+06	4.93508e+06	4.23585e+06	3.32263e+06	594085	3.34752e+06	4.95632e+06	4.04027e+06	3.78265e+06	4.47261e+06	2.04452e+07	311025	167084	7.87931e+06	6.19875e+06	4.57409e+06
P43358	Homo sapiens	273116	397556	226355	478614	371069	365593	260781	177207	536439	NaN	311597	231766	1.09846e+06	687874	486870	522154	479221	242881	224131	82198.9	367383	92836.2	99393.6	147939	156781	130034	352842	217372	227078	410658	416136	179229	174365	274174	131478	147182	679316	392574	1.64588e+06	1.96108e+06	98824.7	563676	550080	244265	178056
Q7Z6M4	Homo sapiens	198948	239219	201521	173260	149258	222662	105264	NaN	152060	108954	234087	110153	237477	236247	219450	419797	127710	228947	128955	68401.5	243677	205137	154615	133347	60980.1	133693	148922	223626	86983.6	265352	165379	170989	120213	170277	63260.5	145788	191976	100913	181885	736424	188380	140952	201541	198127	279401
Q0IIM8	Homo sapiens	190835	571995	1.59645e+06	287769	2.17992e+06	719875	100465	NaN	346167	571047	1.33906e+06	92118.2	518801	1.24918e+06	1.0987e+06	2.38962e+06	663246	178005	88651.2	41237.6	31770.3	952725	16599.6	174093	207193	147142	25961.4	47999.9	25684.5	1.40998e+06	783269	778940	140517	56360.9	817680	771084	1.28035e+06	894151	319993	3.74751e+06	104673	53190.1	942303	939496	659529
P31937	Homo sapiens	138323	172168	427527	360524	367077	176513	59372.8	566079	108278	271943	322044	107923	280174	358702	268856	610218	85973.5	41631.3	59650.3	54431.9	64775	91079.5	85692.7	85898	117582	32587.9	91724.7	23309	38520.7	290282	142342	72167.5	161352	86655.4	264343	192390	226460	172053	112821	920958	58982.7	NaN	177711	277085	175597
P01008	Homo sapiens	114251	508620	1.32894e+06	311347	488191	462018	NaN	398276	578554	577742	861353	60883.8	383188	501440	299866	827133	134219	124535	63122.9	52758.1	167893	240271	119619	128019	129320	59688.2	130567	98447.1	32572.4	491707	67580.6	166177	125572	28036.6	300280	516791	696107	443432	283019	1.26537e+06	39418.2	129848	394371	514957	538627
P40692	Homo sapiens	72292.9	1.50219e+06	6.4458e+06	2.52872e+06	452972	1.78765e+06	315492	NaN	1.39561e+06	1.71384e+06	8.12096e+06	457516	1.31687e+06	2.01368e+06	2.30015e+06	2.99297e+06	1.08805e+06	343920	409940	468924	100676	2.06466e+06	544180	830007	685215	542399	329647	68921.4	61140.8	2.51111e+06	1.03709e+06	828924	1.18542e+06	334186	932444	700138	1.25785e+06	759037	1.08972e+06	1.1954e+06	252201	728247	1.1228e+06	1.26819e+06	1.17995e+06
A9QM74	Homo sapiens	1.00502e+07	2.95751e+07	6.17226e+07	2.49248e+07	7.19856e+06	1.98253e+07	3.34537e+06	122243	1.34239e+07	1.459e+07	68584994	2.50252e+06	2.31637e+07	3.49377e+07	2.41156e+07	4.99066e+07	2.56645e+07	5.28897e+06	3.08445e+06	5420732	7.60952e+06	6.23198e+06	2.35053e+06	8.40182e+06	7.75588e+06	5.08177e+06	1.18032e+07	3.57746e+06	2.29768e+06	NaN	25831951	1.77238e+07	1.65018e+07	3.83616e+06	1.60408e+07	2.00478e+07	2.37713e+07	2.07759e+07	2.39885e+07	1.57661e+07	2.46717e+06	3.1456e+06	3.19526e+07	1.56806e+07	2.25254e+07
Q5TGP6	Homo sapiens	1.41198e+06	4.85637e+06	5.40451e+06	3.67863e+06	8.76072e+06	4.4869e+06	891510	NaN	2.89606e+06	2.73944e+06	7.66872e+06	877543	3.40652e+06	5.70073e+06	3.14482e+06	5.95142e+06	3.45774e+06	1.07104e+06	961803	1.06938e+06	1.63428e+06	786173	1.10786e+06	1.24891e+06	911096	458422	1.83317e+06	528946	857184	5.33164e+06	5.26448e+06	3.43827e+06	3.41974e+06	1.04543e+06	2.96912e+06	4.26444e+06	4.30185e+06	3.50393e+06	3.15346e+06	1.80708e+07	1.36741e+06	881826	6.90985e+06	4.14686e+06	3.76193e+06
A8MUA0|Q5PR19	Homo sapiens	1.38058e+06	678693	2.29651e+06	2.28099e+06	771112	915090	1.00422e+06	NaN	487798	922654	1.6024e+06	915927	1.5637e+06	995870	1.58745e+06	2.22832e+06	522690	302961	1.6544e+06	309564	164134	1.1666e+06	834961	303336	432585	274927	388159	91405.4	307588	1.78562e+06	640821	439055	774498	753287	362124	490019	959800	409426	1.44778e+06	1.27384e+06	353160	494860	984950	1.28572e+06	668531
Q5T2W1	Homo sapiens	1.21839e+06	1.1823e+07	5.70645e+06	7.45939e+06	1.633e+07	6.76132e+06	2.00311e+06	401666	6.15005e+06	7.55079e+06	8.28727e+06	NaN	8.96618e+06	9.30793e+06	1.13803e+07	1.76608e+07	6.94586e+06	5.01955e+06	1.73238e+06	2.68296e+06	4.27459e+06	2.36664e+06	2.50365e+06	7.42334e+06	1.50596e+06	1.35254e+06	7.08832e+06	2.61832e+06	2.84721e+06	1.36094e+07	9.5851e+06	9.06546e+06	4.24976e+06	1.08299e+06	4.73983e+06	8.49181e+06	5.81737e+06	8156213	4.69868e+06	7.37863e+06	2.00951e+06	1.30533e+06	1.71482e+07	7.07382e+06	1.07556e+07
O75438	Homo sapiens	1.14452e+06	177935	1.08055e+06	910352	1.95976e+06	288013	171899	NaN	232155	580363	1.21379e+06	257854	470308	698864	493157	1.30769e+06	401502	161863	278749	140068	155627	139234	234838	129567	193828	279091	266626	123926	120037	699773	173643	124379	411222	68949.1	517013	184726	356208	198426	238143	4.71953e+06	149119	102386	320320	423651	584827
Q8N2Q7	Homo sapiens	599951	331631	438185	324897	174852	232489	225983	NaN	81213.9	535634	171021	119275	331203	138748	105665	244060	206314	253734	98616.6	156930	292212	368427	125027	142289	316724	282668	323161	260030	40643.7	311747	238230	100820	103595	234534	188734	202195	113979	69967.1	113366	253440	192694	151502	326634	308826	627364
P11277	Homo sapiens	574648	6.62685e+06	2.92782e+06	4.18003e+06	4.76863e+06	1.70414e+06	209635	NaN	3.11939e+06	3.387e+06	4.34786e+06	101040	5.80073e+06	5.33803e+06	4.7427e+06	4.59095e+06	1.69156e+06	713933	160148	583833	479974	1.30317e+06	277354	1.20954e+06	1.00716e+06	939759	725993	252145	51605.3	3.30284e+06	2.93856e+06	2.45098e+06	2.08764e+06	207268	1.59037e+06	3.29118e+06	1.64781e+06	2.15522e+06	3.84293e+06	1.13102e+07	283283	132159	6.40988e+06	5.46056e+06	3.52121e+06
Q9H7C9	Homo sapiens	363053	331717	415015	315414	467492	304552	71170.6	NaN	223488	251838	959629	138411	359886	282339	298196	385127	283777	144965	85223.3	89506.5	174787	140729	205619	108877	126630	113964	111342	181008	100823	330089	147871	176004	207754	118893	150535	252700	239451	286530	434530	1.42765e+06	104232	176442	336194	474844	377154
P13535	Homo sapiens	233898	190093	239066	912171	648730	947043	133871	36100.7	2.19897e+06	524005	246382	125153	408331	1.98545e+06	605945	4.0649e+06	422732	176509	135479	216929	115379	554922	108502	488682	249285	262326	367791	84607.1	NaN	2.02658e+06	337771	469944	217621	56322.2	253565	1.32767e+06	271622	366406	104648	308191	75393.1	171962	273654	163874	2.2973e+06
O15357	Homo sapiens	150209	6.31619e+06	457643	883598	3.54404e+06	1.42361e+06	465388	134907	1.81158e+06	2.99003e+06	6.74666e+06	118994	3.2273e+06	1.24253e+06	1.66135e+06	5.94324e+06	2.02636e+06	1.03614e+06	609441	40253.6	529990	1.20583e+06	156449	91888.3	329812	191577	1.11346e+06	NaN	68931	4.2893e+06	677740	932207	1.78835e+06	3.48002e+06	284285	1.74106e+06	338411	140886	671588	163008	619995	552836	4.08001e+06	2.17938e+06	1.47158e+06
P02461	Homo sapiens	NaN	304244	611805	125598	219082	424611	123129	311750	1.28439e+06	422252	740173	83446.2	405963	918685	50717.5	303272	377750	282037	57837.6	43988.7	371710	86493.2	55117.8	338993	121498	82170.5	183602	20793	79888.1	717444	393728	371444	383311	51818.5	306189	338114	425199	605489	649907	1.13292e+06	53488.4	112223	94813.2	NaN	604935
P49773	Homo sapiens	3.21645e+06	289444	8.51351e+06	4.92933e+06	462047	89708.8	379285	NaN	178106	204268	251435	677247	168849	NaN	92041.2	371515	242221	499551	401017	505186	466818	810958	854587	557839	574454	685769	781069	582124	397515	129806	158851	161174	197064	695610	344022	203139	224852	177706	409880	429510	866553	757966	180319	279090	200221
Q13522	Homo sapiens	192212	295863	215308	336717	NaN	300976	224279	287580	428974	204657	370762	465787	480153	505145	387906	207692	568403	343798	54548.6	192243	280744	294312	355444	450396	174255	149898	194551	111804	142743	419105	144759	288633	NaN	327760	16761.8	100872	237127	411179	113597	160459	222157	497454	334377	456375	365241
Q9H5I5	Homo sapiens	74362.2	1.56678e+06	897265	960944	880717	549711	74897.5	1.12144e+06	218091	579178	389263	NaN	1.29354e+06	640704	785303	1.69281e+06	799833	123849	76694.6	120378	85335.7	310481	47820.7	190854	68936.5	126717	157283	60425.8	17252.9	796007	518658	501953	449772	78566.3	506067	575503	785545	480553	787692	881508	NaN	30099.7	912486	703407	693314
P14927	Homo sapiens	2.07053e+06	1.59398e+06	6.07763e+06	5.51001e+06	5.22127e+06	1.27569e+06	73426.8	668719	940863	2.0841e+06	6.95567e+06	345037	1.61792e+06	2.52273e+06	2.41678e+06	4.06923e+06	1.51381e+06	281478	148776	340496	286964	284639	404816	208203	296258	603211	521928	352832	NaN	1.89671e+06	1.01357e+06	933311	1.39777e+06	NaN	725299	999771	1.46238e+06	982725	1.02239e+06	8.32727e+06	329098	516367	1.43791e+06	2.3541e+06	2.00926e+06
P42695	Homo sapiens	788949	525079	172070	359734	239046	358803	74282.6	NaN	56800.7	119499	281671	112800	329236	203663	279600	421177	102469	93265.4	249816	197486	105357	88327.3	405063	82430.2	188074	174028	117115	138435	55282.1	202972	78906.2	312457	655910	588302	356378	91249.6	146863	181440	108643	NaN	325581	185383	245349	735503	792380
O60930	Homo sapiens	766836	2.97434e+06	850034	251646	938264	589988	355767	NaN	1.07259e+06	579086	1.30129e+06	349874	737189	1.14795e+06	474541	1.49538e+06	231184	1.85504e+06	423642	162227	1.08079e+06	325418	227093	807473	1.20027e+06	154531	1.85157e+06	269598	287526	1.44727e+06	363510	135277	751167	2.50424e+06	NaN	302651	70495.3	477892	439395	1.60649e+06	1.02876e+06	430258	1.39209e+06	863625	1.5208e+06
P08559	Homo sapiens	356306	6.00601e+07	2.35952e+06	2.25399e+06	514219	361805	49605.3	193835	169495	493645	398084	106780	826990	375789	593153	1.02852e+06	505231	160102	55399.1	48572.3	NaN	276006	88519.6	128431	100479	316477	93396.4	26190.6	29610.4	202590	320669	152554	333094	135023	NaN	274796	111483	49322.5	197373	240709	69268.9	105943	280723	1.36151e+06	395775
P15090	Homo sapiens	274189	340309	1.27636e+06	1.48011e+06	719172	474738	37635.7	NaN	896076	415172	500761	65246.4	698268	520637	737421	809875	234663	65930.3	32456	78384.5	NaN	90369.4	68087.5	39906.2	74242.9	195931	88633	147518	39986.3	351537	118332	224718	204898	59320.3	241542	303365	224118	424070	749791	3.00421e+06	33481.9	68239.1	378937	758890	613399
Q8TEL6	Homo sapiens	260597	1.99841e+06	3.76782e+06	1.48065e+06	1.06189e+06	1.15844e+06	82379	NaN	1.87175e+06	712205	4.01926e+06	106457	746911	2.52355e+06	2072004	1.01378e+06	793641	166990	95915.4	316645	148997	591263	115424	116956	236734	158170	127779	77994.7	NaN	651378	500344	806587	321279	70667.3	358441	654448	867194	657668	372990	1.87684e+06	64932.8	67271.6	2.62683e+06	2.10331e+06	1.0851e+06
Q9ULE3	Homo sapiens	245712	921039	2.89694e+06	2.67361e+06	372201	393015	49863.7	411012	278183	371848	601225	44839.5	756102	626828	1.05404e+06	583732	644508	129708	65112.7	62455.3	31790	158820	99206.7	51123.4	69841.6	180373	34901.9	110690	29079.5	345841	112960	194306	138746	NaN	162679	168111	220867	161360	193250	NaN	27942.3	155271	763719	2.47599e+06	409787
O60749	Homo sapiens	245143	352635	1.91535e+06	143289	779562	598639	NaN	217618	1.79055e+06	134015	427396	169722	78373	266474	5.20979e+06	795900	3.06015e+06	381416	NaN	21994.5	7.24769e+06	130355	34825.7	54082.3	175009	68817.8	137116	27306.3	49383.3	1.45685e+06	734059	689388	72547.8	73718.9	1.48685e+06	75357	1.46999e+06	103333	141254	466553	130980	113238	4.17418e+06	2.86318e+06	230770
P30101	Homo sapiens	242547	126342	511508	248418	604145	342313	153564	498728	143572	298604	446498	286762	77502.4	265079	192416	298611	100063	231881	122004	116632	22548.6	275212	124072	43488.2	32127.5	116367	77395.8	NaN	NaN	362654	28526.4	41179	205927	136828	337678	219639	265426	436069	441141	980189	168523	430794	402831	267385	562598
O43541	Homo sapiens	77940.8	250776	573832	416242	1.18017e+06	352125	41101.5	NaN	654887	321060	323102	65700.3	483784	811300	526880	1.00514e+06	344418	67793.9	75453	35837.3	89080	111170	56308.3	141705	90417.8	43300.4	177729	64535.9	70799.4	505638	255661	258280	173182	38115.6	116446	215589	224039	227841	252614	1.5741e+06	NaN	150954	625991	416713	455723
Q9ULM0	Homo sapiens	37145.9	436643	54513.6	346230	479682	319703	25841.7	NaN	253613	365808	829431	NaN	445900	327076	311153	101444	241383	50308.1	24342.4	35083.9	84573.7	86434.2	24498.1	122947	37861.2	21035.1	89528.3	33532.3	10480.2	603239	453137	337390	238848	39658	132919	363861	36810.7	216473	409547	350669	19744.6	22869.3	307828	397793	477246
P63261	Homo sapiens	NaN	546668	175944	170424	5.06055e+06	1.21262e+06	463487	NaN	1.64961e+06	1.84904e+06	1.22606e+06	175642	1.51725e+06	2.07585e+06	872888	2.20878e+06	628679	133554	782292	754652	492754	1.39734e+06	947965	1.25863e+06	1.20936e+06	481157	1.73343e+06	559748	334384	1.14877e+06	1.49551e+06	571087	953362	117659	1.40227e+06	1.28995e+06	535031	2.14166e+06	3.24515e+06	1.28656e+06	119736	668338	105125	935482	218434
Q96CT2	Homo sapiens	NaN	1.37095e+06	NaN	1186399	139931	631507	2.03144e+06	3.81148e+06	539848	1.15596e+06	551424	2.16595e+06	2.00583e+06	968952	1.01742e+06	1.09598e+06	998666	1.78692e+06	3.19035e+06	1.99015e+06	1.68691e+06	2.16054e+06	2.94658e+06	1.28366e+06	2.86744e+06	3.60314e+06	5.74189e+06	1.70101e+06	3.98913e+06	477494	288240	371923	1.06414e+06	3.22201e+06	446887	1054572	1.06782e+06	1.3601e+06	2.10215e+06	3.26748e+06	3.86355e+06	4.89693e+06	1.06858e+06	2.64191e+06	1.5552e+06
Q8N8V2	Homo sapiens	NaN	3.08873e+07	3.17622e+07	2.49369e+07	133873	1.84441e+07	1.26654e+07	148120	8.27864e+06	1.45241e+07	1.83812e+07	NaN	2.17929e+07	2.74961e+07	1.68807e+07	3.32372e+07	3.05905e+07	1.05105e+07	1.67454e+07	8.28474e+06	1.10205e+07	2.87565e+07	7.26422e+06	1.32986e+07	9465045	1.19172e+07	1.70215e+07	1.34239e+07	6.67935e+06	34241951	1.6759e+07	2.41938e+07	1.87498e+07	9.23017e+06	25594089	1.914e+07	3.67145e+07	3.43742e+07	3.8587e+07	4.26521e+07	2.79256e+06	7.79417e+06	2.77942e+07	1.55477e+07	16638517
Q05639	Homo sapiens	916008	174880	765526	657972	1.54373e+06	174740	136488	NaN	117858	408958	294873	164145	100579	352730	269263	1.37677e+06	149769	129371	89096.1	213337	329045	124671	151222	43588.3	304330	258926	281612	815112	106366	569493	240480	267238	195499	NaN	306789	184340	158324	141693	332449	795542	163197	317162	258308	469755	361758
Q14315	Homo sapiens	802112	NaN	2.05084e+06	2.45747e+06	3.92483e+06	588405	512094	2.74377e+06	468798	2.02535e+06	1.13064e+06	381877	770577	941172	928426	2.6202e+06	NaN	470252	376471	287766	142125	762600	234791	773310	621948	586403	910161	356153	122835	1.6743e+06	753628	1.01742e+06	1.00259e+06	184046	1.83046e+06	784315	835202	608303	1.51556e+06	1.51665e+06	378115	90604.1	403303	1.92784e+06	1.83714e+06
Q12816	Homo sapiens	308369	130660	120151	99045.4	96162.4	NaN	28881.2	NaN	132035	163047	195136	78055.8	152682	321938	107337	224085	74043.9	337823	282046	68283	244084	345231	278603	110384	229727	144454	71740.2	367369	141274	430681	192131	70235.8	43851.6	152860	85012.3	42856	209985	260294	132926	1.61267e+06	125740	463394	44784.1	316006	279780
O00244	Homo sapiens	188246	384643	1.15087e+06	676440	1.13999e+06	1.49314e+06	748604	49525.8	784392	1.56952e+06	123332	315891	1.52808e+06	1.73917e+06	993291	248054	NaN	1.12805e+06	166923	221737	425849	1.03409e+06	435353	2.42404e+06	1.0468e+06	247026	799479	359669	790505	294030	765142	NaN	242620	868202	306028	987381	745830	1.54364e+06	265499	2.33703e+06	342459	166668	1.0341e+06	901586	1.42276e+06
O60869	Homo sapiens	495946	45355.9	149135	290397	NaN	136039	39145.7	177363	97603.8	337924	118593	124174	242773	364995	171954	213388	257557	338292	203183	127129	145065	392278	117010	139988	192132	74864.7	121393	380631	126270	250990	86161	205684	74927.9	NaN	246849	NaN	168114	309961	292259	92631.7	116858	167333	116665	276318	314973
O76041	Homo sapiens	240093	181044	70331.8	126060	125051	129233	40171.9	88436.9	82758.4	91812.8	63789.1	24274.5	284638	168750	92553.5	NaN	67090.5	7576.1	32664.1	8818.56	27640.7	46739.8	NaN	58228.6	29517.1	7617.72	40024.1	13317.9	36016.9	129287	62028	30892.6	14560.4	30462.3	75321.3	64611.6	105376	40121	65045.1	30719	15741.5	49787.5	62293.1	NaN	147707
Q96QI5	Homo sapiens	330143	318612	1.05951e+06	323440	847573	102800	111073	34039	337326	160107	500189	302839	245957	338661	601550	418376	NaN	119749	132110	82272.6	494572	119415	140193	160901	24690.2	83702.5	NaN	28473	106336	418408	NaN	261417	173598	249015	129899	328560	365868	25113.1	289354	1.51026e+06	49258.5	353336	507516	591672	244228
Q14004	Homo sapiens	81082.4	396991	354226	270379	964933	315708	25671	NaN	152477	476867	297659	40813.4	359882	546658	445870	963532	278865	NaN	57437.5	15455.8	25182.7	NaN	53801	26984.9	18713.9	98593.8	30586.6	101551	11318.1	816703	619673	258162	1.7164e+06	136348	1.79588e+06	553073	781308	447328	555394	2.12076e+06	137525	260461	745973	192190	359873
Q6ZUA9	Homo sapiens	NaN	2.27094e+06	3.02566e+06	3.33505e+06	3.41544e+06	2.10719e+06	337141	NaN	1.42728e+06	2.19514e+06	3.1652e+06	288002	2.54232e+06	NaN	2.63418e+06	4.5572e+06	2.13546e+06	789112	408473	756077	556204	1.24613e+06	341341	909760	507402	451452	603655	268759	115484	3.56546e+06	2.35451e+06	1.80368e+06	2.00256e+06	300130	1.67233e+06	2.9141e+06	2.55824e+06	2.49688e+06	3.11986e+06	2.63595e+06	197226	238374	2.1344e+06	1.6204e+06	1.77289e+06
Q08AH3|Q68CK6	Homo sapiens	526132	601343	1.39796e+06	1.3387e+06	1.70828e+07	493428	293656	667285	789576	792927	882262	817536	804629	784206	909010	1.07586e+07	587202	350111	299172	NaN	266737	403957	405524	609023	462172	316775	581424	288116	436693	1.48307e+06	852570	275722	890525	NaN	704897	984655	1.49621e+06	268298	1.61844e+06	4.5227e+06	NaN	511173	1.1024e+06	867092	927383
O75112	Homo sapiens	121516	966233	1.02482e+06	759015	1.31951e+06	242930	82712.9	NaN	1.32323e+06	848832	549626	60757.7	1.18002e+06	1.14686e+06	1.92388e+06	742071	274244	103126	70966.1	NaN	111419	256708	85967.7	383484	229974	269807	308470	198469	NaN	2.45152e+06	832572	386540	742918	81008.2	649060	1.12333e+06	2.40986e+06	729652	1.32572e+06	2.15231e+06	145997	66859.7	2.34283e+06	935601	1.05453e+06
Q96JB3	Homo sapiens	NaN	8.88984e+06	1.1217e+07	413874	2.15085e+06	407690	734595	5.25995e+06	6.18901e+06	6.91331e+06	1.03803e+07	NaN	9.65331e+06	9.72063e+06	3.20146e+06	1.33196e+07	6.05131e+06	1.37268e+06	229512	1.00898e+06	567527	1.844e+06	NaN	1.83512e+06	1.26341e+06	125115	1.14478e+06	137352	124446	1.00847e+07	1.03567e+07	6.90551e+06	2.52127e+06	384434	6.59412e+06	7.81265e+06	9.25971e+06	9.3191e+06	2.26826e+06	6.44886e+06	850824	783134	1.21732e+07	3.48456e+06	9.28931e+06
P08572	Homo sapiens	NaN	317894	221878	188924	310540	85991.5	46322.2	30386	42008.6	129039	197390	34040.1	180615	102268	44323.9	556198	55835.5	37599	117617	77881.7	32870.5	47996.4	NaN	13346.1	33916.1	61006	94256.7	86581.5	47319.8	215290	56313.4	108851	79001.5	54098.7	57207	46743.7	67675.5	85277	149266	69651	NaN	14270.1	71649.9	82762.4	71384.4
Q96RK4	Homo sapiens	487863	955592	965639	529044	402689	1.53024e+06	177136	NaN	725854	475125	599955	NaN	494716	423497	896776	620900	472084	431400	270918	NaN	109668	247690	205432	442890	NaN	165865	305833	88792.4	124623	420886	873483	337462	516248	115435	354222	986618	667643	284049	692134	2.8729e+06	26767.9	103766	2.10848e+06	378653	754781
Q659C4	Homo sapiens	486437	646057	456463	576579	683849	528544	NaN	NaN	630897	633713	1.45022e+06	766991	448887	804652	729860	1.18419e+06	806081	843263	64385.3	870692	1.05525e+06	708120	570163	783059	704233	718967	1.0344e+06	769885	NaN	1.49793e+06	505574	794938	797310	928643	506542	1.06879e+06	968023	715856	832106	71559.5	597622	NaN	561630	499722	579012
P19404	Homo sapiens	414463	NaN	445671	338707	802698	191850	147601	NaN	63647.4	272167	736733	139206	99342.5	159520	251095	722741	114718	61667.6	230154	81541.7	71899.8	103309	111770	74032	216911	194001	275797	89050.7	89099.1	273099	109431	173265	368677	32482.2	396947	259230	347896	195387	560377	954843	NaN	NaN	212027	107093	224954
Q9NSV4	Homo sapiens	406449	NaN	394921	1.35001e+06	869929	1.15253e+06	55408.5	1.5172e+07	1.5287e+06	NaN	1.25772e+06	57437.8	2.15467e+06	317092	138327	1.08006e+06	935853	491466	NaN	393056	104914	361532	339636	194474	295958	41258.5	95076.5	37089.7	353967	502658	606225	944979	446428	343851	98604.6	221851	516191	431321	1.84756e+06	NaN	136558	379704	2.0534e+06	301282	200777
Q9UN36	Homo sapiens	175180	105284	681376	626023	582210	82007.4	88642.8	NaN	NaN	301599	177770	43654.8	166375	118903	112687	546219	114873	49526.5	60281.5	86185.8	46224.4	145798	NaN	79495.7	45093.3	202310	95220.6	77248.6	62213.4	310708	118563	73992.4	165990	NaN	122597	163680	291204	126464	252251	762355	93967.1	146338	136307	370264	152316
P15822	Homo sapiens	56992.4	1.33303e+06	1.76456e+06	1.70234e+06	2.52815e+06	1.24976e+06	41760.4	NaN	665996	1.41094e+06	1.7386e+06	21027.1	1.46802e+06	1.33271e+06	1.37934e+06	2029998	765551	151415	NaN	106535	119969	319959	24828.7	288362	124636	84482.3	124992	53699.8	NaN	1.63816e+06	1.20055e+06	811439	847662	NaN	617885	1.37965e+06	889124	804543	1.32205e+06	2.67094e+06	29363.7	21972.3	1.6038e+06	1.15008e+06	1.32073e+06
Q8N3F8	Homo sapiens	NaN	151994	133033	174843	343022	168738	70088.1	1.38922e+06	150727	164937	147716	NaN	173039	83458.6	152537	72247.9	129181	41743.5	NaN	53979	43034.1	77173.1	19691.5	771153	153082	73299.9	148837	66579.6	47878.5	599744	435458	249650	242411	36516.9	184073	397442	409095	405235	44936.3	562366	NaN	43324	236991	153491	248892
Q96QV6	Homo sapiens	176300	1.79828e+07	4.54992e+06	7.48511e+06	1.10553e+06	5.50843e+06	21438.4	37301.8	191253	NaN	3.19962e+07	21902.1	8.47369e+06	2.05253e+07	8.58298e+06	1.71492e+07	1.08758e+06	204251	211697	NaN	2.87302e+06	2.13144e+06	278888	217193	48091.4	63824.4	3.26278e+06	19404.2	NaN	2.28855e+07	1.90621e+07	1.71698e+07	1.11209e+07	NaN	561506	1.06504e+07	1.60071e+07	1.51096e+07	9.45322e+06	93897131	19498.1	59276.5	1.72064e+07	1.00987e+07	NaN
P48047	Homo sapiens	1.31715e+06	162740	2.9639e+06	2.92754e+06	1.72486e+06	212254	328063	945332	171639	675843	2.1672e+06	34824.4	NaN	1.55142e+06	1.3591e+06	3.58356e+06	755564	222117	566460	348958	115006	861193	170184	NaN	343962	604163	504472	58474.7	143748	1.28198e+06	926865	204440	761828	NaN	1.0281e+06	NaN	614232	448972	520206	2.73562e+06	109012	78813.1	NaN	1.23603e+06	471004
O00423	Homo sapiens	177724	235097	129878	NaN	56622.7	NaN	137960	157125	93611.3	237950	161436	67162.6	342632	195015	NaN	260412	276564	69316.9	NaN	171345	61355.5	236597	68219.2	177786	78366.6	106753	44847.8	171619	22755.7	106969	37758.7	63575.2	60936.9	94832.2	48056	215805	49590.6	39385.1	38936.1	NaN	64869.9	61922.5	127417	429981	184362
Q6ZWC4	Homo sapiens	78277.1	752588	2.74814e+06	779770	1.6067e+06	415697	NaN	45255.2	1.41287e+06	259972	426647	25448.5	320921	444485	726136	1.2566e+06	501827	73119.6	NaN	61256	30533.3	72054.2	36990.4	29847.5	30769.5	13682.7	20734.9	30297.2	NaN	619319	98468.6	388537	180970	NaN	152037	222513	171885	93022.5	68025.8	301896	NaN	43888.5	654992	557561	310514
Q13733	Homo sapiens	77740.4	189389	247586	90752.9	325760	208536	74096.2	NaN	139471	215267	559790	15201.8	160503	184917	136268	379547	121724	65551.1	14897.6	66640.8	47102.8	71008.3	NaN	90035.3	66573.7	51430.8	49548	31723.6	NaN	363116	131445	137548	129985	NaN	43911.5	97522.6	54253.4	56037.1	102875	248660	31156.3	NaN	115555	98468.4	167868
Q16819	Homo sapiens	64448.6	387536	385620	426010	190949	201416	211601	184292	NaN	211357	176976	139611	217219	170792	NaN	125899	242213	155803	174969	215961	91842	182482	92273.3	87677.6	114186	83311	72011.8	51320	84362.5	154574	52551.9	99739.9	65393.8	113503	49746.8	95517	49772.1	NaN	NaN	34541.7	144877	81674.2	298167	NaN	436415
Q5HYJ1	Homo sapiens	49423.9	66933.2	177748	212216	NaN	161168	144305	168930	NaN	157441	147838	593713	142325	NaN	402075	287741	396880	134439	203345	122207	80359	646268	140352	251134	99611.9	96062	81960.7	50066.5	42429.9	107046	152009	NaN	71233.7	133228	57469.4	77875.8	151852	152741	142782	21451	68697.7	95546.7	357156	139496	NaN
Q8WTR7	Homo sapiens	NaN	1.3306e+06	1.97145e+06	3.04294e+06	1.23907e+06	675124	130565	120005	1.14596e+06	1.72338e+06	524540	167873	3.09261e+06	2.11402e+06	1.99333e+06	2.19886e+06	1.06351e+06	234568	NaN	223461	278332	272344	128037	777580	166719	421313	479821	172042	NaN	1.08215e+06	1.53607e+06	2.44531e+06	779724	133072	295973	892293	655615	675832	NaN	NaN	163406	111815	2.66648e+06	1.97914e+06	1.61396e+06
Q04837	Homo sapiens	1.38738e+06	NaN	1.255e+06	1.87671e+06	NaN	NaN	765393	228605	293491	673103	1.234e+06	751185	808128	1.0563e+06	787377	1.19337e+06	135352	480460	546509	401394	725433	636455	886040	447823	552793	464706	606118	336004	284902	131893	477920	649671	567501	449950	636127	NaN	512898	375709	576541	NaN	608739	233899	678720	736646	566024
O60218	Homo sapiens	858486	524182	186507	86941.1	1.63163e+06	97833.3	NaN	925111	196607	996750	1.30168e+06	90722.7	556212	1.43305e+06	1.1283e+06	1.66257e+06	NaN	138072	30341.4	49521.2	28082.8	NaN	79947.6	121265	24729.2	104772	145670	57510.3	56398.2	1.18349e+06	129195	721508	208477	122253	525561	416601	427984	375810	86351.3	109443	NaN	266446	545674	NaN	66112
P34931	Homo sapiens	642922	866545	183095	576161	252589	492983	823545	101957	117650	536928	910623	726981	1.59531e+06	198109	809685	732293	212654	398005	1.12e+06	655699	607457	1.99825e+06	62246.1	NaN	124805	552664	NaN	828305	421177	457682	448507	259446	178007	638131	624370	802772	1.30406e+06	NaN	NaN	380530	438415	NaN	599818	633248	156909
P32455	Homo sapiens	631953	891400	2.11208e+06	2.94839e+06	874599	1.27025e+06	153561	119519	425111	1.31302e+06	2.27296e+06	273103	1.39879e+06	824456	2.57693e+06	2.10134e+06	468881	154952	165229	220854	NaN	1.38076e+06	663367	125779	314185	188369	61918.4	NaN	NaN	1.26271e+06	577708	393395	647444	84599.2	441096	532404	NaN	NaN	533375	6.98646e+06	99042.2	60121.1	977453	1.19091e+06	549180
Q9H0I9	Homo sapiens	66718.8	1.22933e+06	764498	855059	335207	768291	19437.2	NaN	501330	562784	707419	NaN	NaN	975781	843847	614553	419223	132474	NaN	117829	107545	105947	24854.1	122484	225038	100171	84031.2	80432.1	26283.7	475478	307301	337905	210218	43958	146012	NaN	403001	315465	614079	709263	23017.2	49417.3	301347	552821	242748
P09936	Homo sapiens	NaN	906318	2.75306e+06	3.07499e+06	3.83744e+06	549103	92712.5	337219	1.32026e+06	4.14836e+06	650065	103623	1.86685e+06	723203	2.07983e+06	3.78239e+06	149500	229516	NaN	145187	13160.7	165349	33417.9	346124	96682.1	224100	141718	NaN	NaN	2.37805e+06	390599	418020	858675	NaN	317150	861655	341175	219508	13426.2	659182	12852.9	25205.1	2.2429e+06	4.21647e+06	3.69519e+06
P30086	Homo sapiens	139131	867026	98676.2	1.26989e+06	483467	188493	NaN	NaN	NaN	NaN	1.72293e+06	63245.9	1.03028e+06	107226	844269	1.0904e+06	1.10783e+06	161570	48509.7	109805	175141	404296	28209	148512	162216	66397.5	NaN	379526	NaN	99154.9	80766.4	49076.5	958036	220151	489701	143289	127568	184209	540691	297846	99930.3	95043.6	1.11036e+06	120835	217060
P11021	Homo sapiens	1.11007e+06	165220	822129	646898	929292	612928	52141.6	316277	678112	973769	501207	117316	446490	937141	774643	593696	82432.6	NaN	283155	71344.6	170466	312722	NaN	NaN	NaN	183994	65702.3	NaN	105868	317417	97099.3	NaN	44922.6	208400	175440	685762	811003	545869	438745	2.95757e+06	180916	583164	482962	372726	747800
Q9UPS8	Homo sapiens	987606	NaN	1.02809e+06	1.42332e+06	810332	195620	71517.3	162156	258621	337379	645162	63746.8	459385	400803	699335	523277	565769	212500	87810.6	81304	97711.1	154884	74112.2	119973	133636	225824	NaN	241408	123215	408604	162813	488030	193255	65255.2	215337	NaN	287290	266520	464988	NaN	NaN	245994	NaN	1.41379e+06	332568
Q99757	Homo sapiens	422583	NaN	2.05979e+06	1.23723e+06	1.30118e+06	201296	99363.8	307745	41602.3	855376	1.19879e+06	137093	264329	705178	361988	2.5884e+06	418856	134861	NaN	177299	138962	211393	164577	231684	255471	251087	40833.7	234621	NaN	1.20706e+06	487864	678686	1.01191e+06	NaN	964819	257424	1.19407e+06	808128	602260	6.62045e+06	NaN	NaN	498968	765376	176705
Q5T890	Homo sapiens	185292	NaN	371596	309797	685443	207519	NaN	NaN	1.21765e+06	546802	900663	112307	759084	1.37525e+06	737155	649380	156731	258919	145982	103838	245920	153580	99751.6	NaN	116956	244202	134796	345617	62830.3	2.10649e+06	264817	662750	149997	72114.2	174940	NaN	277208	641831	1.23067e+06	1798564	64143.4	225833	NaN	167265	577270
P68871	Homo sapiens	110817	136242	732936	240556	438381	70167.6	54132.9	67984.5	NaN	198808	1.0228e+06	27598.2	216701	142026	256871	1.28719e+06	174801	NaN	32931.6	57956	NaN	28848.7	40163.3	NaN	85350.4	55698.4	71931.9	34781.4	22351.1	154005	73795.1	39331.9	94593.7	NaN	390067	88320.5	128903	44619.1	61889.1	816042	NaN	45011.5	350602	169223	209633
B2RTY4	Homo sapiens	1.55866e+07	5.87874e+06	1.41389e+07	1.20206e+07	1.14366e+07	7.53587e+06	3.51183e+06	3.3258e+06	5.48423e+06	1.19895e+07	1.30013e+07	3.38277e+06	1.14768e+07	5.3784e+06	1.07102e+07	2.13504e+07	4.20666e+06	2.70133e+06	3.18505e+06	2.84224e+06	2.16227e+06	6.16933e+06	NaN	NaN	5.23753e+06	3.17154e+06	3.25226e+06	NaN	1.93624e+06	1.48406e+07	7.72988e+06	5.53446e+06	NaN	3.54532e+06	6.91967e+06	4.61674e+06	5.18811e+06	NaN	8.37512e+06	1.45812e+07	NaN	9.31851e+06	5.63573e+06	9.18336e+06	9.85088e+06
O95210	Homo sapiens	176314	117434	NaN	NaN	84334.9	NaN	11839.4	39312	NaN	40094.1	130747	57847.5	125510	NaN	139198	130263	94082.2	213471	NaN	18294.6	36147.4	184538	100443	23555	21043.9	15214.8	42136.2	49430.4	16298.9	135813	120216	65576	93579.8	35747.7	62010.5	43393.6	38990.3	48318.3	95496	31827.2	120776	37793.9	81144.2	327998	65872.3
Q96HC4	Homo sapiens	1.16959e+06	397649	1.6472e+06	3.48851e+06	606713	337089	NaN	NaN	264954	396131	1.46743e+06	245710	269308	820941	673424	825765	228184	354906	NaN	107540	NaN	525995	33123.7	161777	85202	NaN	147386	157686	NaN	388667	1.46797e+06	272109	243362	NaN	275913	468800	235182	54766.2	817202	3.12761e+06	124337	238441	457777	292752	1.24875e+06
Q13085	Homo sapiens	3.02262e+06	1.99281e+06	4.75997e+06	5.62964e+06	3.44302e+06	662799	10333.4	NaN	521916	857854	1.91426e+06	NaN	1.74261e+06	1.01588e+06	2.44521e+06	NaN	2.38602e+06	550127	24963	NaN	296794	NaN	13428.7	26171.4	191637	151166	128433	1.41014e+06	NaN	1.88838e+06	341957	1.45019e+06	1.09524e+06	58339.1	1.29033e+06	666802	647432	865308	528184	107684	NaN	92058.5	819247	7.32544e+06	393212
Q96JM2	Homo sapiens	550386	177473	264933	340859	735343	NaN	151616	27881.1	NaN	183912	NaN	219178	223996	265710	478476	886939	129488	125891	208618	99727.9	144445	605136	239591	NaN	36748.2	116290	NaN	56001.7	NaN	268285	244315	NaN	104327	71241.4	169738	511700	580935	353570	551912	967599	106928	111426	337186	148894	281270
Q9NR99	Homo sapiens	262822	265595	625654	388832	468451	112568	38418.1	NaN	145543	295373	465427	NaN	132895	146549	145834	856814	72654.5	NaN	92751.4	74640.1	52210.6	201440	NaN	50431.5	65129.9	NaN	96907.6	113330	71390	344824	108341	NaN	171858	54809.1	531877	77472.5	216124	197540	181921	843020	84465.4	NaN	101809	374412	300388
P31948	Homo sapiens	154734	NaN	671715	536712	264247	328171	75172.4	7729.1	388961	508616	560110	67642.1	NaN	523603	396689	815293	244190	82966.2	43652.1	70324.9	95282.9	270366	NaN	74049.8	NaN	NaN	71078.1	52276.2	38330.3	557235	164174	157906	226003	57176.8	192165	213989	274134	415625	241281	1.44435e+06	60456.1	NaN	NaN	50217.5	297373
Q92804	Homo sapiens	56598.8	75775.6	260165	77435.6	214237	99416.9	24326.4	97058.3	103584	103867	100998	29036.1	204573	222700	136550	32800.7	73975.5	32635.3	32874.1	51321	22488.3	NaN	48265	18092.5	60402.6	49211.4	31040.4	46496.7	11596.9	170851	NaN	83982	26913.2	NaN	116343	NaN	NaN	49467.3	125887	220945	30504.9	NaN	NaN	75647.5	223882
Q92817	Homo sapiens	NaN	1.15685e+06	2.4751e+06	1.10369e+06	1.22151e+06	827604	NaN	NaN	1.5258e+06	949976	1.25588e+06	126956	243116	74646.7	1.28804e+06	1.42409e+06	608975	140323	NaN	173249	52790	371056	74062.8	228423	139377	96811.4	105731	37080.6	NaN	1.1939e+06	1.10142e+06	586985	612161	NaN	486270	1.2473e+06	1.64548e+06	1.68958e+06	1.09983e+06	204850	54984	NaN	1.95796e+06	2.06647e+06	791338
P09874	Homo sapiens	720431	1.71069e+06	1.56574e+06	1.36568e+06	3.013e+06	2.14196e+06	440891	NaN	726398	1.54901e+06	1.66971e+06	416507	375336	1.93087e+06	NaN	4.94011e+06	1.42393e+06	832082	566944	690260	1.08655e+06	738595	412519	1.30293e+06	478435	480883	NaN	530504	245892	3.80158e+06	NaN	2.29286e+06	2.30446e+06	628494	1.06236e+06	2.21819e+06	4.2961e+06	2.08931e+06	656431	NaN	NaN	398007	1.74238e+06	NaN	2.468e+06
Q6P3V2	Homo sapiens	427453	1.13055e+06	1.9209e+06	2.15015e+06	NaN	2.08467e+06	999113	7.29985e+06	840390	NaN	NaN	359719	1.17103e+06	3.39722e+06	2.37824e+06	1.50206e+06	1.44175e+06	1.34298e+06	707393	NaN	1.31446e+06	3.86619e+06	761228	1.1038e+06	1.60288e+06	4.31816e+06	2.2472e+06	NaN	975431	1.52596e+06	2.05974e+06	1.6708e+06	1.11106e+06	313493	1.03157e+06	1.28875e+06	2.48803e+06	1.50103e+06	2.76158e+06	1.27539e+07	NaN	NaN	879735	810975	3.00675e+06
Q96RW7	Homo sapiens	256234	211162	NaN	NaN	225353	216876	143733	NaN	76795.9	NaN	91369.9	321359	300978	350967	164172	282411	97337.4	232494	348185	205191	187868	NaN	168534	135669	274072	NaN	269609	143829	132980	166306	251967	111711	87229.5	161897	53459.3	236373	190328	137850	410613	803955	188776	291048	120783	150378	NaN
A6NM10|Q8IXF9	Homo sapiens	95028.7	NaN	NaN	244772	380830	107971	309859	NaN	127055	355137	705512	50466.7	180431	506548	282834	412721	675038	385437	308698	331316	157205	437042	195091	231443	313170	173743	335817	279213	389138	96545	NaN	176871	284198	265491	NaN	285915	232595	185270	290309	NaN	137994	352174	378470	159704	NaN
Q9UKX2	Homo sapiens	60112.5	267192	2.8353e+06	3.08406e+06	2.16718e+06	833681	76444.3	2.97063e+06	NaN	3.09422e+06	1.56054e+06	102158	NaN	NaN	711755	2.22488e+06	377978	524816	60811.6	417737	329215	181455	59939.8	1.05882e+06	1.40741e+06	871670	619738	226006	NaN	2.54266e+06	359447	3.612e+06	2.39764e+06	33041	439344	1.0987e+06	296705	1.18543e+06	505684	3.37282e+06	NaN	NaN	NaN	310397	1.14446e+06
Q9H0R4	Homo sapiens	41386.2	671681	824890	532071	1.1132e+06	195939	NaN	147251	286163	336740	159711	NaN	148732	361589	458121	869340	582117	25662.7	83981.9	36319	23558	92385.4	NaN	40905.3	61617.9	32691.9	NaN	68123.6	NaN	843053	492124	152479	339905	24527.7	394926	245933	311685	277540	396644	2.24259e+06	NaN	NaN	591009	749364	417914
Q9BXX2	Homo sapiens	89060.4	1.09142e+06	1.39914e+06	1.51474e+06	1.60741e+06	NaN	NaN	3.07602e+07	NaN	NaN	1.24754e+06	68403.4	1.41871e+06	2.13934e+06	1.44903e+06	2.25128e+06	1.35384e+06	419125	113185	157112	280731	347108	69565	275374	199283	140574	326030	118013	108257	2.72694e+06	1.61996e+06	NaN	985358	78384.4	468930	1.30553e+06	2.08731e+06	1.15853e+06	1.19038e+06	NaN	NaN	127491	1.47517e+06	NaN	1.36321e+06
Q8TDJ6	Homo sapiens	38162.1	218799	173043	NaN	163655	465180	87951.7	31611.3	166061	185707	52022.1	42091.3	201301	NaN	NaN	NaN	43826.8	174856	NaN	46695.4	45928.6	33614.9	NaN	59812.2	65940.7	35398.1	40275.6	56945.3	12978	589827	138539	94586	NaN	61942.1	51163	54633	141449	160671	NaN	64358.5	13739.6	74305.9	844852	215775	222392
Q00872	Homo sapiens	NaN	2.07542e+06	1.69961e+06	1.97311e+06	1.08993e+06	1.50208e+06	146097	NaN	1.26492e+06	1.57656e+06	2.81068e+06	NaN	1.38357e+06	1.82581e+06	1.40552e+06	1.87865e+06	1.09707e+06	393405	187687	164538	229046	433280	NaN	292792	349115	176050	226902	208478	NaN	952481	757971	888367	612086	NaN	486576	896374	870358	1.00834e+06	1.34693e+06	5.27809e+06	NaN	NaN	1.89402e+06	2.64059e+06	1.74728e+06
Q5XXA6	Homo sapiens	NaN	174821	280428	249245	NaN	NaN	46933.5	NaN	NaN	152311	96064	30084.6	130371	237558	234880	219196	228954	115788	57322.8	141938	75198.4	480751	61643.5	266814	117548	77960.5	122035	49420.5	NaN	236090	204010	55440.6	106552	27008.5	NaN	145327	359156	379004	222068	838872	41639	60674.5	214037	151265	NaN
Q08050	Homo sapiens	NaN	1.50493e+06	204060	NaN	2.53203e+06	994327	63955.4	59897.9	701220	411883	959203	NaN	1.4079e+06	1.05732e+06	292036	1.4391e+06	203997	56331.3	NaN	NaN	75262.6	252362	NaN	158905	141719	117080	268539	43170.1	17079.2	430323	442330	633014	364299	NaN	243848	332338	404911	484249	495018	291187	34198.2	NaN	477046	182629	652224
Q86SX6	Homo sapiens	213516	249177	969922	765747	717554	70379.1	NaN	103238	87511.7	387829	1.10474e+06	152396	349441	300567	596147	1.16589e+06	162590	36326.4	NaN	111870	NaN	294229	64654.2	159892	61521.1	NaN	NaN	108388	NaN	1.00044e+06	216761	287831	629719	NaN	296781	226453	597817	540722	414808	3.20491e+06	136051	NaN	351807	577628	498503
Q7Z7G8	Homo sapiens	NaN	363235	280784	744480	1.92895e+07	2.28338e+07	65841.9	46825.2	1.28427e+06	8.19362e+06	NaN	156895	2.25127e+07	3.98498e+06	1.994e+06	6.39017e+07	560314	150688	138712	NaN	161833	NaN	1.2231e+06	54475.4	115602	303394	257443	NaN	88760.2	5.22816e+07	2.45415e+07	NaN	651054	890792	NaN	456705	2.33537e+06	NaN	1.21285e+06	NaN	107825	15234.2	500549	1.48978e+06	2.51476e+07
Q7Z417	Homo sapiens	241608	151722	161813	166624	157021	NaN	60589.5	NaN	NaN	184343	60412.6	62135	142937	148524	108411	374100	172904	NaN	46849.7	40766.4	48934.4	159019	83259.9	NaN	39382.5	78836.4	65799.5	49540.1	NaN	NaN	NaN	35867.2	105461	NaN	361703	107224	104635	107548	135123	1.34769e+06	174947	61919.5	139838	214249	313484
Q96EU6	Homo sapiens	NaN	190360	205788	NaN	2.21753e+06	315871	108009	NaN	635048	265253	602767	NaN	449498	790884	585529	2.00504e+06	272881	117649	217975	78850.9	86127.6	229075	NaN	138426	100172	148801	120152	97438.9	NaN	312209	301093	485904	304395	NaN	397248	353502	523531	259649	228234	275868	NaN	NaN	1.43437e+06	210686	517998
P20155	Homo sapiens	NaN	284785	316093	361820	NaN	382011	28762.4	188429	228152	293924	387986	18394.8	NaN	261184	198508	102768	NaN	41181.7	13493.8	39268.5	35227	87335.1	28224.6	67783.2	35545.3	44048.9	31225.8	27710.6	NaN	241654	135375	82614.2	108430	14153.4	57173.4	71676.6	NaN	54411.5	49437.1	NaN	26373.2	NaN	293263	NaN	216249
P30046	Homo sapiens	231424	NaN	845869	1.37138e+06	359341	180620	26453	28068.6	68003.1	NaN	466816	NaN	113568	54265.4	NaN	217889	60625.8	28236.2	NaN	26145.8	20958.9	NaN	87060.7	NaN	64744.9	81069.2	42852.9	94156.5	28312.4	NaN	69474.5	28261	303811	73693.5	194040	40685.4	61364	69442.7	155390	141091	33048.3	NaN	37789	269524	157657
A0A0B4J2D5|P0DPI2	Homo sapiens	118210	850874	1.35882e+06	844018	1.30979e+06	309765	NaN	NaN	545671	661553	2.10363e+06	NaN	1.56852e+06	960602	958732	2.32872e+06	610313	NaN	45909.6	117379	NaN	55295.5	53401.8	168926	NaN	87485.9	211147	84994.4	NaN	859517	376540	366274	546434	31172.1	1.02867e+06	530080	844218	857600	650993	6.70509e+06	NaN	29397.2	995658	972065	NaN
P08123	Homo sapiens	37474.9	230975	NaN	NaN	152138	NaN	21413.7	282561	278513	NaN	736430	10504.3	394660	190495	NaN	70081.4	347437	100125	15551.9	43787	140090	39430.5	68629.3	117083	47376.5	NaN	NaN	34166.6	38018.7	307825	NaN	NaN	240806	60710.1	24119.7	309582	37786.7	47439.9	31572.1	33563	NaN	83625.1	350069	93177.8	145870
Q9UMS6	Homo sapiens	173342	363435	209251	124344	249432	368565	69673.3	NaN	NaN	584588	NaN	45140.6	128255	438729	NaN	450169	126972	227254	116452	60207.6	179537	230065	NaN	341335	206363	NaN	220656	NaN	48745.6	429851	122377	NaN	102429	38582.8	525276	171783	NaN	58647.8	98282.1	NaN	68809.8	68942.2	312664	149907	181628
P19429	Homo sapiens	335837	NaN	NaN	NaN	812333	NaN	210213	39421.8	55800.2	189045	165459	105154	132824	350749	174217	453532	109138	174229	285908	48201.2	105611	214801	267399	87241.3	208178	117968	86600.6	239343	193373	157012	NaN	NaN	NaN	135399	61071	217178	NaN	95784.3	113154	NaN	225525	721446	NaN	561065	247007
Q6ZUS6	Homo sapiens	13409.1	NaN	53873	56317.7	82374.9	36014.4	25380.5	63135.7	22457.7	NaN	25954.4	14800.3	120716	43182.4	54975.1	76735.5	NaN	42571.7	59215.3	28498.8	46954.2	33337.6	7783.35	33264.2	43915.7	21407.3	94075	56755.1	24133.8	NaN	46536.6	59047.5	34779.6	47976.2	NaN	NaN	51489.6	NaN	67659.3	NaN	19932.2	12202.8	92436.7	NaN	NaN
P31930	Homo sapiens	NaN	409810	242740	256001	172230	419111	227051	58069.8	137035	151272	322074	NaN	546697	NaN	NaN	427734	251104	186906	121631	89938.6	263032	99031.7	NaN	85791.3	62848.2	181334	90356.3	197475	595597	NaN	81597.6	125238	66510.4	732400	66555.9	148396	102608	NaN	74902	145238	NaN	NaN	555238	NaN	153746
Q96N64	Homo sapiens	723182	NaN	1.56758e+06	3.82432e+06	5.00114e+06	NaN	1.07225e+06	1.54009e+07	2.87794e+06	6.25204e+06	NaN	310895	7.88788e+06	NaN	5.62811e+06	2.54742e+06	NaN	1.15527e+06	718304	1.25574e+06	1.34773e+06	1.42122e+06	303908	2.14165e+06	1.13391e+06	268725	1.79049e+06	889843	419805	NaN	NaN	4.5087e+06	971214	596357	826830	NaN	482970	1.68098e+06	3.38879e+06	3.37652e+06	237189	117590	NaN	3.33468e+06	NaN
P50151	Homo sapiens	242776	2.51414e+06	355492	NaN	431846	155937	116030	NaN	89332	88913	213229	NaN	1.01691e+06	3.41384e+06	144259	212218	154028	41993.9	102677	15800.4	14311	63094.4	NaN	61813.4	22657.4	24988.5	241935	17402.6	NaN	166697	74783.9	93841.5	NaN	32663.8	104419	NaN	131371	139997	104708	NaN	57081	NaN	NaN	1.06624e+06	124776
Q969S3	Homo sapiens	48941.8	NaN	NaN	NaN	1.15466e+06	NaN	149601	NaN	NaN	NaN	271241	68983.7	NaN	NaN	359587	260441	482303	212878	138510	237842	290167	188145	86060.3	127327	201269	109019	29978.5	166955	93426.9	261802	135630	222209	215143	169085	125724	80202.3	159336	181132	163352	NaN	116825	190660	181128	NaN	134959
P07205	Homo sapiens	1.03115e+06	NaN	2.73175e+06	2.37649e+06	1.58118e+06	513354	NaN	204363	402758	548999	680931	NaN	NaN	547898	1.14355e+06	1.7152e+06	805778	333710	101787	47640.6	46542.6	248366	144101	136490	437047	918875	426536	361812	96809.2	NaN	298621	1.43363e+06	NaN	NaN	456955	114104	NaN	424659	634137	164298	NaN	NaN	508203	NaN	395488
Q6ZMG9	Homo sapiens	182250	209541	959326	93830.1	442578	113505	55194.6	NaN	467746	207306	546369	84790.1	196850	249470	155833	287413	298656	128626	NaN	NaN	NaN	NaN	NaN	28561	107603	NaN	230760	NaN	35801.1	NaN	171032	273770	145006	NaN	150609	158890	178663	550743	180957	552256	57283.8	NaN	345722	461579	124119
P37802	Homo sapiens	159191	NaN	599565	137405	124146	130287	22151.3	NaN	893883	348319	153643	127494	164364	NaN	NaN	755400	204546	92055.9	100389	60433.8	56484.9	167503	120114	62040.8	46600.9	154662	64218	94331	54809.3	NaN	NaN	42117.1	32159.2	NaN	259943	NaN	NaN	30935.6	NaN	1.32226e+06	114775	69616.8	NaN	407162	490822
Q9H444	Homo sapiens	146939	139799	1.30619e+06	1.11358e+06	522233	498792	49942	1.28739e+06	334744	214949	83061.5	71388.7	506263	81596.9	642937	488539	135842	48461.4	NaN	33402.2	29053.6	NaN	NaN	NaN	NaN	45318.6	NaN	106780	9994.18	170863	NaN	NaN	NaN	71606.2	382171	NaN	NaN	560126	604873	1.81416e+06	88429.4	240506	215487	795382	504726
Q96MR9	Homo sapiens	95307.9	1.06172e+06	501258	513534	NaN	482262	68489.6	NaN	380826	211713	381989	NaN	981901	511676	949082	480901	308496	92599.5	61624.8	NaN	62827.9	NaN	NaN	NaN	NaN	NaN	105530	105917	93601.6	150141	104114	300480	168764	NaN	145355	113717	108502	192481	409555	NaN	25066.6	77127.6	809686	437561	676074
P00918	Homo sapiens	82806.7	NaN	674378	1.23955e+06	417142	461501	53089.6	NaN	92503.4	54211	285715	69743.5	NaN	286497	NaN	124366	168493	29309.2	10921.3	47824.9	31878.4	96430.5	221449	45576.5	47167.8	30343.3	39271.7	27205.1	NaN	162171	36175.2	110480	55865.4	NaN	48185	49367	NaN	NaN	39174.5	NaN	74189.9	33679.3	NaN	NaN	404021
Q9H1B7	Homo sapiens	36480.6	291607	NaN	NaN	79759.3	124687	15213.7	186668	90946.9	71277.8	92248.5	13633.6	165987	264328	172594	NaN	122412	43815	9666.04	15340.7	38958.2	46623.4	28852.9	47528.5	39838.8	20215.9	55759.3	25160.5	9088.86	NaN	NaN	92696.2	NaN	55237	53277.9	NaN	NaN	NaN	NaN	NaN	27889.3	41734.9	236265	106892	324636
P10916	Homo sapiens	NaN	113628	423845	80398.8	204996	98224.2	35212.8	NaN	204348	68857.8	589859	NaN	NaN	467036	131967	908658	NaN	28761.5	54245.2	29186.6	114750	NaN	69178.9	NaN	34387.3	NaN	45469.9	NaN	22197.4	666986	203582	20512.9	23880.9	35875.2	31717.9	NaN	220838	154682	187947	NaN	56929.5	135957	167668	209326	211571
Q02952	Homo sapiens	NaN	6.62631e+06	5.06799e+06	4.93972e+06	4.56896e+06	4.58129e+06	NaN	2.6717e+06	7.66662e+06	2.72353e+06	4.05798e+06	NaN	873446	8.69654e+06	5.26433e+06	7.04942e+06	3448548	312910	NaN	164935	373404	170979	NaN	496641	215337	179813	NaN	NaN	NaN	5368864	5.9767e+06	5.26803e+06	1.75769e+06	NaN	999969	2.16519e+06	3.67978e+06	2.97406e+06	4.58169e+06	2.54549e+07	NaN	NaN	5.83261e+06	6.02122e+06	3.94525e+06
Q9H6Z4	Homo sapiens	NaN	189895	NaN	113400	360740	NaN	55681.3	NaN	364522	155876	231399	118064	302866	239731	78966.1	NaN	88820.6	96912.7	121168	84795.6	110769	104492	125728	188304	152687	71552.8	116280	125005	NaN	150282	118851	115639	216118	53389.8	162906	NaN	NaN	177985	462095	225988	94334.1	NaN	NaN	154417	NaN
Q7Z5H3	Homo sapiens	NaN	2.79099e+06	524687	1.82389e+06	855468	1.81961e+06	355718	NaN	1.51577e+06	NaN	1.07056e+06	NaN	2.78186e+06	5.6911e+06	4.48634e+06	5.05099e+06	834994	351461	156405	NaN	925508	396500	NaN	436039	278357	409359	595372	351884	NaN	1.35099e+06	1.74328e+06	844432	863546	175447	514365	NaN	483707	3.03342e+06	NaN	NaN	125359	322419	823598	684187	NaN
A6NGG8	Homo sapiens	329727	1.28988e+06	1.38692e+06	NaN	1.0099e+06	932927	413964	NaN	971805	NaN	1.30447e+06	301235	1.00641e+06	1.33659e+06	NaN	1.19948e+06	1.46003e+06	459801	374828	286468	592866	NaN	493558	518499	235714	247567	394912	405404	231123	1.38774e+06	548662	688611	589075	453262	NaN	NaN	647964	551569	509508	NaN	462299	341547	NaN	NaN	NaN
P30084	Homo sapiens	165759	NaN	712425	525286	1.87521e+06	120258	NaN	NaN	85923.3	230992	318104	NaN	61428.7	309861	56399.3	692421	NaN	23802.5	59047.1	100125	NaN	153490	187406	NaN	121826	NaN	NaN	NaN	20852.9	356855	213020	127270	282721	NaN	147278	145891	113543	52482.9	391503	426550	67530.5	NaN	168121	194710	138032
P17098	Homo sapiens	687278	2.98763e+06	NaN	NaN	NaN	2.78258e+06	617654	NaN	NaN	4.51549e+06	5.44257e+06	470616	NaN	3.93034e+06	3.32859e+06	3.964e+06	2.31273e+06	995068	510247	627615	506559	1.16416e+06	365275	774647	664894	543283	514091	329398	234992	2.32558e+06	NaN	1.88546e+06	NaN	310727	945300	NaN	3.86466e+06	NaN	2.51602e+06	1.72675e+06	240904	282649	NaN	1.94687e+06	NaN
Q9NY33	Homo sapiens	156052	1.95377e+07	47618651	6.05117e+06	1.24079e+07	6.69206e+06	NaN	NaN	39620132	1.26333e+07	7.47864e+07	131452	1.07333e+07	NaN	1.69065e+07	39817071	3.86968e+06	NaN	NaN	107246	NaN	51713.9	168268	NaN	134703	121628	288165	162685	NaN	3.7338e+07	1.48825e+07	8.67445e+06	4.85694e+06	46414.9	NaN	NaN	NaN	NaN	4.11748e+07	18512830	94584.9	44173.2	6.69942e+07	1.28292e+07	1.14918e+07
Q9Y5E5	Homo sapiens	115676	3.18987e+06	4.85077e+06	2.19359e+06	5.18067e+06	1.8223e+06	NaN	NaN	2.6561e+06	953614	3.62572e+06	NaN	2.05912e+06	2.6731e+06	3.00376e+06	2.39538e+06	2.58392e+06	NaN	36241.2	2.4658e+06	3.90637e+06	NaN	NaN	NaN	NaN	NaN	4.55105e+06	NaN	1.84391e+06	1.57746e+06	702509	NaN	710274	8.13513e+06	484666	508994	296023	104518	2.83001e+06	996743	NaN	313523	2.69967e+06	3.62301e+06	3.79905e+06
Q8IYT3	Homo sapiens	NaN	678295	517640	379821	300423	324548	NaN	7953.4	666683	487952	392193	28536.8	1.06711e+06	904426	1.11001e+06	660894	539214	29014	NaN	NaN	218261	81226.2	NaN	NaN	78696.4	42647.4	NaN	NaN	21149.7	522827	455900	621480	384493	NaN	140035	432827	465527	429613	502955	NaN	NaN	NaN	660023	550192	617310
Q9UPP5	Homo sapiens	957570	NaN	3.75308e+06	3.95959e+06	5.39671e+06	2.57026e+06	89263	NaN	NaN	2.29698e+06	978246	NaN	8.42092e+06	NaN	6.28367e+06	6.29001e+06	5.07567e+06	1.13544e+06	NaN	172552	243884	NaN	225534	188367	NaN	NaN	568001	438139	NaN	2.47494e+06	3.0267e+06	2.77348e+06	3.19768e+06	241171	4.77634e+06	5.61043e+06	216288	NaN	2.22531e+06	71850.5	NaN	827204	6.77179e+06	1.30038e+06	3.82934e+06
Q9UBT6	Homo sapiens	369067	181451	360945	401050	NaN	173451	183537	NaN	116888	NaN	214532	267258	NaN	348281	NaN	701905	NaN	367661	345814	240881	175398	666558	331150	359930	186537	202134	172030	130401	NaN	316818	403964	NaN	NaN	167708	212485	289312	353126	583078	482172	416799	134830	105504	NaN	NaN	NaN
Q8NEE6	Homo sapiens	18244.6	933840	106290	138107	1.00459e+06	274322	NaN	NaN	229274	73337.6	263552	NaN	835499	362054	783513	306102	256048	19546.1	NaN	NaN	NaN	48116.8	NaN	NaN	26320.4	NaN	29212.9	58047.6	NaN	220910	84633.5	140383	34188	20880.6	203490	53575.6	65735.5	55789.9	148625	NaN	NaN	26767.6	181061	408585	260851
P36542	Homo sapiens	262251	NaN	860770	801726	710304	89666.3	NaN	NaN	NaN	215636	720213	110506	356978	NaN	213982	541953	148627	NaN	88999.2	93681.4	NaN	93423.3	90317	NaN	59174.7	91198.3	73583	80610.6	NaN	293090	153161	104093	302343	26670.5	110876	NaN	226348	NaN	94532.7	735408	43241	NaN	NaN	537716	194152
P58335	Homo sapiens	NaN	1.89112e+06	3.41703e+06	1.07194e+06	1.89472e+06	719586	236234	115568	460739	1.09407e+06	2.08585e+06	NaN	1.1574e+06	1.22939e+06	NaN	NaN	1.08549e+06	359217	314305	504240	429277	500567	NaN	514218	NaN	NaN	NaN	NaN	NaN	1.59654e+06	1.25968e+06	1.38758e+06	2.05985e+06	NaN	1.1607e+06	NaN	1.1153e+06	905059	1.12716e+06	426291	323794	NaN	1.09435e+06	2.67923e+06	1.42503e+06
Q96QE3	Homo sapiens	148213	NaN	1.09539e+06	681837	2.07866e+06	522896	53484.2	2.0257e+06	72672.3	NaN	674455	NaN	746128	647178	142453	556716	220732	116150	NaN	92540	NaN	416992	166192	156701	NaN	NaN	NaN	NaN	NaN	622726	NaN	81335.4	66237	51065.7	210242	65364.5	392102	249833	211259	168713	NaN	NaN	51542.4	331233	861203
Q92932	Homo sapiens	51081.4	NaN	NaN	233119	908018	NaN	38389.7	82873	71163.5	468991	NaN	NaN	NaN	181972	934727	386459	182997	85998.2	NaN	199554	NaN	39642.6	NaN	172438	NaN	35330.2	NaN	83655.5	NaN	1.47371e+06	219616	333919	394900	136647	329199	317413	510522	444560	335441	1.26008e+06	NaN	96815.5	553750	858106	709475
Q5TA89	Homo sapiens	30149.7	195409	320956	NaN	832329	146563	34536.2	211144	158759	NaN	209361	NaN	NaN	188694	368317	NaN	102662	40861.5	NaN	13254.1	20907	66937	29197	NaN	55207.5	NaN	137733	40659.4	10297.8	163339	NaN	NaN	107816	57573.6	101170	148629	279553	271174	NaN	NaN	NaN	13845.7	185571	545794	130932
P21941	Homo sapiens	NaN	390395	104984	276878	238198	456823	NaN	172543	230768	310360	290251	NaN	350135	368775	362350	391071	233556	30621	NaN	NaN	9091.03	114455	NaN	51951.8	43170.9	NaN	NaN	NaN	NaN	520179	296068	366172	224771	NaN	269842	240177	141587	158541	433815	63628.9	NaN	NaN	464677	364742	306731
O43156	Homo sapiens	627849	1.60476e+06	1.30973e+06	201216	1.16112e+06	1.23895e+06	NaN	NaN	1.66195e+06	931220	446991	NaN	1.43582e+06	1.5881e+06	391242	1.89023e+06	745946	NaN	53747.8	52885.3	52988.4	NaN	NaN	61141.4	NaN	NaN	78987.6	NaN	NaN	401300	189591	NaN	NaN	110469	NaN	229989	141021	354014	549689	1.83298e+06	68556.1	NaN	1.90137e+06	578316	392163
Q13183	Homo sapiens	332960	112240	NaN	NaN	NaN	72080.5	172736	NaN	NaN	76179.5	92464.8	117565	98667.4	246524	127538	NaN	NaN	318572	440172	96747.4	294599	125208	769221	84285.3	85106.7	74941.4	470149	237572	427030	NaN	NaN	111849	53398	287826	79983.9	NaN	NaN	NaN	274308	NaN	443515	401673	146861	NaN	303085
Q15697	Homo sapiens	290041	NaN	NaN	114072	NaN	NaN	119952	NaN	70243.4	74729.3	74888.4	72351.9	136336	NaN	NaN	147592	67353.4	239697	126842	195698	200039	NaN	111573	198028	19439.4	120754	347234	138791	134380	102701	NaN	93280.5	NaN	113684	88154.2	76490	148842	85393	NaN	NaN	94093.4	163451	NaN	46164.5	NaN
P01876	Homo sapiens	271098	NaN	709576	290248	80160.2	1.23045e+06	56030.2	8430.88	373860	253659	273382	79974	459362	564234	598693	3.42226e+06	430477	NaN	65425.8	NaN	146469	185334	NaN	NaN	169555	125258	NaN	NaN	NaN	547084	NaN	NaN	NaN	NaN	179765	480914	250552	217054	730705	465900	33567.3	64901.2	NaN	1.68785e+06	NaN
Q9NZ45	Homo sapiens	139118	138170	1.53061e+06	512521	443772	NaN	50660.2	47160.9	78806.2	224156	974482	25274.5	242328	341497	499660	661076	NaN	NaN	NaN	47567.6	NaN	63451.2	NaN	NaN	NaN	40078.5	55352	27976.2	18900.6	NaN	43859	NaN	195044	NaN	241452	NaN	67147.2	68449.3	NaN	1.6001e+06	35563.2	NaN	205555	517929	75572.6
Q9C0A1	Homo sapiens	92016.3	38693.9	NaN	81626.5	282439	NaN	40786.8	NaN	96036.4	NaN	183027	NaN	158290	146670	NaN	NaN	185001	190878	NaN	206518	249434	NaN	183539	54584.3	178151	38933	NaN	252809	65406.3	66407.9	37328.8	132881	66323.7	94016.4	NaN	NaN	NaN	34554.2	74170.4	41923.6	98042	243848	NaN	131257	85617.6
P13807	Homo sapiens	57029.7	144346	453042	434355	773252	NaN	76179.2	814781	180781	NaN	NaN	131759	229023	NaN	404170	NaN	32829.1	75509.9	NaN	NaN	50398.3	111026	NaN	78936.6	66652.1	193420	77925.2	83712.5	NaN	201052	162950	NaN	NaN	46414.7	159479	NaN	210445	NaN	235199	198637	43773.6	NaN	164255	452311	97249.5
P27797	Homo sapiens	23615.6	2.76533e+07	2.23456e+07	2.03245e+07	172336	47748.3	20133.3	1.83049e+06	68875	1.97853e+07	1.02739e+07	NaN	55908.9	7.55563e+06	2.82267e+07	3.55459e+07	1.41049e+07	NaN	NaN	NaN	NaN	377972	NaN	NaN	NaN	72963.9	NaN	NaN	NaN	2.85528e+06	2.44032e+07	2.72319e+06	1.33601e+07	101314	NaN	1.21552e+07	1.67958e+07	115452	3.434e+07	5.15048e+07	NaN	NaN	3.27262e+07	2.53274e+07	2.11847e+07
P25705	Homo sapiens	NaN	122421	745232	696644	908816	247004	38668.9	19152.2	NaN	296184	403700	NaN	175362	NaN	98500.3	582336	81304.9	65341.3	NaN	67184.7	NaN	153859	NaN	60517.6	159688	89710.6	NaN	NaN	NaN	242540	250104	134028	214484	NaN	125823	271157	164088	NaN	122082	1.61829e+06	NaN	NaN	195880	219476	251244
Q8WXX5	Homo sapiens	NaN	NaN	156882	188833	NaN	388928	NaN	NaN	111561	340050	328718	NaN	NaN	188494	NaN	617806	112584	190917	NaN	112976	87408.5	187630	NaN	391805	88084	38832.7	49097.4	82002.2	37297.9	482781	270233	209449	286259	NaN	178866	132969	371697	486896	457987	184609	35549.9	NaN	NaN	NaN	384347
Q6ZQQ2	Homo sapiens	NaN	45160.1	55623.9	NaN	306809	34081.9	NaN	187839	88023.6	375156	101321	5595.09	28933.6	99914.2	78064.3	41907.2	180914	30154.7	24279.7	141343	40758.4	86591.2	NaN	23184.6	51154.4	15729.6	92909.5	30237.5	21932.8	20448	63668.2	28788.5	16261	NaN	20475.9	188678	NaN	NaN	NaN	NaN	NaN	NaN	NaN	NaN	NaN
Q8WUJ0	Homo sapiens	NaN	140142	NaN	311416	368769	205647	NaN	NaN	169438	329121	189805	41773.3	406655	216013	120737	463157	291059	NaN	NaN	165853	169359	NaN	NaN	NaN	NaN	NaN	NaN	66792	NaN	381664	231417	99644	113180	NaN	87178.1	127066	104838	125306	553103	1.82244e+06	19007.8	32581.5	306793	120189	216995
P23297	Homo sapiens	661557	125447	4.68977e+06	3.47606e+06	1.98454e+06	1.56023e+06	686196	NaN	663077	1.18299e+06	2.14436e+06	NaN	NaN	1.2384e+06	1.04284e+06	4.37188e+06	73323.3	NaN	NaN	NaN	10931.5	NaN	516026	483943	NaN	280674	1.0499e+06	NaN	502145	2.33647e+06	NaN	87125.1	52660.1	NaN	944884	NaN	2.64251e+06	41943.3	3.28775e+06	3.88715e+06	66356.9	NaN	NaN	99852.2	1.82522e+06
Q9BXL7	Homo sapiens	NaN	9.38386e+06	3.13145e+07	NaN	NaN	NaN	1.02517e+06	154116	2.32944e+07	821436	4.72022e+07	NaN	NaN	1.74236e+06	NaN	1.85365e+07	1.23097e+06	1.00035e+06	188763	876781	145541	315147	27649	NaN	NaN	399634	495602	106150	48190	1.49051e+07	7.35023e+06	NaN	408327	NaN	NaN	1.33909e+07	1.37091e+07	357340	6.80358e+06	1.59031e+06	36079.7	NaN	5.43225e+06	1.02012e+07	NaN
A0A0C4DH33	Homo sapiens	503845	NaN	1.25795e+06	596114	644881	122056	NaN	NaN	NaN	240808	593680	91359.8	206164	554138	795205	2.38846e+06	648502	NaN	66265.1	NaN	257724	NaN	NaN	NaN	72044.7	NaN	38076.4	161857	NaN	482513	NaN	NaN	166034	NaN	1.26074e+06	NaN	262495	93894.2	180218	1.9908e+06	26584.1	66406	474479	540519	1.04342e+06
Q99436	Homo sapiens	89139.4	NaN	NaN	296618	1.09454e+06	NaN	NaN	505605	194305	294271	91735.3	53646.1	440623	548780	202403	826411	287804	NaN	91352.6	NaN	79539.2	34255.7	65293.1	111861	NaN	160671	NaN	28573.7	NaN	65351.1	NaN	NaN	65074.6	NaN	120090	NaN	175223	53744.5	68603.1	815796	NaN	NaN	153480	29434.7	388276
Q8IYI8	Homo sapiens	NaN	108494	NaN	NaN	NaN	NaN	349678	NaN	308902	155537	43665.5	NaN	479606	187576	195215	NaN	329367	465102	NaN	59528	46127.5	551091	236568	537395	180525	60902.6	41672.6	293787	90295.3	NaN	96692.8	27051.6	NaN	346081	23388.3	247270	NaN	NaN	NaN	33230	128807	462848	898622	874858	NaN
P20908	Homo sapiens	8.28538e+06	NaN	NaN	NaN	NaN	NaN	2.62923e+06	1.31192e+06	NaN	434644	176361	3.71798e+06	NaN	NaN	NaN	213301	426403	9.92693e+06	3.95683e+06	1.50929e+07	1.00953e+07	16940823	4.82349e+06	9.53334e+06	14309749	8.83267e+06	9.64309e+06	8.50931e+06	4.30802e+06	125270	NaN	252534	670794	1.14583e+07	355043	NaN	NaN	434515	NaN	NaN	4.02285e+06	2.62872e+06	NaN	217738	69108
Q9P2H0	Homo sapiens	87705.1	NaN	1.72063e+06	72767.2	NaN	NaN	NaN	18491.6	58571	181726	53438.7	41342.1	452433	429142	465863	470563	60477.1	NaN	46315.3	147541	29580.2	NaN	28396.7	NaN	51447.8	29998.6	19190.6	73798.1	NaN	557999	99487.7	107219	195041	56986.2	NaN	NaN	NaN	33456	NaN	1.54401e+06	NaN	NaN	NaN	82174	125984
P81605	Homo sapiens	140449	34615.4	NaN	NaN	1.67589e+06	NaN	84340.1	NaN	171060	54247.2	NaN	NaN	NaN	NaN	69299.9	NaN	NaN	NaN	122880	NaN	157878	738646	NaN	1.24072e+06	1.37239e+06	796625	889076	1.05428e+06	1.37014e+06	1.82899e+06	909333	642750	680159	NaN	1.13631e+06	332850	1.76055e+06	1.57918e+06	1.1303e+06	1.51708e+06	70335.9	54100.3	NaN	NaN	49096.1
P63104	Homo sapiens	389307	NaN	609279	109034	623707	152703	128889	NaN	NaN	NaN	NaN	207781	NaN	NaN	NaN	112979	360316	138552	117229	88760.7	165051	187294	154835	78588.7	169700	120221	353315	140127	35326.2	NaN	NaN	184175	NaN	83174.8	NaN	88807.7	186757	NaN	290972	807545	126004	NaN	NaN	352792	NaN
O94776	Homo sapiens	137063	302125	415466	537657	902641	NaN	24407.4	NaN	699717	1.55559e+06	317464	NaN	246985	882884	428530	1.17956e+06	534644	NaN	NaN	NaN	NaN	NaN	13729.1	160410	NaN	NaN	NaN	NaN	NaN	719422	493531	147351	574584	14552.7	104869	NaN	1.46346e+06	296918	111182	1.11035e+06	NaN	NaN	564784	562565	625034
P18669	Homo sapiens	114091	373923	124398	91876.8	1.07554e+06	61751.2	NaN	NaN	83585.9	264702	90566.5	NaN	639311	NaN	142405	337623	463107	NaN	NaN	31401.7	50597.2	NaN	NaN	NaN	51231.6	NaN	NaN	83752.6	NaN	55113.4	78866.4	130860	296159	NaN	260438	352326	279295	235011	152449	807922	NaN	NaN	NaN	321767	244244
A6NN92	Homo sapiens	NaN	80645.6	185247	696144	71304.8	202820	130941	51878.9	NaN	59964.9	114273	NaN	254437	61182.2	211854	979678	105997	34889.7	40288.4	NaN	NaN	106111	NaN	30714.4	61351	NaN	42195.7	NaN	NaN	137065	155057	NaN	152993	NaN	97983.6	NaN	25307.9	39437.3	23169.7	82162.6	NaN	NaN	299385	NaN	NaN
P23497	Homo sapiens	563704	61338.4	481237	302938	154108	126729	45588.8	154797	199493	217893	485716	291128	94586.6	115749	163634	354887	NaN	32463.8	360259	NaN	NaN	261353	280596	NaN	NaN	122780	NaN	80677.2	NaN	NaN	NaN	NaN	NaN	59457.8	NaN	NaN	NaN	NaN	208567	41088.5	134038	32955.5	NaN	NaN	47528.8
Q02928	Homo sapiens	253106	314385	2.36244e+06	65091.1	1.86444e+06	NaN	40998.7	23057.6	514916	NaN	1.83664e+06	33909	NaN	1.20801e+06	46458.3	1.01323e+06	NaN	NaN	NaN	194650	170149	188335	115862	85744.3	NaN	44772.3	708288	NaN	NaN	815092	NaN	NaN	95366.8	1.82231e+06	NaN	150189	NaN	NaN	NaN	1.62792e+06	61612.7	3.45355e+06	NaN	1.17916e+06	NaN
Q8NEY1	Homo sapiens	107449	2.87514e+06	NaN	NaN	NaN	NaN	NaN	NaN	394529	1.53231e+06	870094	70119	1.11064e+06	318739	1.43029e+06	1.64435e+06	1.9857e+06	311887	48169.7	171212	173562	NaN	39589.2	NaN	NaN	NaN	128051	80845.2	NaN	2.57883e+06	NaN	1.31395e+06	744426	NaN	NaN	1.05519e+06	848284	NaN	1.3411e+06	NaN	39775	154854	1.55857e+06	1.44513e+06	NaN
Q9H2M3	Homo sapiens	NaN	159854	312858	313297	217169	113768	NaN	NaN	105268	92750.7	183374	NaN	133588	116787	165423	315176	118386	22883.9	NaN	NaN	NaN	NaN	NaN	NaN	NaN	27914.2	22639	44639.4	NaN	111817	NaN	92238.8	71395.4	NaN	66091	42072.5	NaN	65917.7	111930	1.35637e+06	NaN	NaN	115758	656081	81827.5
Q2KHM9	Homo sapiens	17587.5	8.53195e+06	2.58319e+06	3.10819e+06	3.26934e+06	1.57132e+06	NaN	NaN	921854	NaN	1.49266e+06	NaN	9325484	270246	2.83665e+06	4.32252e+06	728334	NaN	NaN	NaN	NaN	NaN	322445	23599.7	NaN	NaN	NaN	NaN	10363.1	2.13907e+06	380999	1.67511e+06	930144	NaN	947874	49106.3	161536	189278	1.1905e+06	NaN	NaN	NaN	645034	2.38473e+06	513835
P69891|P69892	Homo sapiens	NaN	499829	344766	NaN	3.78973e+06	101510	73370.3	171833	NaN	404697	693763	NaN	58607	427696	NaN	179440	162698	NaN	17654.4	NaN	135277	NaN	NaN	NaN	NaN	NaN	53115.4	70970.5	43008.8	222842	NaN	NaN	NaN	NaN	NaN	194500	264866	249101	123542	936291	47155.6	17433.2	651401	46413.4	186622
P48735	Homo sapiens	NaN	158337	83851.6	95142.6	118362	52058.2	NaN	NaN	98696.9	56633	94027.4	NaN	79684	115768	82678.8	129733	65375.2	NaN	NaN	NaN	NaN	17298.5	NaN	12340.3	19502.8	NaN	NaN	NaN	NaN	98795.1	97889.4	52629.8	56022.1	NaN	NaN	45242.6	72258	54625.5	69815.3	148638	NaN	NaN	145231	86265.4	78826.8
P47985	Homo sapiens	606814	NaN	848954	1.26416e+06	311732	NaN	169778	NaN	NaN	NaN	1.22066e+06	261352	167766	277882	NaN	500415	217815	NaN	278670	157492	345668	NaN	233736	NaN	167371	263914	351213	NaN	114431	NaN	NaN	NaN	130819	158874	206795	NaN	NaN	NaN	121761	847710	NaN	285607	NaN	189344	148686
Q9Y6V0	Homo sapiens	94671.9	NaN	116444	NaN	224371	NaN	NaN	NaN	NaN	NaN	NaN	NaN	NaN	65890.7	NaN	110548	135352	82188.9	NaN	38591.5	96458.3	NaN	NaN	147743	45334.6	NaN	NaN	39532.4	36444.9	38983	511169	69762.9	96487	NaN	187380	113107	165018	818750	150559	558174	NaN	234806	214458	80257	121670
Q96I99	Homo sapiens	32652.2	NaN	551378	954000	286554	NaN	NaN	1.90745e+06	NaN	227526	393128	114952	NaN	60261.6	NaN	773565	70264.6	NaN	NaN	13185.9	NaN	NaN	NaN	NaN	NaN	16300.4	27019.4	NaN	NaN	253978	19312.4	26901.9	190662	NaN	38549.4	NaN	285896	289875	342223	55724.1	15712.1	NaN	103800	347168	45278.7
Q6YHK3	Homo sapiens	826295	47415.9	147933	95717.3	NaN	NaN	67776.3	1.30713e+06	NaN	NaN	367016	NaN	76318	95435	142659	NaN	NaN	36889.1	NaN	NaN	153193	86112.6	28668.6	NaN	32485.9	99153.6	NaN	212339	30595.3	NaN	NaN	551969	27311.8	54150.1	251062	NaN	NaN	160242	NaN	795257	51410	45107.3	NaN	175855	NaN
Q8TF17	Homo sapiens	688412	NaN	2.93127e+06	1.2444e+06	1.2174e+06	970393	NaN	NaN	263613	2.02389e+06	1.83361e+06	92628.1	811202	NaN	2.19837e+06	NaN	NaN	226964	75935.1	57564.5	154615	NaN	125489	NaN	NaN	93979.7	192921	NaN	133261	5.46314e+06	NaN	NaN	1.18222e+06	NaN	1.67329e+06	431528	NaN	2.7355e+06	NaN	1.81124e+06	NaN	NaN	478295	450095	NaN
P02786	Homo sapiens	265429	NaN	367144	1.3023e+06	1.18996e+06	309280	96949.7	15574.5	NaN	243727	499189	88262.9	NaN	1.25906e+06	425377	NaN	499971	366519	NaN	NaN	NaN	NaN	135679	NaN	105676	NaN	NaN	NaN	80605.3	805072	128260	NaN	502504	53915.1	487648	223216	NaN	NaN	456996	NaN	114087	NaN	349620	403584	NaN
Q96TA0	Homo sapiens	95240.2	409857	241691	195454	404032	NaN	58765.9	NaN	NaN	257530	NaN	92435.2	221538	100557	148363	1.05613e+06	NaN	64905.4	49029.3	NaN	NaN	NaN	39946	62123	NaN	34298.4	95574.1	34752.7	NaN	NaN	NaN	NaN	124481	80180.2	NaN	NaN	136149	91921.2	207019	NaN	56006.9	51116.8	NaN	313837	NaN
Q9NWH2	Homo sapiens	50396	410874	451296	347637	845116	84316.7	NaN	NaN	NaN	511809	317801	NaN	NaN	NaN	111875	317314	NaN	NaN	NaN	NaN	NaN	56452.3	87019.1	151526	NaN	76217.5	142003	NaN	21994.2	102145	66937.8	NaN	280147	NaN	NaN	212840	200579	143150	120513	4.36351e+06	NaN	NaN	156520	169919	347366
Q6ZWL3	Homo sapiens	21734.6	301520	NaN	NaN	NaN	NaN	14879.7	NaN	338533	295839	473453	NaN	864738	459610	768141	812152	217428	115154	15076.3	107755	123538	NaN	45683.4	NaN	34359.2	NaN	201025	NaN	11740	NaN	NaN	NaN	284484	28822.6	NaN	406452	NaN	NaN	NaN	NaN	84821.8	17298.1	789455	536780	554679
Q9UDW1	Homo sapiens	NaN	NaN	1.31705e+06	728307	882322	NaN	13672.3	NaN	NaN	70178.3	667750	13468.4	186831	NaN	453801	711294	45175.9	12982.6	NaN	NaN	NaN	NaN	NaN	NaN	34780.8	35354.6	26926.6	NaN	NaN	221992	54946.2	35593.2	265276	NaN	171865	57991.3	274667	134271	73710.5	1.9248e+06	NaN	NaN	NaN	107042	165646
Q14896	Homo sapiens	NaN	298714	411978	210149	222727	227751	43554.4	1.38189e+06	NaN	283004	NaN	NaN	787279	408460	364087	634175	760706	NaN	NaN	NaN	NaN	62507	NaN	NaN	639629	NaN	NaN	NaN	57866.5	1.18362e+06	880824	NaN	1.53049e+06	NaN	684437	NaN	641137	80032.4	871212	NaN	NaN	125090	391071	124973	148553
Q6ZUX3	Homo sapiens	NaN	2.30981e+07	1.53241e+07	NaN	2.51522e+07	1.67533e+07	NaN	7.40449e+07	1.19871e+07	2.01018e+07	2.49333e+07	172921128	NaN	NaN	NaN	3.72109e+07	20652282	NaN	NaN	NaN	NaN	NaN	NaN	NaN	NaN	NaN	815961336	NaN	331452650	3.7321e+07	1.09742e+07	1.36731e+07	1.12578e+07	NaN	1.55871e+07	1.33656e+07	9.75512e+06	1.33629e+07	1.97469e+07	NaN	148763516	205908217	1.48619e+07	1.79907e+07	1.644e+07
P29374	Homo sapiens	NaN	NaN	103978	286817	146919	89633.4	102729	30666.2	NaN	251200	231019	NaN	NaN	NaN	93060.4	92940.5	37662	NaN	NaN	70739.1	59949.2	NaN	128100	30351.8	NaN	NaN	19606.3	70541.1	NaN	NaN	59963.3	NaN	48381.4	23769.5	NaN	125223	83837.9	128539	54900.3	NaN	NaN	NaN	153107	69189.9	85939.7
Q9UER7	Homo sapiens	NaN	236048	151519	NaN	NaN	NaN	389309	NaN	369191	NaN	NaN	NaN	NaN	106825	NaN	852079	101368	115160	180449	1.01003e+06	219960	138997	NaN	117953	92106.8	43732.6	137503	54709.3	NaN	517731	80994	153704	NaN	NaN	83494.5	NaN	144754	164778	107538	27834.2	NaN	NaN	198050	NaN	453846
O00499	Homo sapiens	858083	NaN	39114.3	135776	72079.3	NaN	245322	NaN	NaN	NaN	NaN	121217	NaN	NaN	NaN	NaN	NaN	62975.9	226063	47653.9	81742.9	297578	233720	110969	71600.7	207661	163145	234695	142122	NaN	NaN	NaN	NaN	193644	277092	NaN	NaN	NaN	26707.9	531979	100163	473583	NaN	100069	83323
Q15942	Homo sapiens	176133	NaN	285634	NaN	224717	NaN	134413	1.1503e+06	219891	48026.3	NaN	31065	206748	NaN	NaN	67674.4	NaN	83060	NaN	NaN	NaN	37028.9	61590	NaN	NaN	56515.8	44265.2	50879.3	NaN	NaN	NaN	61610.2	NaN	NaN	100104	55966.7	196891	130651	151793	831721	NaN	34494	NaN	290671	85472.6
Q8IUF8	Homo sapiens	146190	1.18065e+06	1.07753e+06	NaN	2.99189e+06	179450	8680.81	NaN	336411	NaN	724767	199630	992918	211673	NaN	1.41777e+06	706533	165848	9163.97	191064	69870.3	NaN	NaN	400558	458283	NaN	NaN	NaN	NaN	NaN	NaN	133854	257061	52050.8	334949	295018	NaN	NaN	NaN	NaN	NaN	NaN	NaN	370972	213127
P35269	Homo sapiens	110385	457160	300743	NaN	376057	NaN	76704.5	NaN	NaN	NaN	NaN	113483	1.26116e+06	502608	250209	557441	170106	NaN	238328	149523	NaN	NaN	146283	107631	61219.4	105637	NaN	97090.3	NaN	NaN	NaN	NaN	191643	154287	65628.7	NaN	NaN	NaN	NaN	379065	41096.7	34809.2	NaN	236862	379329
P13716	Homo sapiens	44667.2	49537.1	NaN	NaN	NaN	NaN	25711.5	NaN	NaN	47001.3	64935.5	30239.4	NaN	52952.5	36134.5	NaN	64590.8	50639.1	8901.31	57745.1	NaN	167844	39804.5	106538	NaN	25389.6	NaN	NaN	34267.1	71398.2	NaN	NaN	27290.3	43836.5	24841.4	NaN	54836.3	25918.3	41288.9	NaN	NaN	NaN	26710.5	NaN	26131
P60660	Homo sapiens	NaN	NaN	1.02902e+06	83364.4	182055	NaN	22822.6	36023.9	91728.9	223005	NaN	28577.7	NaN	NaN	NaN	227619	NaN	52493.8	NaN	NaN	NaN	NaN	NaN	55334.3	48610.1	18750.5	NaN	24477.5	NaN	NaN	39338.6	34532.3	NaN	37760.3	91859	51624.8	50680.1	71085.5	106296	187024	19932.6	NaN	NaN	55139.1	171711
Q9H7U1	Homo sapiens	NaN	161878	70784.5	114254	238886	203304	NaN	NaN	NaN	95093.9	153508	NaN	96723.2	170928	61962.1	125885	99861.9	NaN	NaN	40653	27992.6	NaN	NaN	89679.2	46346	NaN	66120.9	NaN	NaN	235791	58562.4	167088	66179.9	NaN	NaN	56896.6	NaN	NaN	NaN	121942	NaN	NaN	82805.9	75132.5	230670
P84090	Homo sapiens	NaN	NaN	NaN	766803	747147	NaN	93700.4	473476	366911	NaN	140833	NaN	NaN	556674	NaN	NaN	NaN	63930.3	129991	32263.4	115535	NaN	NaN	76325.1	88623.1	102800	103461	84299.9	50338.4	NaN	NaN	NaN	NaN	66265.8	163910	343529	NaN	358451	211754	516668	75136	115447	NaN	NaN	491135
Q9UMZ2	Homo sapiens	NaN	92369.7	622137	NaN	NaN	68584.3	NaN	1.02603e+06	264140	344475	196397	NaN	681323	75447.7	312568	NaN	56558.5	86040.4	NaN	64443	133933	256810	NaN	62297.7	NaN	107537	NaN	52797.7	NaN	NaN	NaN	NaN	119856	NaN	NaN	240766	132645	175204	104837	NaN	58262	NaN	NaN	223372	164578
P08758	Homo sapiens	139747	NaN	1.81538e+06	797018	674739	NaN	70517.9	NaN	555196	605038	442971	77871.7	NaN	NaN	NaN	1.30276e+06	108239	NaN	NaN	NaN	NaN	230293	35571.3	NaN	NaN	170720	NaN	NaN	NaN	420946	244468	162211	NaN	NaN	210847	284446	361708	281261	322804	990310	57294.2	NaN	NaN	395824	545625
P02042	Homo sapiens	242510	NaN	476938	NaN	NaN	NaN	16553.7	13786.7	NaN	NaN	340619	NaN	NaN	164786	170042	805514	161987	NaN	39236.8	NaN	110031	NaN	41994	32203.4	NaN	NaN	NaN	41217.9	22287.1	94207.6	NaN	49060.6	226108	14490	137444	NaN	NaN	NaN	NaN	158809	51822.4	32668.9	50740.3	195824	NaN
Q92918	Homo sapiens	NaN	NaN	4.62469e+06	8.78926e+06	8.22237e+06	5.78333e+06	NaN	NaN	2.54049e+06	7.75638e+06	1.00402e+07	NaN	NaN	2.14815e+06	NaN	5.5965e+06	130454	NaN	NaN	986030	364233	477632	NaN	NaN	NaN	NaN	NaN	NaN	NaN	4.70711e+06	1.38569e+06	1.28186e+06	1.697e+06	NaN	1.28402e+06	1.01828e+06	795919	272975	446941	NaN	NaN	NaN	2.82395e+06	3.01712e+06	5.76704e+06
Q6NSX1	Homo sapiens	98559	117126	189502	480068	163879	NaN	NaN	NaN	357805	NaN	136931	84388.4	760200	NaN	151407	139968	365609	NaN	NaN	NaN	NaN	NaN	42340.6	NaN	257511	NaN	NaN	33896.8	NaN	165940	NaN	NaN	45931.2	NaN	353322	NaN	123986	133909	NaN	NaN	83368	380931	209938	226208	363644
Q8WXH0	Homo sapiens	94117.8	NaN	450902	NaN	84026.5	102495	NaN	2.54418e+06	56660.4	106697	148128	24939.9	NaN	NaN	303808	555401	64724.3	NaN	NaN	NaN	45191.6	129330	49554.5	NaN	NaN	NaN	NaN	NaN	NaN	NaN	NaN	NaN	98555.4	NaN	238964	158538	271212	136551	97663.8	796787	NaN	NaN	170857	114666	173394
P51858	Homo sapiens	72954.2	NaN	NaN	NaN	153561	NaN	338003	322674	NaN	NaN	NaN	308936	NaN	NaN	NaN	116429	NaN	155869	93034.3	165739	171578	314560	165934	231282	135443	287304	123843	91855.8	186511	180757	NaN	NaN	NaN	176786	NaN	105991	NaN	186749	NaN	312977	141005	119117	NaN	NaN	NaN
P40238	Homo sapiens	NaN	172078	81930.9	NaN	NaN	NaN	NaN	37945.1	NaN	79729.4	NaN	NaN	102868	119443	119138	NaN	168165	53967.5	55531.2	NaN	NaN	NaN	NaN	NaN	43136.8	37096	NaN	NaN	NaN	144835	NaN	73081.5	42140.6	90762.2	61772.3	78149.1	97516.4	64597.9	32932.1	602001	NaN	250965	130391	71806	NaN
Q96F86	Homo sapiens	NaN	756486	377469	366543	NaN	462112	NaN	NaN	843763	585173	608258	40806	851624	683399	NaN	262008	102912	NaN	NaN	NaN	NaN	NaN	NaN	70565.5	NaN	NaN	NaN	NaN	NaN	691338	769737	224047	288786	NaN	90743.6	210748	NaN	362612	499930	132058	NaN	NaN	568670	351643	518227
P07451	Homo sapiens	295288	NaN	381810	NaN	508099	399838	NaN	82552.8	NaN	237109	522738	41935.6	NaN	480224	591044	238361	NaN	191589	NaN	NaN	88019.9	NaN	106389	NaN	NaN	192123	NaN	NaN	93341.4	NaN	NaN	NaN	300203	NaN	NaN	180042	94687.9	99987.9	256128	NaN	NaN	97782.7	207527	281884	496914
P12882	Homo sapiens	NaN	73611.2	NaN	NaN	77993.7	NaN	22423.7	NaN	42648.6	56794	51401.8	NaN	195080	59043.5	147650	NaN	58893.5	21056.2	NaN	24086.7	75739.5	87322.9	NaN	41309.3	28805.2	154470	136247	NaN	30651.1	NaN	NaN	NaN	NaN	24843.3	NaN	NaN	NaN	NaN	NaN	16232	NaN	37269.8	258604	64696.5	80051
P14550	Homo sapiens	NaN	399242	520391	197950	115548	137406	NaN	NaN	NaN	NaN	NaN	NaN	209431	158949	140402	801874	258994	NaN	NaN	106205	NaN	83575.9	NaN	NaN	NaN	NaN	70028.4	NaN	NaN	NaN	87582.6	114786	70244.9	NaN	NaN	108908	115966	114384	62740.8	NaN	NaN	267033	200820	197031	135432
Q6BDS2	Homo sapiens	NaN	135143	179838	280330	145223	286892	NaN	NaN	290908	454632	262759	NaN	711460	208253	292457	967810	NaN	NaN	NaN	NaN	NaN	NaN	NaN	NaN	69570.5	NaN	174280	NaN	NaN	411498	48674.8	NaN	272751	NaN	NaN	119346	NaN	62853.1	67949.5	423004	NaN	NaN	241095	405958	209886
P24539	Homo sapiens	1.02749e+06	NaN	2.28978e+06	2.54065e+06	477730	NaN	72615.6	1.01897e+06	NaN	NaN	1.29316e+06	199607	NaN	NaN	NaN	2.97312e+06	NaN	NaN	70085.9	106479	87508.8	165699	125285	NaN	154002	391674	382342	106788	NaN	443312	NaN	121337	NaN	NaN	NaN	NaN	NaN	NaN	NaN	2.57835e+06	67665.3	NaN	NaN	663438	NaN
P07738	Homo sapiens	126873	NaN	NaN	NaN	NaN	41404.3	120239	33093.4	NaN	74211.9	NaN	120097	NaN	NaN	NaN	NaN	NaN	327987	177741	96480.6	345280	69033.6	74417.4	383465	189311	122319	314858	190837	45308.7	NaN	NaN	NaN	NaN	63989.1	NaN	NaN	NaN	125398	66964.7	NaN	54385.2	133125	NaN	NaN	NaN
O60762	Homo sapiens	61764.6	NaN	NaN	328694	NaN	231741	59541.7	NaN	359087	NaN	NaN	25781.4	NaN	244262	604001	255983	217818	NaN	NaN	NaN	130303	103691	22744.8	NaN	NaN	NaN	125752	NaN	NaN	267577	NaN	94162.3	43970.1	48000.5	248970	90443.1	NaN	NaN	NaN	70542.3	27956.5	NaN	NaN	NaN	59228.9
P63220	Homo sapiens	NaN	NaN	155956	100825	218638	NaN	NaN	39352.4	294246	109946	366195	NaN	158147	NaN	NaN	179263	NaN	247215	60629.8	234567	141548	282153	753376	331700	NaN	NaN	NaN	NaN	43571.6	NaN	NaN	NaN	67034.2	NaN	NaN	74585	162951	NaN	NaN	1.64239e+06	58859.3	NaN	NaN	70391.1	NaN
Q5THJ4	Homo sapiens	NaN	NaN	NaN	NaN	680701	NaN	NaN	NaN	100416	NaN	NaN	30100	NaN	NaN	48636.7	137364	28035.6	NaN	25824	52326	NaN	64883.6	32576.5	NaN	NaN	31560.7	NaN	NaN	NaN	NaN	NaN	NaN	58480.9	15127.2	55916.5	65028.8	77633.6	55744.4	NaN	117634	37629	NaN	57566.7	66428.1	85974.5
Q8NI60	Homo sapiens	592554	NaN	722294	344714	188484	NaN	76417.3	NaN	NaN	112571	NaN	63402.7	NaN	NaN	NaN	404195	NaN	200222	151755	317013	NaN	209537	68392.2	NaN	147337	184247	NaN	NaN	45162.1	NaN	85555	80142.3	356807	NaN	970700	NaN	NaN	NaN	NaN	NaN	85781.9	237601	NaN	NaN	NaN
Q96PD6	Homo sapiens	157854	NaN	NaN	NaN	199862	NaN	20218.6	NaN	30304.4	173503	31990.2	NaN	NaN	NaN	NaN	168091	NaN	NaN	NaN	35441.1	43059.8	NaN	NaN	27125.5	NaN	NaN	59386.2	30498.6	NaN	100051	62038.4	73584.4	204385	25858.9	35032.4	NaN	254236	NaN	NaN	NaN	29977.6	33252.9	NaN	76196.9	NaN
Q7L591	Homo sapiens	143755	NaN	NaN	324226	NaN	NaN	57863.1	NaN	NaN	NaN	NaN	NaN	367103	NaN	173108	NaN	NaN	219722	27431.5	149115	137013	106649	30477.2	NaN	NaN	40540.8	185843	NaN	NaN	529742	NaN	NaN	95740.7	34136.1	133377	476173	NaN	469827	533899	NaN	NaN	84214.3	NaN	424778	NaN
Q9NQE9	Homo sapiens	NaN	NaN	NaN	346152	705789	175679	348296	NaN	564324	376998	103067	NaN	NaN	NaN	234428	1.09268e+06	233502	119275	NaN	NaN	NaN	NaN	NaN	72995.4	NaN	NaN	NaN	NaN	NaN	NaN	120858	120650	111807	NaN	110548	261649	289020	97115.9	190068	1.38915e+06	NaN	NaN	NaN	NaN	322999
Q5VYK3	Homo sapiens	NaN	131011	69308.7	113762	267488	48123.9	NaN	NaN	NaN	NaN	224267	NaN	201317	90201.3	NaN	394211	NaN	NaN	38809	NaN	NaN	NaN	NaN	NaN	NaN	NaN	56077.5	59356.6	NaN	186950	71100.3	88615	136625	NaN	NaN	NaN	128761	135444	NaN	187634	NaN	NaN	55506.7	77715.5	98307.1
Q9Y6F8	Homo sapiens	NaN	NaN	115336	53190.1	125347	52224.2	NaN	NaN	138485	43218.3	NaN	NaN	70080.9	267680	108578	79431.9	65693.8	NaN	NaN	NaN	NaN	NaN	NaN	NaN	NaN	NaN	NaN	NaN	NaN	NaN	83587.5	55838.7	NaN	26779.1	26781.5	52523.3	100205	68797.7	57407.4	NaN	NaN	NaN	100365	40754.5	73900
P07093	Homo sapiens	NaN	3.18904e+06	NaN	666319	2.10663e+06	478395	NaN	NaN	NaN	916087	803539	NaN	NaN	2.72594e+06	NaN	6.97776e+06	771798	NaN	NaN	NaN	NaN	NaN	174495	281720	NaN	648294	NaN	NaN	NaN	1.30919e+07	1.20074e+06	1.246e+06	2.08453e+06	NaN	NaN	2.50865e+06	NaN	388272	474974	55779.1	NaN	NaN	3.18804e+06	NaN	1.29543e+06
Q9Y6N6	Homo sapiens	109004	72217.5	26133.6	72872.8	NaN	53967.5	NaN	19855.3	57714.1	78746.3	104306	52560.1	85920.2	68589.8	NaN	NaN	79756.7	NaN	NaN	NaN	31537.4	NaN	33985.3	NaN	NaN	NaN	NaN	NaN	24505.7	140798	71772.4	NaN	NaN	NaN	18751.7	96930.7	NaN	NaN	23486.7	70120	NaN	NaN	NaN	NaN	NaN
P30048	Homo sapiens	94878.2	NaN	323159	189632	336664	NaN	63674	NaN	NaN	78747.6	208224	NaN	NaN	154060	NaN	434736	NaN	NaN	28995.6	44196.5	NaN	152819	NaN	NaN	112572	38030.4	NaN	NaN	10058.2	278450	78548.8	147185	284553	NaN	NaN	NaN	NaN	NaN	NaN	569857	55244.2	NaN	NaN	NaN	NaN
P30566	Homo sapiens	NaN	NaN	243352	276541	588576	523308	116877	98312.2	90464.5	209001	NaN	60655.6	96077	NaN	NaN	199008	NaN	NaN	NaN	248510	NaN	NaN	NaN	NaN	NaN	NaN	200691	NaN	NaN	198106	NaN	NaN	NaN	NaN	NaN	259060	106058	NaN	287376	260725	NaN	NaN	50022.7	172620	174642
Q5W041	Homo sapiens	174451	447657	693991	1.20303e+06	NaN	720066	NaN	1.72844e+06	781897	NaN	NaN	88232.8	1.67085e+06	NaN	1.44904e+06	NaN	NaN	212379	NaN	186522	NaN	NaN	NaN	190572	NaN	NaN	NaN	NaN	NaN	866927	618542	NaN	589042	149042	NaN	NaN	657452	714508	630471	NaN	NaN	NaN	NaN	NaN	752170
P60709	Homo sapiens	144230	NaN	678819	184842	NaN	NaN	NaN	NaN	162965	158974	247206	82900.6	NaN	87951.9	89244	NaN	NaN	46751.7	NaN	NaN	NaN	142892	67908.6	NaN	NaN	72343.6	NaN	60888.4	NaN	NaN	NaN	NaN	NaN	NaN	86132.2	128231	NaN	64237.8	86371	125097	NaN	NaN	NaN	117162	230101
Q14980	Homo sapiens	95807.2	NaN	260890	443707	121256	476324	NaN	NaN	72608	NaN	591153	74493.7	NaN	NaN	NaN	NaN	NaN	47292.2	53664.4	NaN	NaN	179888	NaN	234075	NaN	NaN	33105.3	NaN	NaN	352460	155286	68383.9	152748	NaN	167343	NaN	NaN	NaN	NaN	109444	52634.6	NaN	NaN	806641	NaN
O60925	Homo sapiens	NaN	176422	206444	162412	119519	NaN	NaN	NaN	NaN	75634.7	NaN	NaN	133999	NaN	NaN	336222	NaN	52353.8	NaN	NaN	NaN	NaN	61009	50154.4	59741.6	69338.2	NaN	85334.3	NaN	62128.5	NaN	NaN	NaN	NaN	236278	NaN	71754.5	NaN	285198	1.13418e+06	70801.9	47090.2	NaN	111843	NaN
Q14690	Homo sapiens	NaN	220567	104376	NaN	299056	NaN	NaN	NaN	479570	346926	516336	NaN	NaN	NaN	NaN	3.6891e+06	NaN	NaN	NaN	NaN	303232	76064.7	150400	NaN	56267.9	NaN	89784	NaN	NaN	184211	229958	36669.7	NaN	NaN	NaN	236669	454194	192527	NaN	52623.4	NaN	NaN	183001	NaN	541861
Q09666	Homo sapiens	NaN	NaN	227016	NaN	78784.2	NaN	NaN	NaN	340034	340379	154258	NaN	NaN	NaN	NaN	NaN	100930	54327.3	NaN	NaN	NaN	NaN	28008.8	NaN	NaN	21802.5	NaN	19537.7	25413.1	NaN	20186.5	NaN	NaN	NaN	28978.5	164088	50682.4	56897.2	92126	131082	NaN	65334.9	NaN	238587	NaN
Q9NX63	Homo sapiens	244282	NaN	705092	700096	NaN	49880.4	26575.8	166238	NaN	89333	839641	160745	NaN	NaN	NaN	270380	NaN	NaN	NaN	NaN	NaN	NaN	72887.6	NaN	36168	NaN	35657.4	17194.5	NaN	NaN	NaN	NaN	NaN	52762.3	NaN	NaN	136511	NaN	NaN	848231	47211.8	75882.6	NaN	255645	NaN
Q09MP3	Homo sapiens	112374	NaN	392050	NaN	329619	82691.6	11523.4	NaN	NaN	NaN	94143.1	37391	NaN	NaN	33117.1	174364	NaN	13018.9	21118.5	NaN	NaN	16584.8	11903.1	NaN	10126.9	25228.7	25960.8	NaN	NaN	73024.8	NaN	NaN	NaN	18542.1	NaN	NaN	NaN	NaN	NaN	NaN	NaN	30850.7	NaN	168092	NaN
P13804	Homo sapiens	NaN	NaN	110382	NaN	436747	78443.7	70674.3	NaN	NaN	115895	202019	NaN	NaN	NaN	103672	362578	NaN	NaN	NaN	NaN	NaN	NaN	NaN	NaN	93216.6	NaN	NaN	NaN	92790.6	192432	NaN	NaN	90165.1	386130	153002	135683	NaN	41903.9	129684	643713	NaN	153862	NaN	NaN	136085
O43181	Homo sapiens	NaN	NaN	680653	1.05684e+06	NaN	NaN	NaN	48287.2	NaN	228753	749973	NaN	NaN	681968	NaN	426496	348878	NaN	NaN	214960	70513	248124	NaN	NaN	224033	237650	116419	172219	62668.2	NaN	NaN	135382	216760	NaN	424184	NaN	420407	NaN	NaN	NaN	NaN	NaN	NaN	NaN	NaN
A0A075B767	Homo sapiens	NaN	NaN	459394	449020	471204	458683	48041.5	NaN	447458	434205	800292	NaN	449971	NaN	NaN	576015	NaN	NaN	NaN	NaN	NaN	NaN	54487.4	160361	NaN	NaN	NaN	NaN	NaN	NaN	NaN	NaN	NaN	NaN	560426	NaN	NaN	757853	NaN	467870	51042.3	44534.5	877261	680747	426749
P53367	Homo sapiens	497208	340376	NaN	NaN	NaN	NaN	509282	NaN	268646	NaN	NaN	321643	NaN	NaN	NaN	NaN	NaN	399064	344691	NaN	605060	324051	399646	1.51139e+06	NaN	320128	463058	NaN	373361	NaN	NaN	NaN	NaN	422392	104018	NaN	NaN	452156	1.46132e+06	NaN	NaN	184262	NaN	NaN	NaN
P02787	Homo sapiens	57012.3	NaN	149836	NaN	NaN	55199.5	NaN	NaN	NaN	109848	NaN	NaN	NaN	3.93053e+06	80464.4	233525	NaN	157508	97298.5	NaN	NaN	NaN	NaN	59883.8	NaN	NaN	250986	25226.6	NaN	154035	93902.6	398179	NaN	80054	NaN	NaN	NaN	NaN	NaN	NaN	NaN	82709.8	NaN	103499	101323
Q8IYT1	Homo sapiens	69309.9	NaN	NaN	89523.2	NaN	NaN	86903.3	120884	40933.1	144346	NaN	NaN	NaN	NaN	NaN	NaN	NaN	NaN	NaN	77739	NaN	127965	117848	269971	NaN	NaN	NaN	34472.3	NaN	NaN	NaN	NaN	NaN	64944.6	NaN	591379	443739	723068	NaN	1.74152e+06	42134.9	NaN	688604	77975.3	NaN
Q7L266	Homo sapiens	NaN	NaN	NaN	NaN	303805	NaN	NaN	45274.1	NaN	109286	NaN	80037.5	NaN	NaN	437220	NaN	70210.6	NaN	47569.4	NaN	48196.1	NaN	89840.4	NaN	50916.1	NaN	NaN	NaN	NaN	106537	NaN	NaN	60309	32165.8	59349.2	NaN	149618	102262	115116	721616	81924.2	NaN	NaN	NaN	NaN
P63027	Homo sapiens	NaN	463151	51324.8	NaN	NaN	NaN	NaN	41037.4	NaN	NaN	NaN	NaN	NaN	NaN	710061	NaN	33145.7	NaN	NaN	25678.5	NaN	107092	30939.8	NaN	NaN	52748.7	NaN	59908.8	48415.8	NaN	65216.4	NaN	NaN	55779.7	41701.5	NaN	NaN	NaN	NaN	641138	106096	187548	NaN	54155.8	51993.4
O43920	Homo sapiens	NaN	NaN	363710	147990	109501	NaN	NaN	NaN	NaN	163655	269086	NaN	97945.3	91432.9	NaN	505215	67894.1	NaN	NaN	NaN	NaN	101037	NaN	NaN	50842.6	93890.9	108181	NaN	NaN	228390	NaN	NaN	78526.2	NaN	122197	NaN	NaN	NaN	58169.4	NaN	NaN	NaN	NaN	168089	81117.7
Q9BXM0	Homo sapiens	NaN	332421	308442	434771	170803	429872	NaN	93313.3	271842	NaN	1.03846e+06	NaN	519891	1.04334e+06	NaN	138859	277274	NaN	NaN	NaN	NaN	NaN	NaN	NaN	NaN	NaN	NaN	NaN	NaN	NaN	217023	81788.6	190344	NaN	NaN	NaN	NaN	173550	NaN	NaN	NaN	NaN	628773	110771	160248
Q969Y0	Homo sapiens	157065	NaN	NaN	NaN	NaN	NaN	324329	234684	NaN	NaN	NaN	57068.6	NaN	NaN	NaN	NaN	NaN	274160	114188	536562	381118	360798	254583	NaN	55524.3	438394	366677	207643	298777	NaN	24561	NaN	NaN	132334	NaN	NaN	NaN	NaN	NaN	NaN	258359	207751	NaN	NaN	NaN
Q9NQX3	Homo sapiens	30368.6	NaN	120571	617777	92079.4	71255.6	11770.3	141884	NaN	NaN	67879.5	NaN	NaN	NaN	NaN	NaN	NaN	20803.9	NaN	NaN	NaN	47323.5	NaN	NaN	NaN	106881	NaN	26170.4	13226.6	23846.7	NaN	NaN	NaN	NaN	20170.7	NaN	30947.2	NaN	73154.9	38258.4	NaN	NaN	NaN	109294	NaN
Q15147	Homo sapiens	NaN	NaN	168816	NaN	NaN	NaN	NaN	NaN	NaN	NaN	NaN	9230.86	NaN	NaN	210134	NaN	214021	24548.4	NaN	31779.8	32854.4	NaN	NaN	21499.6	65952.7	41818.9	NaN	NaN	NaN	176075	NaN	43528.6	103280	NaN	56523.4	NaN	37721.8	NaN	81922.8	50337.6	NaN	NaN	NaN	134030	233985
P07237	Homo sapiens	193110	99465.5	574972	NaN	101436	NaN	57025.4	263368	NaN	150368	NaN	NaN	NaN	NaN	251475	552983	151768	NaN	NaN	49410.3	86603.8	NaN	NaN	NaN	NaN	89711.7	87673.7	NaN	NaN	NaN	NaN	NaN	NaN	NaN	NaN	NaN	437116	79849.1	226859	NaN	NaN	NaN	NaN	193058	NaN
O95292	Homo sapiens	292818	NaN	NaN	NaN	154404	NaN	NaN	NaN	93802.9	138641	NaN	NaN	NaN	NaN	NaN	419760	NaN	41293.3	31871.7	NaN	24975.3	NaN	NaN	NaN	NaN	99128.9	204375	NaN	NaN	NaN	71790.7	50944.5	82994.7	NaN	49350.2	NaN	94565.9	79845.3	NaN	NaN	NaN	136103	NaN	255557	NaN
P51114	Homo sapiens	51586.5	NaN	191225	155518	238685	NaN	28162.4	NaN	103866	NaN	114833	37318.2	NaN	NaN	108996	168174	NaN	NaN	NaN	NaN	NaN	68975.5	37729.9	NaN	NaN	NaN	NaN	NaN	NaN	80368.7	NaN	NaN	NaN	NaN	150005	NaN	175485	NaN	140142	1.02713e+06	28595.7	NaN	NaN	NaN	NaN
O15540	Homo sapiens	NaN	43540.2	NaN	NaN	NaN	51511.2	46574.3	NaN	NaN	83527	59161.8	NaN	70215.8	56334.1	50665.8	103730	51239.1	NaN	NaN	NaN	NaN	NaN	NaN	34594.1	27020	NaN	889819	NaN	NaN	NaN	NaN	NaN	NaN	NaN	NaN	1.81063e+06	NaN	27746.8	NaN	161248	51832.8	NaN	NaN	41027.4	NaN
Q96IU4	Homo sapiens	NaN	54184.2	NaN	97613.4	158722	41172	NaN	112073	NaN	84466.3	116737	NaN	NaN	80581.5	39676.4	NaN	62762.5	NaN	NaN	NaN	NaN	51133	30316.2	NaN	NaN	NaN	NaN	NaN	NaN	38778.5	NaN	NaN	NaN	19110.2	NaN	NaN	NaN	37119.1	NaN	165594	NaN	NaN	NaN	72240.8	78335.6
Q86YA3	Homo sapiens	NaN	NaN	NaN	NaN	108848	729663	NaN	75306.1	NaN	455298	365259	NaN	298573	182304	112452	NaN	103488	78053.9	NaN	NaN	NaN	NaN	NaN	180926	NaN	NaN	66462.8	NaN	NaN	NaN	NaN	NaN	NaN	NaN	NaN	275938	149587	321536	NaN	704545	NaN	NaN	125510	144348	NaN
Q9UPN3	Homo sapiens	NaN	NaN	98966.1	NaN	NaN	NaN	NaN	1.09261e+06	76485.1	NaN	187425	NaN	NaN	NaN	127427	169728	NaN	NaN	NaN	32012	NaN	NaN	48190.8	60343.2	NaN	NaN	NaN	NaN	28694.2	632481	NaN	27912.2	NaN	25041	24065.4	NaN	37847.4	23477.8	NaN	NaN	NaN	NaN	29866.1	35690.9	NaN
P16402	Homo sapiens	134403	NaN	NaN	NaN	NaN	NaN	100548	NaN	NaN	NaN	NaN	63910	NaN	NaN	NaN	NaN	NaN	259361	NaN	293329	581867	418990	99648.8	250191	639991	247062	588366	119287	74856.4	NaN	NaN	NaN	NaN	235897	NaN	NaN	NaN	NaN	NaN	NaN	87276.5	168385	NaN	NaN	NaN
Q86Y33	Homo sapiens	323620	989154	NaN	326710	NaN	386841	NaN	NaN	NaN	500703	NaN	NaN	683458	331290	996172	NaN	749156	NaN	NaN	NaN	NaN	NaN	NaN	240601	83832	NaN	353259	NaN	NaN	1.04181e+06	NaN	NaN	NaN	NaN	669082	NaN	NaN	NaN	NaN	NaN	NaN	NaN	833775	716287	1.18059e+06
P10412	Homo sapiens	286800	NaN	NaN	NaN	NaN	NaN	421532	498460	NaN	NaN	620114	143071	NaN	NaN	NaN	NaN	NaN	434922	296475	148995	NaN	426436	267114	276682	NaN	NaN	298991	NaN	157426	NaN	NaN	NaN	NaN	241687	NaN	NaN	NaN	NaN	NaN	NaN	145415	223686	NaN	NaN	95488.6
Q6ZU35	Homo sapiens	102983	NaN	NaN	NaN	NaN	NaN	56785.4	NaN	NaN	NaN	129240	91831.6	154761	NaN	NaN	110772	NaN	35044	44868.8	31551.6	NaN	61804.2	15799.2	NaN	28739.9	NaN	96139.6	32896.6	38801	NaN	NaN	NaN	NaN	NaN	NaN	NaN	NaN	NaN	NaN	NaN	26583.7	37729.8	NaN	NaN	NaN
P35573	Homo sapiens	NaN	NaN	154716	128769	354250	NaN	NaN	NaN	111682	NaN	440757	NaN	31642.7	158254	NaN	226653	NaN	NaN	NaN	NaN	NaN	NaN	NaN	NaN	NaN	16463.8	NaN	NaN	NaN	50528.6	61760.5	35450.6	NaN	NaN	NaN	49940.4	45727.7	NaN	47820.2	159376	NaN	NaN	NaN	172092	NaN
Q5VYV7	Homo sapiens	NaN	231728	NaN	NaN	NaN	NaN	NaN	NaN	407434	820190	343511	NaN	NaN	NaN	NaN	NaN	135124	93605.7	42606.8	NaN	81372.4	45350.8	61454.8	121636	NaN	NaN	NaN	NaN	NaN	NaN	NaN	NaN	NaN	41979.4	NaN	NaN	658438	NaN	NaN	646251	NaN	43833	457976	NaN	351636
Q68CR1	Homo sapiens	78250	NaN	462565	NaN	474123	NaN	NaN	NaN	NaN	NaN	NaN	NaN	310753	196292	NaN	765093	122448	NaN	NaN	NaN	NaN	NaN	NaN	NaN	NaN	NaN	NaN	NaN	NaN	542022	242237	NaN	258498	NaN	239544	NaN	191308	213027	145353	1.88087e+06	NaN	38827.1	358247	NaN	NaN
Q96MN2	Homo sapiens	NaN	67687.2	NaN	NaN	NaN	NaN	NaN	NaN	NaN	41471.4	NaN	24719.4	NaN	NaN	NaN	145202	45694.1	46318.6	54931.6	41508	38813.5	177604	NaN	83939.1	63215.5	58480.6	NaN	32457	NaN	92504.7	NaN	NaN	NaN	68335.1	NaN	NaN	NaN	NaN	NaN	NaN	NaN	40689.8	NaN	NaN	NaN
A0A0A6YYL3|A0JP26|B2RU33|H3BUK9|Q86YR6	Homo sapiens	NaN	118751	174788	194282	NaN	NaN	NaN	67189	NaN	NaN	177823	NaN	96426.1	74771.8	NaN	282973	66037	NaN	NaN	NaN	NaN	34059.1	NaN	NaN	NaN	NaN	NaN	NaN	NaN	88804.9	96407	NaN	212249	NaN	NaN	NaN	NaN	105793	NaN	NaN	NaN	NaN	87821.3	162091	107751
P36871	Homo sapiens	143902	NaN	NaN	NaN	1.41565e+06	NaN	NaN	NaN	NaN	NaN	447294	NaN	212640	203423	498903	2.80832e+06	304945	259657	NaN	NaN	41622	NaN	NaN	NaN	60127.1	NaN	99381.8	NaN	NaN	NaN	NaN	370554	714742	NaN	NaN	NaN	NaN	NaN	NaN	NaN	NaN	1.18458e+06	NaN	961284	NaN
Q7KYR7	Homo sapiens	74582.6	NaN	NaN	NaN	NaN	NaN	96422.4	NaN	NaN	NaN	NaN	NaN	NaN	NaN	NaN	NaN	NaN	90727.2	129924	91710.5	165944	140621	63265.2	142166	NaN	152362	270364	132708	99482.1	NaN	NaN	NaN	NaN	29821.7	NaN	NaN	NaN	NaN	NaN	NaN	88640	43902	NaN	NaN	NaN
Q9NX58	Homo sapiens	49266.7	NaN	NaN	NaN	NaN	NaN	NaN	15354.8	NaN	NaN	NaN	97481.6	NaN	NaN	NaN	NaN	NaN	383326	NaN	130397	366285	882408	103307	283845	368668	265052	955406	429569	136080	NaN	NaN	NaN	NaN	69779.9	NaN	NaN	NaN	NaN	NaN	NaN	NaN	71386.6	NaN	NaN	NaN
O95153	Homo sapiens	NaN	NaN	NaN	NaN	NaN	NaN	142626	1.61289e+06	NaN	NaN	377721	161928	NaN	NaN	NaN	NaN	NaN	32354.6	146116	91244.3	NaN	196152	123609	91397.9	73278.3	66987.5	NaN	NaN	NaN	NaN	NaN	NaN	NaN	NaN	NaN	NaN	NaN	40293.7	NaN	NaN	82875.6	138213	154662	NaN	NaN
P23327	Homo sapiens	NaN	9205.23	44601.9	39871.9	71371.8	4736.48	NaN	37805.7	NaN	NaN	34685.8	NaN	10740.7	NaN	19494.6	16649.9	NaN	NaN	NaN	NaN	NaN	15158.6	NaN	NaN	NaN	NaN	NaN	NaN	NaN	NaN	NaN	8813.3	NaN	NaN	NaN	NaN	NaN	NaN	32945.9	NaN	NaN	NaN	13387.6	22048.7	11070.2
Q9BSH5	Homo sapiens	NaN	202936	102145	NaN	NaN	NaN	176679	191974	179880	NaN	147880	NaN	NaN	NaN	NaN	NaN	50702.2	130511	118882	NaN	NaN	NaN	NaN	35525.7	NaN	NaN	NaN	30306.7	NaN	362291	NaN	NaN	NaN	NaN	NaN	96659.1	NaN	151372	NaN	104378	44712.5	NaN	NaN	NaN	NaN
Q8N1P7	Homo sapiens	NaN	281591	134205	242129	132063	89647.7	NaN	NaN	NaN	NaN	NaN	NaN	188367	NaN	NaN	426298	214049	47829.8	NaN	NaN	NaN	NaN	NaN	NaN	31887	43160	128066	NaN	NaN	358579	52796.7	92364.2	NaN	NaN	NaN	NaN	NaN	103635	NaN	NaN	NaN	NaN	NaN	NaN	NaN
Q2TAA5	Homo sapiens	NaN	73064.4	NaN	NaN	35231.6	NaN	14149.8	NaN	79237.5	NaN	NaN	15900.6	NaN	NaN	NaN	593585	NaN	31534.2	13978.1	NaN	NaN	95283.2	17123.2	65722.1	170658	22496.4	23077.5	77521.8	NaN	NaN	NaN	NaN	NaN	NaN	NaN	NaN	NaN	NaN	NaN	NaN	37671.6	NaN	NaN	NaN	NaN
P00480	Homo sapiens	NaN	NaN	192213	284669	322897	120041	NaN	NaN	NaN	NaN	119176	NaN	235512	200789	NaN	NaN	NaN	NaN	NaN	NaN	NaN	NaN	NaN	NaN	49526.4	NaN	NaN	NaN	NaN	252644	177379	91809.9	121505	NaN	NaN	NaN	273870	236509	199848	831825	NaN	NaN	NaN	NaN	NaN
Q6WBX8	Homo sapiens	NaN	NaN	NaN	1.12427e+06	NaN	267469	197155	NaN	NaN	NaN	NaN	NaN	1.29503e+06	NaN	NaN	NaN	56242	228387	NaN	427783	NaN	762181	NaN	593346	NaN	218762	297904	NaN	83873.3	NaN	785740	NaN	NaN	NaN	889466	NaN	252654	NaN	NaN	1.0169e+06	NaN	NaN	NaN	NaN	NaN
Q7Z4H7	Homo sapiens	250306	163929	NaN	192897	NaN	NaN	NaN	58871	91627.9	NaN	NaN	NaN	203995	NaN	369751	NaN	NaN	NaN	NaN	NaN	86552.5	NaN	NaN	268738	102536	NaN	NaN	49824.8	NaN	NaN	NaN	NaN	NaN	62112.4	NaN	NaN	NaN	NaN	NaN	NaN	NaN	91257	NaN	106565	296536
O95158	Homo sapiens	102217	NaN	233458	NaN	1.34633e+06	NaN	61251.8	NaN	NaN	320340	494793	NaN	569087	NaN	465635	NaN	NaN	NaN	NaN	59779.4	NaN	NaN	NaN	NaN	72567.1	NaN	64127.2	NaN	21948.9	NaN	NaN	NaN	NaN	NaN	NaN	NaN	NaN	NaN	NaN	NaN	38377.2	54600	NaN	NaN	924095
Q99733	Homo sapiens	52534.4	NaN	132443	NaN	185458	NaN	NaN	NaN	NaN	NaN	43821.2	NaN	NaN	NaN	NaN	178211	39188.8	12886.1	NaN	9521.24	NaN	26531.3	NaN	NaN	NaN	191300	NaN	NaN	7329.13	120015	NaN	131362	NaN	NaN	NaN	NaN	NaN	NaN	NaN	NaN	NaN	129536	NaN	NaN	40199.3
Q86YV0	Homo sapiens	44563.6	57292.1	NaN	NaN	NaN	NaN	NaN	NaN	NaN	NaN	257429	30355.2	NaN	164655	59643.4	NaN	NaN	NaN	NaN	26130.4	NaN	34143.8	NaN	NaN	28160.6	NaN	NaN	NaN	NaN	NaN	NaN	28605.2	NaN	NaN	NaN	NaN	NaN	24558.8	25222.2	NaN	NaN	97591.7	77612.7	NaN	204606
Q8TBZ0	Homo sapiens	NaN	NaN	672719	NaN	NaN	483189	207487	NaN	NaN	NaN	270320	NaN	921313	NaN	NaN	420035	NaN	NaN	167308	115603	NaN	NaN	101705	NaN	NaN	NaN	89769	NaN	NaN	460743	NaN	NaN	96592.4	NaN	NaN	NaN	113234	NaN	152051	NaN	NaN	NaN	NaN	NaN	147999
Q96B70	Homo sapiens	NaN	NaN	109329	919689	NaN	NaN	NaN	60873.4	NaN	NaN	171918	NaN	83926.1	NaN	1.05201e+06	NaN	NaN	NaN	NaN	NaN	86708.3	NaN	40595.6	70767.1	NaN	NaN	257413	NaN	NaN	573960	NaN	NaN	NaN	NaN	NaN	465236	42646.4	NaN	NaN	NaN	NaN	NaN	390200	579133	NaN
P04264	Homo sapiens	25404.8	NaN	NaN	NaN	NaN	NaN	NaN	NaN	NaN	NaN	NaN	NaN	NaN	NaN	NaN	NaN	NaN	NaN	40783.4	16219.1	NaN	23436.8	NaN	NaN	93264	33369.9	91007.2	37049.2	18377.3	NaN	NaN	3.172e+06	NaN	NaN	NaN	NaN	NaN	NaN	470264	728476	16845.8	47270.3	NaN	NaN	NaN
P11215	Homo sapiens	210409	NaN	NaN	NaN	NaN	NaN	130322	936975	473347	NaN	408482	113047	4.54671e+06	NaN	NaN	4.61977e+06	582880	NaN	219933	NaN	NaN	NaN	NaN	NaN	NaN	NaN	NaN	NaN	NaN	NaN	NaN	NaN	NaN	62196.6	NaN	NaN	NaN	4.26332e+06	NaN	408206	NaN	115739	NaN	NaN	NaN
Q01968	Homo sapiens	89565.7	60646.1	NaN	NaN	NaN	38599.1	NaN	NaN	50137.1	NaN	NaN	17273.6	NaN	62336.7	75211.6	138422	NaN	NaN	NaN	NaN	NaN	NaN	NaN	29572.2	NaN	NaN	NaN	29476.4	NaN	NaN	NaN	NaN	NaN	NaN	NaN	83694.1	77665.1	NaN	NaN	NaN	NaN	NaN	NaN	69655.9	164698
P49748	Homo sapiens	53560.8	NaN	144853	124169	175363	NaN	NaN	NaN	NaN	NaN	122601	43196.8	NaN	NaN	120259	261911	NaN	NaN	24772.9	NaN	NaN	NaN	50342.3	NaN	NaN	NaN	NaN	NaN	NaN	NaN	NaN	NaN	72888.3	NaN	75286.5	NaN	NaN	NaN	NaN	NaN	NaN	NaN	NaN	123927	49297
Q01995	Homo sapiens	NaN	80463	2.98818e+06	NaN	NaN	NaN	NaN	NaN	NaN	456166	NaN	NaN	493316	NaN	NaN	121004	120038	NaN	NaN	NaN	NaN	NaN	NaN	16251.2	NaN	11263.6	NaN	NaN	NaN	763779	49940	NaN	59223.5	55096.5	1.03439e+06	NaN	NaN	33149.4	NaN	NaN	NaN	NaN	NaN	NaN	NaN
Q15181	Homo sapiens	NaN	NaN	NaN	112473	NaN	NaN	14922.2	NaN	NaN	NaN	NaN	29083.6	NaN	NaN	NaN	174947	84318.1	51562.3	NaN	43126.6	45928.1	79177	NaN	46082.6	72203.5	46536.4	NaN	NaN	NaN	NaN	NaN	NaN	NaN	NaN	32960.2	NaN	NaN	NaN	NaN	NaN	NaN	NaN	NaN	115841	NaN
Q96DU7	Homo sapiens	NaN	NaN	159667	78931.2	NaN	NaN	NaN	NaN	NaN	150828	NaN	NaN	227034	150298	216360	NaN	NaN	NaN	NaN	NaN	NaN	NaN	NaN	NaN	NaN	NaN	NaN	NaN	NaN	NaN	267667	138554	314678	145185	NaN	NaN	NaN	NaN	NaN	NaN	57241.8	54811.8	192065	NaN	257615
P00451	Homo sapiens	NaN	NaN	NaN	NaN	NaN	NaN	NaN	23881.2	NaN	NaN	130190	NaN	44267.5	NaN	NaN	185570	72895.9	30939.9	25910	34673.3	NaN	NaN	29852.6	NaN	49455.1	NaN	NaN	NaN	NaN	NaN	NaN	NaN	NaN	63005.6	NaN	86427.3	NaN	NaN	79056	NaN	NaN	NaN	NaN	NaN	39797.8
Q9UGM6	Homo sapiens	NaN	NaN	288145	NaN	NaN	NaN	NaN	NaN	NaN	NaN	266080	46950.2	61073.4	73215.2	NaN	NaN	NaN	NaN	NaN	NaN	NaN	NaN	NaN	NaN	56107.8	NaN	58468.7	20300	NaN	NaN	NaN	NaN	NaN	NaN	NaN	NaN	30788.2	NaN	74366.8	163474	NaN	146533	99261.8	80688.4	NaN
Q9UNH6	Homo sapiens	NaN	96117.6	112775	NaN	92601.9	121018	130132	59879.8	NaN	NaN	82440.9	98824.2	NaN	NaN	NaN	345269	NaN	NaN	NaN	NaN	NaN	NaN	NaN	NaN	NaN	NaN	NaN	NaN	NaN	155280	NaN	NaN	49576.1	NaN	NaN	NaN	NaN	NaN	NaN	NaN	NaN	209487	NaN	120735	113663
Q6S8J3	Homo sapiens	292469	NaN	NaN	NaN	NaN	NaN	NaN	NaN	71385.6	NaN	NaN	NaN	NaN	NaN	NaN	887061	NaN	NaN	NaN	NaN	35956.1	34727.9	NaN	NaN	89024.9	NaN	28142.6	NaN	64419.8	95228.8	NaN	262690	103450	19448.3	NaN	NaN	NaN	NaN	NaN	NaN	46581.5	143741	NaN	NaN	NaN
P30613	Homo sapiens	NaN	NaN	NaN	NaN	NaN	197277	NaN	NaN	NaN	367942	NaN	24401.9	NaN	NaN	379637	NaN	NaN	92974.2	NaN	45755.8	NaN	330705	105294	NaN	NaN	33465.3	NaN	60579.4	NaN	93889.6	NaN	NaN	NaN	NaN	39023	NaN	NaN	NaN	38480.7	NaN	NaN	20626	NaN	NaN	NaN
O95155	Homo sapiens	NaN	NaN	NaN	NaN	1.63842e+06	NaN	NaN	NaN	5.95549e+06	1.6926e+06	NaN	NaN	1.58676e+06	NaN	NaN	4.03648e+06	61491.3	NaN	NaN	NaN	NaN	NaN	NaN	NaN	NaN	NaN	NaN	44605.2	NaN	136503	94290.2	127143	1.46141e+06	NaN	NaN	207808	321106	NaN	884643	NaN	NaN	NaN	NaN	NaN	NaN
Q96KP4	Homo sapiens	NaN	NaN	123551	140491	123946	NaN	NaN	NaN	104438	NaN	NaN	NaN	81497.6	NaN	NaN	93513.6	NaN	NaN	NaN	NaN	NaN	39046.9	NaN	NaN	NaN	NaN	NaN	NaN	NaN	NaN	66983.5	NaN	NaN	NaN	43295.1	NaN	NaN	13248	NaN	144110	NaN	NaN	NaN	130351	207291
Q9NUT2	Homo sapiens	890335	NaN	NaN	NaN	NaN	778961	36602.7	NaN	NaN	NaN	74957	NaN	NaN	1.05249e+06	NaN	257663	NaN	NaN	NaN	NaN	22656.9	NaN	NaN	NaN	NaN	NaN	NaN	NaN	NaN	NaN	598406	88908.8	NaN	31193.6	NaN	NaN	NaN	29726.4	NaN	79871.1	NaN	82601.6	NaN	NaN	NaN
A4UGR9	Homo sapiens	360834	NaN	NaN	NaN	NaN	NaN	233706	NaN	NaN	NaN	NaN	143778	NaN	NaN	NaN	NaN	NaN	128727	251222	59251.8	NaN	NaN	215970	143466	NaN	131595	NaN	NaN	80462.2	NaN	NaN	NaN	NaN	195346	NaN	NaN	NaN	NaN	NaN	NaN	95451.7	283258	NaN	NaN	NaN
P16452	Homo sapiens	13297.7	1.9867e+07	8.99022e+06	NaN	NaN	NaN	NaN	NaN	7.36936e+06	1.01717e+07	NaN	NaN	2.69386e+07	NaN	1.17374e+07	2.78291e+07	1.43479e+07	NaN	NaN	NaN	NaN	NaN	NaN	NaN	NaN	NaN	NaN	NaN	NaN	9.40417e+06	NaN	NaN	NaN	NaN	NaN	NaN	NaN	NaN	NaN	17199.9	NaN	NaN	7.61845e+06	1.73361e+07	NaN
P23141	Homo sapiens	10646.4	NaN	71505.4	NaN	NaN	NaN	NaN	NaN	54446.1	NaN	NaN	NaN	NaN	NaN	NaN	100200	NaN	47052.1	NaN	NaN	22739.1	NaN	NaN	NaN	NaN	NaN	28104.6	NaN	13584	102081	158966	NaN	NaN	NaN	56139.7	NaN	NaN	NaN	NaN	NaN	23310.2	NaN	NaN	53909.9	NaN
Q9BSJ5	Homo sapiens	NaN	NaN	NaN	NaN	NaN	NaN	NaN	NaN	NaN	NaN	178851	NaN	508529	NaN	NaN	NaN	NaN	NaN	26407	155043	25065.7	NaN	NaN	77763.1	87599.9	17213.5	NaN	NaN	NaN	NaN	141172	474250	347746	69533.2	NaN	NaN	NaN	NaN	NaN	NaN	NaN	200405	NaN	NaN	NaN
Q5T7B8	Homo sapiens	NaN	NaN	NaN	NaN	NaN	NaN	82523.3	543223	NaN	352518	NaN	NaN	NaN	NaN	NaN	NaN	NaN	NaN	86063.2	147723	NaN	NaN	NaN	NaN	NaN	NaN	NaN	73740.3	51407.6	NaN	NaN	NaN	NaN	NaN	194683	NaN	232523	109699	145370	192779	19073.3	NaN	NaN	NaN	NaN
P07476	Homo sapiens	NaN	NaN	NaN	NaN	NaN	NaN	NaN	202130	NaN	NaN	88438.4	NaN	NaN	NaN	NaN	NaN	NaN	70184.5	117118	NaN	58504	NaN	NaN	43281.2	NaN	NaN	NaN	NaN	NaN	NaN	NaN	NaN	31815	132189	NaN	105923	42772.4	NaN	57198.6	NaN	NaN	NaN	145075	NaN	372080
Q4KMP7	Homo sapiens	NaN	NaN	386632	411422	438337	139924	NaN	165014	NaN	NaN	NaN	NaN	NaN	NaN	NaN	NaN	NaN	NaN	NaN	NaN	NaN	NaN	NaN	NaN	NaN	NaN	NaN	NaN	NaN	242883	175434	NaN	NaN	NaN	148170	NaN	NaN	189593	224311	NaN	NaN	NaN	418647	331497	499236
P07327	Homo sapiens	31846	NaN	NaN	218676	NaN	386843	44315.1	NaN	78722.6	NaN	NaN	NaN	NaN	NaN	NaN	NaN	NaN	NaN	8127.65	NaN	NaN	NaN	31511.9	NaN	NaN	55453.9	NaN	85238.1	9737.87	NaN	NaN	NaN	NaN	373229	NaN	NaN	NaN	NaN	NaN	NaN	63996.3	44592.2	NaN	NaN	NaN
P02766	Homo sapiens	NaN	NaN	NaN	NaN	326907	162033	NaN	NaN	NaN	NaN	281115	NaN	NaN	75227.8	NaN	369764	NaN	NaN	NaN	NaN	NaN	NaN	NaN	NaN	NaN	NaN	NaN	NaN	NaN	166447	NaN	NaN	61885.5	NaN	48308.9	66768.5	39341.2	68675.4	NaN	40866.4	NaN	NaN	NaN	379735	NaN
P80723	Homo sapiens	NaN	NaN	NaN	NaN	NaN	NaN	NaN	NaN	440388	NaN	NaN	NaN	NaN	NaN	NaN	NaN	NaN	33258.8	NaN	NaN	14522.9	329513	28964.9	NaN	NaN	NaN	NaN	NaN	NaN	NaN	20869.3	NaN	NaN	NaN	NaN	1.97335e+06	22385.2	74946.3	47008.7	31322.6	NaN	NaN	NaN	NaN	181729
Q15819	Homo sapiens	1.7018e+06	NaN	NaN	NaN	NaN	NaN	114231	NaN	NaN	NaN	NaN	NaN	NaN	NaN	NaN	NaN	NaN	145862	NaN	NaN	76891.4	NaN	53636.3	100560	NaN	181410	116232	123072	147325	NaN	NaN	NaN	NaN	NaN	NaN	NaN	NaN	NaN	NaN	NaN	78815.7	155701	NaN	NaN	NaN
P26678	Homo sapiens	699577	NaN	NaN	207618	NaN	NaN	41555.6	NaN	NaN	NaN	NaN	136640	NaN	NaN	NaN	NaN	NaN	NaN	259603	32888.9	NaN	NaN	105505	NaN	58598	116364	NaN	NaN	56307.1	NaN	NaN	NaN	NaN	NaN	106866	NaN	NaN	NaN	NaN	NaN	192230	NaN	NaN	NaN	NaN
Q92527	Homo sapiens	174019	401050	NaN	982779	336687	625976	174051	NaN	NaN	NaN	NaN	192550	NaN	NaN	NaN	NaN	NaN	NaN	NaN	NaN	NaN	NaN	109894	NaN	NaN	NaN	NaN	NaN	NaN	NaN	NaN	NaN	NaN	88931.1	NaN	NaN	NaN	NaN	NaN	NaN	NaN	NaN	849296	455774	418788
Q8NDC0	Homo sapiens	162611	NaN	NaN	NaN	NaN	NaN	NaN	NaN	NaN	NaN	NaN	79883.3	NaN	589076	NaN	NaN	NaN	NaN	NaN	272708	NaN	NaN	128881	NaN	95691.6	NaN	NaN	202194	45520.1	NaN	NaN	NaN	NaN	102446	NaN	NaN	NaN	NaN	NaN	1.10931e+06	93564.9	69449.5	NaN	NaN	NaN
B4DU55	Homo sapiens	81190.7	NaN	191774	NaN	54842.6	48253.9	NaN	28092.7	NaN	NaN	NaN	NaN	NaN	NaN	NaN	NaN	NaN	NaN	NaN	NaN	NaN	NaN	26303.7	87937.1	NaN	60609.7	47787.7	NaN	NaN	NaN	264534	NaN	NaN	NaN	NaN	156849	NaN	NaN	NaN	NaN	NaN	NaN	NaN	NaN	143328
P27816	Homo sapiens	73886.1	NaN	NaN	NaN	NaN	NaN	NaN	NaN	NaN	NaN	NaN	NaN	NaN	NaN	64270.3	NaN	NaN	48587.4	NaN	NaN	NaN	129285	NaN	39102.5	51137.3	NaN	NaN	NaN	NaN	NaN	NaN	NaN	NaN	NaN	64927.6	NaN	38815.6	42021.8	44908.7	199904	NaN	193346	NaN	NaN	NaN
Q9Y277	Homo sapiens	NaN	NaN	62222.2	79472.1	NaN	NaN	77885.3	420069	NaN	NaN	343907	97905.5	NaN	NaN	NaN	NaN	NaN	NaN	NaN	NaN	61365.6	NaN	NaN	NaN	NaN	NaN	NaN	NaN	NaN	316289	NaN	NaN	NaN	NaN	108922	NaN	143779	NaN	NaN	1.12737e+06	61715.5	NaN	NaN	NaN	NaN
P02458	Homo sapiens	NaN	NaN	NaN	248293	NaN	NaN	NaN	NaN	NaN	NaN	108701	NaN	NaN	NaN	74726	NaN	107145	NaN	NaN	22004.9	NaN	NaN	NaN	NaN	NaN	NaN	NaN	NaN	NaN	NaN	183174	61796.6	NaN	NaN	74261.7	NaN	298313	179588	126434	NaN	NaN	NaN	NaN	211598	NaN
Q6P2S7	Homo sapiens	NaN	314761	NaN	NaN	260935	NaN	NaN	NaN	364404	NaN	NaN	144690	NaN	NaN	NaN	262787	NaN	NaN	NaN	NaN	NaN	NaN	NaN	NaN	NaN	NaN	NaN	NaN	NaN	196973	135053	161719	NaN	NaN	NaN	NaN	144208	158732	NaN	210284	NaN	NaN	NaN	294802	NaN
Q5JPF3	Homo sapiens	NaN	307509	260650	NaN	116196	285727	10563	181940	NaN	NaN	NaN	NaN	NaN	161769	NaN	NaN	NaN	NaN	NaN	NaN	NaN	NaN	NaN	NaN	NaN	NaN	NaN	NaN	NaN	NaN	NaN	41927.6	NaN	NaN	NaN	NaN	22532.4	NaN	NaN	NaN	NaN	NaN	445866	266425	247362
Q9NRX4	Homo sapiens	NaN	NaN	NaN	NaN	NaN	NaN	NaN	66368.9	NaN	NaN	NaN	NaN	NaN	211512	NaN	NaN	NaN	NaN	NaN	NaN	NaN	903863	126282	1.03298e+06	NaN	NaN	NaN	77529.6	NaN	369434	NaN	300523	NaN	290042	230646	NaN	NaN	156127	NaN	NaN	NaN	NaN	284911	NaN	NaN
Q96HY7	Homo sapiens	517928	58153.7	NaN	NaN	NaN	NaN	29192.6	16996.4	NaN	NaN	NaN	415477	NaN	NaN	35384.3	75405.5	NaN	NaN	NaN	NaN	32109.3	NaN	NaN	NaN	NaN	NaN	NaN	NaN	NaN	NaN	NaN	NaN	NaN	22668.5	NaN	91178.5	42441.9	NaN	NaN	NaN	NaN	NaN	NaN	NaN	NaN
Q03135	Homo sapiens	NaN	NaN	572228	NaN	112870	NaN	NaN	NaN	57523.6	382439	NaN	NaN	NaN	120928	NaN	301139	NaN	NaN	NaN	NaN	NaN	35192.6	NaN	NaN	NaN	28948.7	37662.4	NaN	NaN	NaN	NaN	NaN	354744	NaN	NaN	NaN	NaN	NaN	54300.5	NaN	NaN	NaN	NaN	NaN	NaN
P09960	Homo sapiens	130485	NaN	732605	516395	NaN	NaN	NaN	216119	NaN	NaN	NaN	89627.5	NaN	NaN	NaN	NaN	NaN	NaN	NaN	NaN	NaN	NaN	164529	NaN	NaN	NaN	197699	NaN	NaN	NaN	378468	NaN	NaN	NaN	NaN	366954	NaN	NaN	NaN	2.02836e+06	112854	NaN	NaN	NaN	NaN
P55263	Homo sapiens	37306.7	908015	NaN	586701	NaN	NaN	NaN	NaN	NaN	NaN	325509	NaN	NaN	NaN	NaN	730390	460794	NaN	NaN	108961	NaN	NaN	NaN	59488.7	85656.1	66738.6	NaN	NaN	NaN	NaN	NaN	45281.5	NaN	NaN	NaN	NaN	NaN	NaN	NaN	NaN	NaN	NaN	NaN	NaN	NaN
P28838	Homo sapiens	NaN	NaN	NaN	137790	284076	49153.8	NaN	NaN	NaN	204048	NaN	NaN	NaN	NaN	NaN	108721	NaN	NaN	NaN	NaN	NaN	NaN	NaN	NaN	NaN	NaN	NaN	NaN	NaN	NaN	NaN	NaN	NaN	NaN	97958	45821.9	NaN	NaN	NaN	1.60077e+06	22012.8	24688.2	NaN	NaN	980628
P53794	Homo sapiens	NaN	NaN	NaN	195531	NaN	81281.9	NaN	NaN	115170	115748	NaN	NaN	NaN	NaN	NaN	NaN	95164.4	55305.8	NaN	NaN	NaN	NaN	NaN	NaN	NaN	NaN	NaN	NaN	NaN	NaN	NaN	NaN	59921	NaN	NaN	105924	NaN	61813.4	83273.7	NaN	NaN	NaN	NaN	106950	NaN
Q9NRJ5	Homo sapiens	NaN	NaN	NaN	NaN	NaN	91007.2	NaN	39482.2	NaN	NaN	213828	42910.8	NaN	NaN	NaN	NaN	185292	152532	NaN	NaN	121713	NaN	NaN	97756.7	95337	NaN	NaN	NaN	NaN	NaN	NaN	NaN	NaN	NaN	NaN	NaN	NaN	NaN	92104.8	127660	NaN	NaN	NaN	NaN	NaN
Q6IEV9	Homo sapiens	1.23846e+06	NaN	NaN	NaN	80206.3	NaN	NaN	NaN	NaN	NaN	NaN	17230.3	NaN	NaN	78203.9	NaN	NaN	46847.3	21613.9	24856.2	NaN	NaN	NaN	NaN	NaN	NaN	NaN	NaN	21901	78928.3	NaN	NaN	NaN	NaN	NaN	NaN	NaN	NaN	NaN	NaN	NaN	16620.2	NaN	NaN	NaN
Q8NAT2	Homo sapiens	125722	NaN	NaN	NaN	NaN	NaN	14309	NaN	NaN	128603	NaN	25837.7	NaN	NaN	NaN	110257	178880	NaN	NaN	NaN	NaN	NaN	NaN	NaN	NaN	NaN	26520.2	NaN	36164.3	NaN	NaN	NaN	NaN	101535	NaN	NaN	NaN	NaN	NaN	NaN	NaN	78053.2	NaN	NaN	NaN
Q8N0Z2	Homo sapiens	14118.1	599497	NaN	NaN	NaN	NaN	NaN	NaN	3.41124e+06	NaN	NaN	NaN	NaN	NaN	NaN	NaN	1.16597e+06	NaN	NaN	NaN	NaN	NaN	NaN	NaN	NaN	NaN	20756.8	NaN	NaN	NaN	NaN	NaN	NaN	NaN	32029.6	NaN	49964	22621.4	NaN	NaN	NaN	216303	NaN	1.78209e+07	NaN
Q6SPF0	Homo sapiens	NaN	NaN	NaN	NaN	NaN	NaN	NaN	NaN	678371	NaN	NaN	NaN	371977	NaN	180767	110829	92843.1	NaN	NaN	NaN	211497	NaN	NaN	119352	NaN	NaN	53301.1	NaN	NaN	NaN	NaN	NaN	NaN	NaN	NaN	NaN	65887.7	NaN	NaN	NaN	NaN	NaN	NaN	NaN	157120
Q8NHL6	Homo sapiens	NaN	81087.3	NaN	NaN	NaN	NaN	NaN	13428.5	56496.6	95216.6	NaN	NaN	NaN	NaN	NaN	1.33732e+06	NaN	68898.8	NaN	NaN	NaN	NaN	NaN	28306.6	NaN	NaN	NaN	NaN	NaN	252547	NaN	NaN	NaN	NaN	38722.9	NaN	NaN	NaN	NaN	NaN	NaN	NaN	NaN	NaN	119456
Q2NL68	Homo sapiens	145200	NaN	NaN	NaN	93008.9	NaN	NaN	NaN	NaN	NaN	103169	NaN	152414	NaN	NaN	NaN	NaN	NaN	NaN	NaN	57811.6	NaN	NaN	NaN	NaN	98928.3	NaN	NaN	NaN	134895	NaN	48801.6	73933.7	NaN	NaN	NaN	NaN	NaN	NaN	NaN	134514	NaN	NaN	NaN	NaN
P01877	Homo sapiens	75456.7	NaN	397664	NaN	NaN	266034	NaN	NaN	NaN	NaN	NaN	NaN	NaN	NaN	NaN	1.61621e+06	89089.5	NaN	NaN	44870.8	NaN	145487	NaN	NaN	NaN	64534.1	NaN	NaN	NaN	NaN	NaN	NaN	NaN	NaN	NaN	NaN	NaN	NaN	NaN	NaN	NaN	NaN	NaN	422123	173386
Q8TE73	Homo sapiens	317564	NaN	212941	268454	NaN	NaN	NaN	109192	NaN	121204	NaN	NaN	NaN	NaN	NaN	737461	NaN	NaN	NaN	48219.9	NaN	271534	NaN	NaN	NaN	60429.3	NaN	NaN	NaN	NaN	NaN	NaN	NaN	NaN	NaN	NaN	NaN	NaN	NaN	NaN	NaN	NaN	NaN	NaN	NaN
P05787	Homo sapiens	237255	NaN	NaN	NaN	NaN	155739	NaN	NaN	NaN	NaN	NaN	NaN	NaN	NaN	131905	NaN	NaN	25078.3	NaN	NaN	NaN	NaN	NaN	NaN	39140.9	NaN	NaN	NaN	NaN	NaN	NaN	62178.5	NaN	NaN	NaN	NaN	NaN	NaN	33337.1	127916	NaN	NaN	328719	NaN	NaN
P10515	Homo sapiens	103403	NaN	176828	81369.6	NaN	NaN	NaN	NaN	NaN	NaN	NaN	NaN	NaN	NaN	NaN	NaN	NaN	NaN	NaN	NaN	NaN	NaN	NaN	NaN	NaN	57199.7	54213.5	34159.9	NaN	173151	NaN	NaN	NaN	NaN	NaN	NaN	NaN	NaN	68566.3	NaN	NaN	NaN	NaN	71095.4	NaN
P02794	Homo sapiens	54307.4	NaN	150412	NaN	518319	141646	NaN	30214.6	213052	NaN	NaN	NaN	NaN	NaN	NaN	158679	NaN	NaN	NaN	NaN	NaN	NaN	NaN	NaN	NaN	NaN	NaN	NaN	NaN	NaN	NaN	NaN	NaN	NaN	160373	NaN	NaN	NaN	NaN	NaN	NaN	NaN	NaN	NaN	221079
Q9Y5Z4	Homo sapiens	49594.1	NaN	250167	222183	80012.9	NaN	NaN	NaN	NaN	NaN	NaN	NaN	NaN	NaN	NaN	NaN	NaN	NaN	NaN	NaN	NaN	36134.3	NaN	NaN	NaN	36615	NaN	NaN	NaN	NaN	NaN	NaN	NaN	NaN	NaN	NaN	NaN	85528.8	NaN	49499.4	NaN	NaN	NaN	61061.7	NaN
Q9BSW2	Homo sapiens	19158.3	NaN	60538.3	NaN	330212	NaN	8840.43	NaN	NaN	NaN	NaN	NaN	NaN	NaN	NaN	58853.8	NaN	NaN	NaN	10110.2	NaN	NaN	NaN	NaN	NaN	NaN	NaN	NaN	NaN	82051	122744	12719.8	NaN	NaN	NaN	NaN	NaN	NaN	NaN	NaN	NaN	NaN	NaN	NaN	NaN
Q6P1M0	Homo sapiens	NaN	701414	NaN	NaN	NaN	NaN	NaN	54413.5	NaN	194685	NaN	89349.2	NaN	NaN	NaN	207945	NaN	NaN	49880.7	NaN	NaN	135933	NaN	NaN	NaN	NaN	NaN	NaN	408048	NaN	NaN	83440.9	NaN	NaN	NaN	NaN	NaN	NaN	NaN	NaN	NaN	NaN	NaN	NaN	NaN
Q7Z7A1	Homo sapiens	NaN	NaN	570122	98580.8	NaN	NaN	NaN	NaN	NaN	NaN	NaN	NaN	NaN	NaN	137050	454838	116855	NaN	NaN	NaN	46840.4	NaN	NaN	NaN	NaN	NaN	NaN	NaN	NaN	131284	NaN	NaN	NaN	NaN	NaN	NaN	42870.3	NaN	NaN	NaN	38316.2	NaN	NaN	NaN	NaN
Q68DN1	Homo sapiens	NaN	NaN	NaN	NaN	NaN	NaN	NaN	NaN	NaN	NaN	87398.2	NaN	NaN	42067.6	NaN	NaN	NaN	28785.4	23108	NaN	19423.3	NaN	NaN	23238	27707.7	NaN	NaN	NaN	12028.2	NaN	NaN	NaN	38374	NaN	NaN	NaN	NaN	NaN	NaN	NaN	NaN	NaN	NaN	NaN	NaN
P16615	Homo sapiens	347084	NaN	634950	870395	118357	NaN	NaN	NaN	NaN	NaN	NaN	NaN	56184.8	NaN	NaN	269074	NaN	NaN	NaN	NaN	NaN	NaN	NaN	NaN	NaN	NaN	NaN	NaN	NaN	73166.2	NaN	NaN	NaN	NaN	NaN	NaN	NaN	NaN	55994.1	190390	NaN	NaN	NaN	NaN	NaN
B7ZC32	Homo sapiens	730411	NaN	NaN	NaN	NaN	372798	NaN	NaN	NaN	595658	NaN	525460	NaN	NaN	NaN	NaN	NaN	NaN	NaN	NaN	NaN	NaN	NaN	NaN	NaN	NaN	NaN	NaN	NaN	NaN	423393	738234	799758	NaN	NaN	NaN	NaN	NaN	NaN	NaN	NaN	NaN	NaN	427810	NaN
P14649	Homo sapiens	NaN	NaN	NaN	NaN	NaN	NaN	44666.3	NaN	NaN	NaN	NaN	NaN	NaN	NaN	NaN	NaN	NaN	NaN	NaN	47860	NaN	195014	44140.3	NaN	NaN	NaN	NaN	NaN	NaN	NaN	NaN	NaN	NaN	NaN	288708	NaN	207023	329376	NaN	NaN	386792	NaN	NaN	NaN	NaN
Q9NYC9	Homo sapiens	NaN	NaN	NaN	NaN	NaN	NaN	NaN	NaN	186338	332758	NaN	NaN	488753	NaN	563554	493794	NaN	NaN	NaN	NaN	NaN	NaN	NaN	NaN	NaN	NaN	NaN	NaN	NaN	NaN	780821	NaN	NaN	NaN	NaN	NaN	NaN	NaN	221154	NaN	NaN	NaN	352216	NaN	NaN
P02654	Homo sapiens	NaN	NaN	106191	327156	NaN	161751	NaN	71150.3	46356.8	354489	NaN	NaN	NaN	NaN	NaN	NaN	44700.1	NaN	NaN	NaN	NaN	NaN	NaN	NaN	NaN	NaN	NaN	NaN	NaN	NaN	NaN	NaN	NaN	NaN	NaN	NaN	NaN	NaN	NaN	NaN	NaN	NaN	NaN	82542.7	NaN
Q96LL3	Homo sapiens	NaN	NaN	529632	NaN	185146	NaN	NaN	NaN	NaN	38582.2	2.13946e+06	NaN	NaN	NaN	NaN	635336	404371	NaN	NaN	NaN	NaN	NaN	NaN	NaN	NaN	NaN	NaN	NaN	NaN	540638	NaN	NaN	97020.6	NaN	NaN	NaN	NaN	NaN	NaN	NaN	NaN	NaN	NaN	NaN	NaN
A0A0B4J263	Homo sapiens	NaN	NaN	NaN	NaN	NaN	NaN	NaN	NaN	38479.5	NaN	NaN	NaN	NaN	NaN	55310.3	427784	NaN	NaN	NaN	NaN	NaN	NaN	NaN	NaN	NaN	NaN	20577.3	NaN	NaN	NaN	NaN	NaN	74218.6	NaN	NaN	61404.1	NaN	NaN	NaN	NaN	NaN	NaN	NaN	160376	72961
Q13023	Homo sapiens	NaN	NaN	76060.1	NaN	1.20125e+06	NaN	NaN	NaN	496469	NaN	NaN	NaN	NaN	NaN	NaN	NaN	NaN	135451	NaN	NaN	NaN	104970	NaN	NaN	NaN	NaN	NaN	NaN	NaN	NaN	NaN	NaN	NaN	NaN	NaN	NaN	NaN	595233	NaN	397336	NaN	NaN	93451.8	NaN	NaN
A8K0Z3	Homo sapiens	NaN	32517.6	NaN	NaN	NaN	NaN	NaN	NaN	NaN	NaN	NaN	NaN	NaN	81308.8	59946.6	47846.7	75258.7	NaN	NaN	12148	NaN	NaN	NaN	15159.2	NaN	NaN	NaN	NaN	NaN	NaN	NaN	NaN	39207.4	NaN	NaN	NaN	NaN	NaN	NaN	NaN	NaN	NaN	NaN	NaN	NaN
A8MUH7	Homo sapiens	NaN	NaN	NaN	NaN	NaN	63467	NaN	NaN	61923.1	NaN	NaN	16573.2	49101	NaN	63084.2	NaN	NaN	NaN	NaN	13815.5	NaN	NaN	NaN	NaN	NaN	NaN	NaN	NaN	21258.4	NaN	NaN	NaN	NaN	NaN	30903.4	NaN	NaN	NaN	NaN	NaN	NaN	NaN	NaN	NaN	NaN
Q69YN4	Homo sapiens	NaN	NaN	NaN	NaN	NaN	43790	NaN	NaN	82409.9	53687	NaN	NaN	NaN	NaN	NaN	NaN	NaN	NaN	NaN	NaN	NaN	NaN	NaN	NaN	NaN	24905.5	NaN	NaN	NaN	NaN	NaN	NaN	32977.7	NaN	NaN	136427	42228.8	NaN	36444.6	NaN	NaN	NaN	NaN	NaN	NaN
Q6P1L6	Homo sapiens	NaN	112103	NaN	NaN	NaN	NaN	NaN	NaN	NaN	NaN	72498	NaN	95499.1	108297	164540	NaN	41235.8	NaN	NaN	NaN	NaN	NaN	NaN	NaN	NaN	NaN	NaN	NaN	NaN	NaN	NaN	143861	NaN	NaN	NaN	NaN	NaN	NaN	44680.7	NaN	NaN	NaN	NaN	NaN	NaN
P35527	Homo sapiens	NaN	NaN	NaN	NaN	NaN	65202.9	NaN	NaN	NaN	237925	NaN	38642.1	NaN	NaN	NaN	NaN	NaN	10155.1	NaN	NaN	NaN	NaN	NaN	NaN	73907	NaN	NaN	NaN	NaN	NaN	NaN	1.6345e+06	NaN	NaN	NaN	NaN	NaN	NaN	NaN	69172.4	NaN	NaN	NaN	NaN	NaN
Q63HK3	Homo sapiens	3.27689e+06	NaN	1.24386e+06	NaN	35148.4	NaN	NaN	NaN	NaN	NaN	NaN	NaN	NaN	NaN	NaN	800528	NaN	NaN	NaN	NaN	NaN	NaN	NaN	NaN	NaN	NaN	NaN	NaN	NaN	693196	164780	NaN	NaN	NaN	NaN	NaN	NaN	NaN	NaN	NaN	NaN	NaN	409096	NaN	NaN
Q9Y2H5	Homo sapiens	444742	NaN	NaN	NaN	NaN	NaN	NaN	NaN	NaN	NaN	NaN	NaN	NaN	NaN	NaN	251479	NaN	NaN	NaN	NaN	276095	NaN	88294.7	NaN	NaN	NaN	NaN	NaN	NaN	NaN	NaN	NaN	45204.2	NaN	124334	NaN	NaN	NaN	NaN	NaN	75188.1	NaN	NaN	NaN	NaN
Q9UI09	Homo sapiens	94020	NaN	157921	248742	765225	NaN	NaN	NaN	NaN	NaN	119318	NaN	NaN	NaN	NaN	280301	NaN	NaN	NaN	NaN	NaN	NaN	NaN	NaN	NaN	NaN	NaN	NaN	NaN	NaN	NaN	NaN	NaN	NaN	NaN	NaN	NaN	NaN	NaN	239377	NaN	NaN	NaN	NaN	NaN
Q2TAA8	Homo sapiens	91207.9	NaN	NaN	NaN	NaN	38061.2	NaN	NaN	NaN	86717.9	157327	NaN	NaN	NaN	NaN	NaN	NaN	NaN	NaN	NaN	20936	NaN	NaN	NaN	NaN	NaN	22512	NaN	NaN	NaN	51712.1	NaN	NaN	NaN	NaN	NaN	NaN	NaN	NaN	NaN	NaN	NaN	NaN	NaN	NaN
P30041	Homo sapiens	NaN	NaN	NaN	NaN	NaN	NaN	NaN	48639	NaN	NaN	NaN	NaN	NaN	NaN	57828.7	NaN	NaN	NaN	NaN	NaN	NaN	NaN	NaN	36501.1	NaN	NaN	NaN	33807.4	NaN	NaN	NaN	NaN	NaN	NaN	NaN	NaN	67677.5	NaN	NaN	NaN	31599.5	NaN	78029.3	NaN	NaN
P50213	Homo sapiens	NaN	NaN	337486	NaN	484205	NaN	NaN	312381	NaN	NaN	235030	NaN	NaN	149506	NaN	168280	NaN	NaN	NaN	NaN	NaN	NaN	NaN	NaN	NaN	NaN	NaN	NaN	NaN	356910	NaN	NaN	NaN	NaN	NaN	NaN	NaN	NaN	NaN	NaN	NaN	NaN	NaN	NaN	NaN
Q96AY2	Homo sapiens	NaN	NaN	263562	NaN	128995	NaN	26624.3	NaN	NaN	NaN	116010	NaN	NaN	NaN	NaN	NaN	245321	NaN	NaN	NaN	NaN	NaN	NaN	NaN	NaN	NaN	NaN	NaN	NaN	NaN	NaN	NaN	NaN	NaN	NaN	NaN	NaN	NaN	NaN	135492	NaN	NaN	NaN	NaN	255398
Q2M3T9	Homo sapiens	NaN	NaN	NaN	NaN	NaN	243662	NaN	NaN	NaN	NaN	NaN	NaN	NaN	NaN	NaN	1.13622e+06	NaN	82761.4	NaN	NaN	NaN	156382	NaN	NaN	NaN	NaN	NaN	NaN	NaN	703010	640993	NaN	509945	NaN	NaN	NaN	NaN	NaN	NaN	NaN	NaN	NaN	NaN	NaN	NaN
Q5VWZ2	Homo sapiens	NaN	NaN	NaN	NaN	NaN	142667	NaN	NaN	NaN	174505	NaN	NaN	127790	NaN	223688	76464	NaN	NaN	NaN	NaN	NaN	NaN	NaN	NaN	NaN	NaN	NaN	NaN	NaN	NaN	NaN	NaN	NaN	NaN	NaN	NaN	NaN	NaN	NaN	NaN	NaN	NaN	NaN	97652.8	95788.7
P0C221	Homo sapiens	NaN	NaN	NaN	NaN	NaN	NaN	NaN	NaN	NaN	NaN	NaN	22123.3	NaN	61132.4	NaN	NaN	NaN	NaN	NaN	18507	20487	NaN	NaN	NaN	NaN	NaN	NaN	NaN	NaN	NaN	NaN	57380.7	NaN	NaN	NaN	39732.9	NaN	NaN	134133	NaN	NaN	NaN	NaN	NaN	NaN
Q86U42	Homo sapiens	NaN	NaN	NaN	NaN	202293	NaN	NaN	28428.2	NaN	NaN	NaN	NaN	NaN	NaN	NaN	132456	NaN	NaN	NaN	27426.4	NaN	NaN	31213	NaN	NaN	NaN	NaN	NaN	NaN	116231	NaN	NaN	NaN	NaN	NaN	NaN	NaN	NaN	NaN	NaN	NaN	32920.1	NaN	NaN	NaN
Q9NWQ8	Homo sapiens	NaN	NaN	NaN	864256	NaN	NaN	NaN	NaN	NaN	NaN	369438	NaN	NaN	NaN	NaN	370545	NaN	NaN	193753	NaN	NaN	NaN	NaN	NaN	NaN	NaN	NaN	NaN	NaN	NaN	NaN	NaN	NaN	NaN	NaN	NaN	NaN	NaN	NaN	NaN	NaN	199741	NaN	430283	363430
Q8IY82	Homo sapiens	NaN	NaN	NaN	NaN	NaN	NaN	NaN	NaN	NaN	48700.6	NaN	NaN	21474.4	NaN	NaN	NaN	NaN	NaN	NaN	NaN	NaN	NaN	NaN	NaN	21676.4	NaN	NaN	NaN	NaN	NaN	NaN	NaN	NaN	NaN	NaN	NaN	104749	NaN	24032.6	NaN	NaN	NaN	51683.2	44514.9	NaN
Q9H816	Homo sapiens	NaN	NaN	425068	NaN	NaN	NaN	NaN	28954.7	NaN	NaN	NaN	NaN	495485	NaN	220340	1.0627e+06	NaN	NaN	NaN	NaN	NaN	NaN	NaN	NaN	NaN	NaN	NaN	NaN	NaN	NaN	NaN	NaN	NaN	NaN	NaN	NaN	NaN	242299	NaN	NaN	151468	NaN	NaN	NaN	NaN
P13942	Homo sapiens	NaN	NaN	215264	480461	122796	NaN	NaN	364167	NaN	NaN	NaN	NaN	NaN	NaN	NaN	367750	NaN	NaN	NaN	NaN	NaN	90795.6	NaN	NaN	NaN	NaN	NaN	NaN	NaN	NaN	NaN	NaN	NaN	NaN	NaN	NaN	NaN	NaN	NaN	NaN	NaN	NaN	NaN	330692	NaN
Q13439	Homo sapiens	NaN	309204	775379	NaN	NaN	NaN	NaN	NaN	NaN	NaN	NaN	NaN	294320	NaN	363011	NaN	NaN	NaN	NaN	NaN	NaN	NaN	NaN	NaN	NaN	NaN	169899	NaN	NaN	NaN	NaN	NaN	NaN	NaN	NaN	NaN	NaN	NaN	NaN	883717	NaN	NaN	NaN	411537	NaN
O75469	Homo sapiens	215515	NaN	NaN	NaN	NaN	NaN	NaN	NaN	NaN	NaN	NaN	NaN	NaN	NaN	NaN	NaN	NaN	NaN	NaN	NaN	NaN	NaN	NaN	NaN	NaN	NaN	71029.7	NaN	NaN	NaN	NaN	NaN	NaN	NaN	NaN	897023	NaN	NaN	NaN	NaN	57838.3	68411	219841	NaN	NaN
P17174	Homo sapiens	60887.2	NaN	NaN	NaN	NaN	NaN	NaN	NaN	NaN	NaN	NaN	70981.1	NaN	NaN	NaN	NaN	NaN	NaN	NaN	101103	NaN	NaN	NaN	NaN	NaN	NaN	NaN	NaN	NaN	NaN	NaN	NaN	NaN	NaN	NaN	NaN	176013	114195	NaN	NaN	54008.6	NaN	NaN	NaN	NaN
O60449	Homo sapiens	NaN	NaN	NaN	NaN	NaN	NaN	NaN	76920	NaN	NaN	NaN	NaN	NaN	NaN	NaN	357554	NaN	NaN	NaN	NaN	NaN	NaN	NaN	NaN	NaN	NaN	NaN	NaN	NaN	NaN	NaN	282137	NaN	NaN	NaN	NaN	68556.9	57654.9	NaN	42078.3	NaN	NaN	NaN	NaN	NaN
Q96LB3	Homo sapiens	NaN	NaN	NaN	NaN	NaN	NaN	NaN	NaN	NaN	NaN	NaN	NaN	NaN	NaN	NaN	NaN	NaN	NaN	NaN	NaN	NaN	NaN	1.72565e+06	NaN	48166.1	NaN	NaN	25789.7	NaN	171821	NaN	NaN	NaN	NaN	NaN	65189.7	NaN	NaN	NaN	273712	NaN	NaN	NaN	NaN	NaN
Q9UKC9	Homo sapiens	NaN	NaN	NaN	NaN	NaN	181066	NaN	NaN	NaN	NaN	NaN	NaN	NaN	NaN	NaN	NaN	NaN	NaN	NaN	NaN	NaN	NaN	NaN	NaN	NaN	NaN	NaN	NaN	NaN	406959	NaN	NaN	322478	NaN	NaN	NaN	NaN	1.37675e+06	NaN	NaN	NaN	NaN	2.33767e+06	NaN	1.94708e+06
Q8WWB5	Homo sapiens	NaN	NaN	NaN	NaN	NaN	NaN	NaN	NaN	NaN	NaN	401250	NaN	NaN	NaN	1.2227e+06	NaN	NaN	NaN	NaN	NaN	NaN	NaN	NaN	NaN	NaN	NaN	NaN	NaN	NaN	NaN	NaN	NaN	910798	NaN	NaN	NaN	NaN	NaN	1.43283e+06	NaN	NaN	257094	NaN	1.99831e+06	NaN
Q2LD37	Homo sapiens	NaN	180816	NaN	NaN	430776	NaN	NaN	NaN	NaN	NaN	NaN	NaN	NaN	NaN	553328	NaN	NaN	NaN	NaN	NaN	187508	NaN	NaN	57431.1	NaN	NaN	NaN	NaN	NaN	NaN	NaN	NaN	NaN	NaN	NaN	359975	NaN	NaN	NaN	NaN	NaN	NaN	NaN	NaN	NaN
A1L168	Homo sapiens	NaN	NaN	NaN	NaN	NaN	NaN	NaN	NaN	NaN	NaN	76456.3	NaN	351185	NaN	NaN	NaN	NaN	53807.9	NaN	NaN	NaN	NaN	NaN	NaN	NaN	NaN	NaN	NaN	NaN	115790	NaN	NaN	NaN	NaN	NaN	NaN	NaN	NaN	471306	NaN	NaN	68390.1	NaN	NaN	NaN
P68104	Homo sapiens	310523	NaN	NaN	NaN	NaN	216296	NaN	NaN	61294.2	511435	NaN	NaN	NaN	NaN	NaN	NaN	NaN	NaN	NaN	NaN	NaN	NaN	NaN	NaN	63785.1	66475.2	NaN	NaN	NaN	NaN	NaN	NaN	NaN	NaN	NaN	NaN	NaN	NaN	NaN	NaN	NaN	NaN	NaN	NaN	NaN
Q9NVV4	Homo sapiens	122281	NaN	NaN	NaN	NaN	NaN	NaN	NaN	NaN	NaN	NaN	37646.7	NaN	NaN	NaN	NaN	NaN	NaN	48268.8	NaN	NaN	113124	NaN	NaN	NaN	66025.7	NaN	NaN	NaN	NaN	NaN	NaN	NaN	NaN	NaN	NaN	NaN	NaN	NaN	NaN	55055.7	NaN	NaN	NaN	NaN
Q14019	Homo sapiens	NaN	338543	144232	NaN	NaN	NaN	NaN	NaN	NaN	NaN	NaN	NaN	NaN	NaN	NaN	NaN	NaN	NaN	NaN	NaN	43772.4	NaN	NaN	NaN	NaN	NaN	NaN	NaN	NaN	NaN	241846	NaN	180529	NaN	NaN	NaN	NaN	NaN	NaN	1.22554e+06	NaN	NaN	NaN	NaN	NaN
P10768	Homo sapiens	NaN	NaN	173180	NaN	1.67707e+06	NaN	NaN	NaN	NaN	NaN	NaN	NaN	NaN	NaN	NaN	1.5536e+06	NaN	NaN	NaN	NaN	NaN	NaN	NaN	NaN	NaN	NaN	51387.1	NaN	NaN	53548.6	NaN	NaN	NaN	NaN	NaN	NaN	NaN	NaN	NaN	NaN	NaN	NaN	NaN	NaN	NaN
P04114	Homo sapiens	860516	1.43522e+06	NaN	NaN	400007	NaN	NaN	NaN	NaN	388802	NaN	NaN	NaN	NaN	NaN	NaN	NaN	NaN	NaN	NaN	NaN	NaN	NaN	NaN	NaN	NaN	NaN	NaN	NaN	NaN	NaN	NaN	NaN	NaN	NaN	NaN	NaN	NaN	NaN	4.42751e+06	NaN	NaN	NaN	NaN	NaN
Q5SZD1	Homo sapiens	82241.4	NaN	47947.5	NaN	NaN	NaN	NaN	NaN	NaN	NaN	NaN	NaN	NaN	NaN	NaN	NaN	NaN	NaN	NaN	NaN	NaN	NaN	27385.5	NaN	NaN	NaN	NaN	NaN	NaN	23090.6	NaN	NaN	NaN	NaN	NaN	NaN	NaN	NaN	NaN	NaN	NaN	25087.4	NaN	NaN	NaN
Q9H3K6	Homo sapiens	75276	NaN	NaN	NaN	NaN	NaN	16838.9	NaN	NaN	NaN	NaN	NaN	NaN	NaN	NaN	NaN	NaN	NaN	NaN	NaN	NaN	NaN	29787.4	NaN	NaN	NaN	NaN	NaN	NaN	NaN	NaN	NaN	NaN	28899	NaN	NaN	NaN	NaN	NaN	591094	NaN	NaN	NaN	NaN	NaN
Q9BXU2	Homo sapiens	NaN	NaN	NaN	NaN	NaN	NaN	NaN	NaN	NaN	NaN	252484	64021.4	338069	NaN	NaN	NaN	NaN	NaN	NaN	NaN	119264	NaN	NaN	NaN	NaN	NaN	NaN	NaN	NaN	NaN	NaN	NaN	NaN	NaN	NaN	101268	NaN	NaN	NaN	NaN	NaN	NaN	NaN	NaN	NaN
P29401	Homo sapiens	NaN	NaN	22575.9	NaN	NaN	NaN	NaN	NaN	493287	NaN	NaN	NaN	NaN	NaN	24057	NaN	NaN	NaN	NaN	NaN	NaN	NaN	NaN	NaN	NaN	NaN	NaN	NaN	NaN	NaN	NaN	NaN	NaN	NaN	19519.8	NaN	NaN	NaN	NaN	NaN	NaN	NaN	NaN	22944.9	NaN
Q96LL4	Homo sapiens	NaN	NaN	NaN	NaN	315527	NaN	NaN	NaN	NaN	NaN	NaN	NaN	NaN	NaN	NaN	392528	NaN	NaN	NaN	NaN	NaN	34541.9	NaN	NaN	NaN	NaN	NaN	NaN	NaN	NaN	NaN	NaN	NaN	NaN	125264	NaN	NaN	NaN	NaN	NaN	NaN	NaN	NaN	NaN	87546.2
Q5T1H1	Homo sapiens	NaN	NaN	NaN	NaN	1.67104e+06	NaN	NaN	NaN	NaN	NaN	NaN	NaN	NaN	NaN	NaN	NaN	640157	NaN	NaN	NaN	NaN	NaN	NaN	NaN	346541	NaN	NaN	NaN	NaN	NaN	NaN	NaN	NaN	NaN	NaN	NaN	194700	NaN	NaN	NaN	NaN	NaN	NaN	NaN	614303
Q8TDX7	Homo sapiens	NaN	NaN	NaN	341033	NaN	56708.3	NaN	NaN	NaN	NaN	NaN	NaN	NaN	NaN	NaN	335126	NaN	NaN	NaN	NaN	NaN	NaN	NaN	NaN	NaN	NaN	NaN	NaN	NaN	NaN	31718.1	NaN	NaN	NaN	NaN	NaN	NaN	NaN	NaN	NaN	NaN	NaN	NaN	200550	NaN
Q9P2Y5	Homo sapiens	NaN	NaN	NaN	NaN	NaN	NaN	NaN	NaN	NaN	NaN	NaN	NaN	NaN	NaN	NaN	NaN	NaN	NaN	NaN	NaN	89604.2	NaN	NaN	70131.2	NaN	NaN	NaN	NaN	101235	NaN	NaN	NaN	NaN	156366	NaN	NaN	NaN	NaN	43561	NaN	NaN	NaN	NaN	NaN	NaN
Q5TCQ9	Homo sapiens	NaN	NaN	NaN	149771	283772	NaN	NaN	203200	NaN	NaN	NaN	NaN	NaN	NaN	NaN	NaN	NaN	NaN	63848.5	NaN	NaN	NaN	NaN	NaN	77231.6	NaN	NaN	NaN	NaN	NaN	NaN	NaN	NaN	NaN	NaN	NaN	NaN	NaN	NaN	NaN	NaN	NaN	NaN	NaN	NaN
Q96R06	Homo sapiens	NaN	NaN	NaN	NaN	30999.6	NaN	NaN	NaN	NaN	NaN	NaN	NaN	33989.3	NaN	52966	NaN	NaN	NaN	NaN	NaN	23930.9	NaN	NaN	NaN	NaN	NaN	NaN	NaN	NaN	NaN	NaN	NaN	NaN	NaN	NaN	NaN	60790.5	NaN	NaN	NaN	NaN	NaN	NaN	NaN	NaN
P55084	Homo sapiens	NaN	NaN	NaN	NaN	NaN	189042	NaN	NaN	NaN	NaN	NaN	NaN	NaN	NaN	NaN	NaN	NaN	NaN	NaN	NaN	NaN	NaN	NaN	NaN	NaN	NaN	NaN	NaN	NaN	NaN	NaN	NaN	NaN	NaN	NaN	NaN	NaN	NaN	218764	542885	NaN	NaN	NaN	NaN	307575
Q9H694	Homo sapiens	NaN	NaN	NaN	NaN	156958	NaN	NaN	NaN	NaN	NaN	NaN	NaN	NaN	NaN	NaN	344054	NaN	NaN	NaN	NaN	NaN	NaN	NaN	NaN	17208	NaN	NaN	NaN	NaN	NaN	NaN	NaN	NaN	NaN	NaN	31678.5	NaN	NaN	NaN	NaN	NaN	NaN	NaN	NaN	NaN
Q9NYJ1	Homo sapiens	NaN	NaN	NaN	94444.7	NaN	NaN	NaN	NaN	NaN	NaN	NaN	NaN	69253.5	NaN	NaN	NaN	NaN	NaN	NaN	NaN	NaN	NaN	NaN	NaN	NaN	NaN	NaN	NaN	NaN	NaN	107993	NaN	NaN	NaN	NaN	NaN	NaN	NaN	NaN	700559	NaN	NaN	NaN	NaN	NaN
Q8WWV3	Homo sapiens	NaN	NaN	NaN	NaN	NaN	NaN	NaN	3969.14	289043	NaN	NaN	NaN	NaN	NaN	NaN	NaN	NaN	NaN	NaN	NaN	341786	NaN	NaN	NaN	NaN	NaN	NaN	NaN	NaN	NaN	NaN	NaN	NaN	NaN	NaN	NaN	NaN	NaN	NaN	NaN	NaN	95559.9	NaN	NaN	NaN
Q9Y5B0	Homo sapiens	NaN	NaN	NaN	NaN	NaN	NaN	NaN	NaN	NaN	NaN	NaN	NaN	NaN	94979.5	NaN	121463	31538.5	NaN	NaN	NaN	NaN	NaN	NaN	NaN	NaN	NaN	NaN	NaN	NaN	NaN	NaN	30289.2	NaN	NaN	NaN	NaN	NaN	NaN	NaN	NaN	NaN	NaN	NaN	NaN	NaN
Q9H0I3	Homo sapiens	NaN	NaN	NaN	NaN	NaN	394945	NaN	NaN	539390	NaN	NaN	NaN	NaN	NaN	NaN	NaN	NaN	NaN	NaN	NaN	NaN	NaN	NaN	NaN	NaN	NaN	NaN	NaN	NaN	NaN	NaN	NaN	NaN	NaN	NaN	NaN	NaN	NaN	NaN	NaN	NaN	NaN	636464	NaN	356095
Q92674	Homo sapiens	NaN	NaN	NaN	NaN	NaN	NaN	NaN	26929.7	NaN	NaN	NaN	NaN	NaN	NaN	NaN	NaN	NaN	NaN	29313.5	NaN	17059.4	NaN	NaN	NaN	NaN	NaN	NaN	NaN	NaN	NaN	NaN	NaN	NaN	NaN	NaN	80980.5	NaN	NaN	NaN	NaN	NaN	NaN	NaN	NaN	NaN
Q99467	Homo sapiens	435783	NaN	NaN	NaN	NaN	NaN	NaN	NaN	NaN	NaN	NaN	NaN	NaN	NaN	NaN	NaN	NaN	19706.5	NaN	NaN	NaN	31962	NaN	NaN	NaN	NaN	NaN	NaN	NaN	NaN	NaN	NaN	NaN	NaN	NaN	NaN	NaN	NaN	NaN	NaN	NaN	NaN	NaN	NaN	NaN
P10644	Homo sapiens	108669	NaN	NaN	NaN	NaN	NaN	NaN	NaN	NaN	NaN	NaN	NaN	NaN	NaN	NaN	NaN	NaN	NaN	NaN	NaN	NaN	NaN	NaN	NaN	NaN	42457.6	NaN	NaN	NaN	NaN	NaN	NaN	NaN	NaN	NaN	NaN	NaN	NaN	NaN	104767	NaN	NaN	NaN	NaN	NaN
Q9Y697	Homo sapiens	NaN	NaN	4.59187e+06	NaN	NaN	NaN	NaN	NaN	1.50787e+06	NaN	NaN	NaN	NaN	1.21984e+06	NaN	NaN	NaN	NaN	NaN	NaN	NaN	NaN	NaN	NaN	NaN	NaN	NaN	NaN	NaN	NaN	NaN	NaN	NaN	NaN	NaN	NaN	NaN	NaN	NaN	NaN	NaN	NaN	NaN	NaN	NaN
Q13428	Homo sapiens	NaN	NaN	NaN	NaN	NaN	NaN	NaN	NaN	NaN	NaN	NaN	NaN	NaN	NaN	NaN	NaN	NaN	NaN	NaN	NaN	NaN	NaN	NaN	NaN	NaN	NaN	NaN	NaN	NaN	141913	109956	NaN	NaN	NaN	NaN	NaN	NaN	NaN	NaN	99944	NaN	NaN	NaN	NaN	NaN
Q8NBT2	Homo sapiens	NaN	NaN	NaN	NaN	NaN	NaN	NaN	NaN	NaN	NaN	NaN	NaN	NaN	NaN	NaN	279980	NaN	NaN	NaN	NaN	NaN	NaN	NaN	NaN	43026.1	NaN	NaN	NaN	NaN	NaN	NaN	NaN	NaN	238597	NaN	NaN	NaN	NaN	NaN	NaN	NaN	NaN	NaN	NaN	NaN
Q5H8C1	Homo sapiens	NaN	NaN	NaN	NaN	NaN	NaN	NaN	NaN	NaN	1.75121e+06	NaN	NaN	NaN	NaN	NaN	NaN	NaN	1.16808e+06	NaN	NaN	NaN	NaN	NaN	NaN	NaN	NaN	NaN	NaN	NaN	NaN	NaN	NaN	NaN	NaN	NaN	NaN	NaN	NaN	NaN	NaN	1.36794e+06	NaN	NaN	NaN	NaN
Q14683	Homo sapiens	NaN	NaN	NaN	NaN	NaN	NaN	NaN	NaN	529381	NaN	244749	NaN	NaN	NaN	NaN	NaN	NaN	NaN	NaN	NaN	NaN	NaN	NaN	NaN	NaN	NaN	NaN	NaN	NaN	NaN	NaN	NaN	NaN	NaN	NaN	NaN	39265.7	NaN	NaN	NaN	NaN	NaN	NaN	NaN	NaN
Q9NP61	Homo sapiens	NaN	NaN	NaN	NaN	NaN	NaN	NaN	NaN	NaN	NaN	NaN	NaN	NaN	127404	NaN	NaN	NaN	NaN	NaN	NaN	NaN	NaN	NaN	NaN	NaN	NaN	NaN	NaN	NaN	NaN	NaN	95125.9	NaN	NaN	NaN	NaN	NaN	NaN	84419.4	NaN	NaN	NaN	NaN	NaN	NaN
Q29983	Homo sapiens	NaN	NaN	NaN	20839.5	NaN	NaN	NaN	NaN	NaN	NaN	NaN	NaN	NaN	NaN	NaN	NaN	NaN	NaN	NaN	NaN	NaN	NaN	33058.3	NaN	NaN	NaN	NaN	NaN	NaN	31250.2	NaN	NaN	NaN	NaN	NaN	NaN	NaN	NaN	NaN	NaN	NaN	NaN	NaN	NaN	NaN
Q5T3I0	Homo sapiens	NaN	NaN	NaN	NaN	NaN	NaN	NaN	NaN	NaN	NaN	NaN	NaN	NaN	NaN	56470.4	NaN	73336.2	NaN	NaN	NaN	NaN	NaN	NaN	NaN	NaN	NaN	NaN	NaN	NaN	NaN	86550.5	NaN	NaN	NaN	NaN	NaN	NaN	NaN	NaN	NaN	NaN	NaN	NaN	NaN	NaN
P51530	Homo sapiens	NaN	NaN	NaN	NaN	NaN	NaN	NaN	NaN	NaN	NaN	NaN	NaN	NaN	NaN	NaN	NaN	NaN	NaN	NaN	NaN	NaN	NaN	NaN	NaN	NaN	NaN	NaN	NaN	1.08602e+06	NaN	NaN	NaN	984873	NaN	679916	NaN	NaN	NaN	NaN	NaN	NaN	NaN	NaN	NaN	NaN
O75185	Homo sapiens	NaN	NaN	NaN	NaN	NaN	NaN	NaN	5.24628e+06	NaN	NaN	NaN	NaN	NaN	NaN	NaN	NaN	NaN	NaN	NaN	NaN	NaN	NaN	NaN	NaN	NaN	2.53413e+06	NaN	NaN	NaN	4.74715e+06	NaN	NaN	NaN	NaN	NaN	NaN	NaN	NaN	NaN	NaN	NaN	NaN	NaN	NaN	NaN
Q5DID0	Homo sapiens	NaN	NaN	NaN	NaN	NaN	NaN	NaN	NaN	NaN	NaN	NaN	NaN	NaN	NaN	NaN	NaN	NaN	28532.8	NaN	NaN	NaN	NaN	NaN	NaN	NaN	NaN	NaN	NaN	NaN	NaN	NaN	NaN	NaN	33619.4	NaN	NaN	NaN	NaN	NaN	NaN	NaN	NaN	NaN	NaN	71253.9
Q8N6K7	Homo sapiens	NaN	NaN	NaN	NaN	NaN	NaN	NaN	61975	NaN	NaN	NaN	NaN	NaN	NaN	NaN	NaN	NaN	53909.1	NaN	NaN	NaN	NaN	NaN	NaN	NaN	NaN	NaN	NaN	NaN	NaN	NaN	NaN	NaN	NaN	NaN	NaN	NaN	NaN	NaN	NaN	NaN	NaN	NaN	279475	NaN
Q4JDL3	Homo sapiens	NaN	NaN	NaN	NaN	NaN	NaN	NaN	NaN	1.76958e+06	NaN	NaN	NaN	NaN	NaN	NaN	NaN	NaN	805462	NaN	NaN	NaN	NaN	NaN	NaN	NaN	NaN	NaN	NaN	NaN	NaN	NaN	NaN	NaN	NaN	NaN	NaN	NaN	NaN	615101	NaN	NaN	NaN	NaN	NaN	NaN
Q7Z2Y8	Homo sapiens	NaN	312674	NaN	NaN	NaN	NaN	NaN	NaN	NaN	NaN	NaN	NaN	NaN	NaN	781203	NaN	NaN	NaN	NaN	NaN	NaN	NaN	NaN	NaN	NaN	NaN	NaN	NaN	NaN	NaN	NaN	NaN	NaN	NaN	NaN	NaN	NaN	NaN	NaN	NaN	NaN	NaN	NaN	NaN	NaN
Q9BY66	Homo sapiens	150631	NaN	NaN	NaN	NaN	NaN	NaN	NaN	NaN	NaN	NaN	117650	NaN	NaN	NaN	NaN	NaN	NaN	NaN	NaN	NaN	NaN	NaN	NaN	NaN	NaN	NaN	NaN	NaN	NaN	NaN	NaN	NaN	NaN	NaN	NaN	NaN	NaN	NaN	NaN	NaN	NaN	NaN	NaN	NaN
Q8N9W4	Homo sapiens	NaN	NaN	NaN	NaN	NaN	NaN	NaN	NaN	27708.3	NaN	NaN	NaN	NaN	NaN	NaN	NaN	NaN	NaN	NaN	NaN	NaN	NaN	NaN	NaN	NaN	NaN	NaN	NaN	NaN	NaN	NaN	NaN	NaN	NaN	NaN	NaN	NaN	NaN	NaN	NaN	NaN	NaN	49909.7	NaN	NaN
Q9UKX3	Homo sapiens	NaN	NaN	NaN	NaN	NaN	NaN	NaN	NaN	39478.2	NaN	NaN	NaN	NaN	NaN	NaN	NaN	NaN	NaN	NaN	NaN	NaN	NaN	NaN	70418.6	NaN	NaN	NaN	NaN	NaN	NaN	NaN	NaN	NaN	NaN	NaN	NaN	NaN	NaN	NaN	NaN	NaN	NaN	NaN	NaN	NaN
Q9NU22	Homo sapiens	NaN	NaN	NaN	NaN	463233	NaN	NaN	NaN	NaN	NaN	NaN	NaN	198866	NaN	NaN	NaN	NaN	NaN	NaN	NaN	NaN	NaN	NaN	NaN	NaN	NaN	NaN	NaN	NaN	NaN	NaN	NaN	NaN	NaN	NaN	NaN	NaN	NaN	NaN	NaN	NaN	NaN	NaN	NaN	NaN
P02763	Homo sapiens	NaN	NaN	159879	107571	NaN	NaN	NaN	NaN	NaN	NaN	NaN	NaN	NaN	NaN	NaN	NaN	NaN	NaN	NaN	NaN	NaN	NaN	NaN	NaN	NaN	NaN	NaN	NaN	NaN	NaN	NaN	NaN	NaN	NaN	NaN	NaN	NaN	NaN	NaN	NaN	NaN	NaN	NaN	NaN	NaN
A8MZF0	Homo sapiens	NaN	NaN	NaN	NaN	211151	NaN	NaN	NaN	NaN	NaN	NaN	NaN	NaN	NaN	NaN	NaN	NaN	NaN	NaN	NaN	NaN	NaN	NaN	NaN	NaN	NaN	NaN	NaN	NaN	NaN	NaN	NaN	NaN	NaN	NaN	NaN	NaN	NaN	NaN	NaN	NaN	NaN	NaN	114013	NaN
Q9GZR1	Homo sapiens	NaN	NaN	NaN	NaN	118025	NaN	NaN	NaN	NaN	NaN	NaN	NaN	NaN	NaN	NaN	NaN	NaN	NaN	NaN	NaN	NaN	NaN	NaN	NaN	NaN	NaN	NaN	NaN	NaN	42173.9	NaN	NaN	NaN	NaN	NaN	NaN	NaN	NaN	NaN	NaN	NaN	NaN	NaN	NaN	NaN
Q92736	Homo sapiens	NaN	NaN	NaN	NaN	NaN	NaN	NaN	NaN	NaN	NaN	NaN	NaN	NaN	NaN	NaN	NaN	159011	NaN	NaN	NaN	NaN	120029	NaN	NaN	NaN	NaN	NaN	NaN	NaN	NaN	NaN	NaN	NaN	NaN	NaN	NaN	NaN	NaN	NaN	NaN	NaN	NaN	NaN	NaN	NaN
P43355	Homo sapiens	NaN	NaN	NaN	NaN	NaN	NaN	NaN	NaN	452886	NaN	NaN	NaN	NaN	NaN	NaN	NaN	NaN	NaN	NaN	NaN	NaN	NaN	NaN	NaN	NaN	NaN	NaN	NaN	NaN	NaN	NaN	NaN	NaN	NaN	NaN	NaN	NaN	NaN	NaN	NaN	NaN	NaN	457047	NaN	NaN
Q9NYL2	Homo sapiens	NaN	NaN	NaN	NaN	NaN	NaN	NaN	NaN	NaN	306902	NaN	NaN	NaN	NaN	NaN	NaN	NaN	NaN	NaN	NaN	NaN	NaN	NaN	NaN	NaN	10261.7	NaN	NaN	NaN	NaN	NaN	NaN	NaN	NaN	NaN	NaN	NaN	NaN	NaN	NaN	NaN	NaN	NaN	NaN	NaN
Q8NHP6	Homo sapiens	NaN	NaN	NaN	NaN	NaN	NaN	NaN	13828.3	NaN	NaN	NaN	NaN	NaN	NaN	NaN	NaN	NaN	NaN	NaN	NaN	NaN	NaN	NaN	NaN	NaN	NaN	NaN	NaN	NaN	NaN	NaN	NaN	NaN	NaN	NaN	22607.7	NaN	NaN	NaN	NaN	NaN	NaN	NaN	NaN	NaN
Q9HBL8	Homo sapiens	NaN	NaN	NaN	NaN	NaN	NaN	NaN	NaN	NaN	NaN	NaN	NaN	NaN	NaN	NaN	NaN	NaN	NaN	NaN	NaN	NaN	NaN	NaN	NaN	NaN	NaN	NaN	NaN	NaN	NaN	NaN	NaN	NaN	NaN	NaN	NaN	NaN	317352	NaN	NaN	NaN	NaN	245979	NaN	NaN
Q8TD43	Homo sapiens	NaN	40575.2	NaN	NaN	NaN	NaN	NaN	NaN	NaN	NaN	NaN	NaN	NaN	NaN	NaN	NaN	NaN	NaN	NaN	NaN	NaN	NaN	NaN	NaN	NaN	NaN	NaN	NaN	NaN	NaN	NaN	NaN	NaN	NaN	NaN	NaN	NaN	NaN	NaN	NaN	37183.4	NaN	NaN	NaN	NaN
P69905	Homo sapiens	NaN	NaN	NaN	NaN	NaN	NaN	NaN	13782856	NaN	NaN	NaN	NaN	NaN	NaN	NaN	6.65236e+06	NaN	NaN	NaN	NaN	NaN	NaN	NaN	NaN	NaN	NaN	NaN	NaN	NaN	NaN	NaN	NaN	NaN	NaN	NaN	NaN	NaN	NaN	NaN	NaN	NaN	NaN	NaN	NaN	NaN
Q9H6X5	Homo sapiens	NaN	NaN	NaN	NaN	NaN	NaN	NaN	NaN	NaN	NaN	36276.5	NaN	NaN	NaN	NaN	NaN	NaN	NaN	NaN	NaN	NaN	NaN	NaN	NaN	NaN	NaN	NaN	NaN	NaN	NaN	NaN	NaN	NaN	NaN	NaN	NaN	NaN	NaN	NaN	69714.9	NaN	NaN	NaN	NaN	NaN
A6NGJ6|A6NI03|A6NLI5	Homo sapiens	NaN	NaN	NaN	NaN	NaN	NaN	NaN	NaN	NaN	NaN	NaN	NaN	NaN	NaN	NaN	NaN	NaN	19326.8	NaN	NaN	NaN	NaN	NaN	NaN	NaN	NaN	NaN	NaN	NaN	NaN	NaN	NaN	NaN	NaN	NaN	NaN	NaN	NaN	NaN	NaN	NaN	NaN	50875.1	NaN	NaN
P19622	Homo sapiens	NaN	NaN	NaN	NaN	NaN	NaN	NaN	1.45349e+06	NaN	NaN	NaN	NaN	NaN	NaN	NaN	NaN	NaN	NaN	NaN	NaN	NaN	NaN	NaN	NaN	NaN	NaN	NaN	NaN	NaN	NaN	NaN	NaN	NaN	NaN	NaN	NaN	NaN	NaN	NaN	NaN	NaN	NaN	NaN	NaN	NaN
O95905	Homo sapiens	NaN	NaN	NaN	NaN	NaN	57595.3	NaN	NaN	NaN	NaN	NaN	NaN	NaN	NaN	NaN	NaN	NaN	NaN	NaN	NaN	NaN	NaN	NaN	NaN	NaN	NaN	NaN	NaN	NaN	NaN	NaN	NaN	NaN	NaN	NaN	NaN	NaN	NaN	NaN	NaN	NaN	NaN	NaN	NaN	NaN
P63165	Homo sapiens	NaN	NaN	NaN	NaN	NaN	NaN	NaN	NaN	NaN	NaN	NaN	NaN	NaN	NaN	NaN	NaN	NaN	NaN	NaN	NaN	NaN	NaN	NaN	NaN	NaN	NaN	NaN	NaN	NaN	NaN	NaN	NaN	NaN	NaN	NaN	NaN	NaN	NaN	NaN	172773	NaN	NaN	NaN	NaN	NaN
Q8N465	Homo sapiens	NaN	NaN	NaN	NaN	NaN	NaN	NaN	NaN	NaN	NaN	NaN	NaN	NaN	NaN	NaN	785319	NaN	NaN	NaN	NaN	NaN	NaN	NaN	NaN	NaN	NaN	NaN	NaN	NaN	NaN	NaN	NaN	NaN	NaN	NaN	NaN	NaN	NaN	NaN	NaN	NaN	NaN	NaN	NaN	NaN
Q86YN6	Homo sapiens	NaN	NaN	169495	NaN	NaN	NaN	NaN	NaN	NaN	NaN	NaN	NaN	NaN	NaN	NaN	NaN	NaN	NaN	NaN	NaN	NaN	NaN	NaN	NaN	NaN	NaN	NaN	NaN	NaN	NaN	NaN	NaN	NaN	NaN	NaN	NaN	NaN	NaN	NaN	NaN	NaN	NaN	NaN	NaN	NaN
Q6ZR62	Homo sapiens	NaN	NaN	NaN	NaN	NaN	NaN	NaN	NaN	NaN	NaN	NaN	NaN	NaN	297928	NaN	NaN	NaN	NaN	NaN	NaN	NaN	NaN	NaN	NaN	NaN	NaN	NaN	NaN	NaN	NaN	NaN	NaN	NaN	NaN	NaN	NaN	NaN	NaN	NaN	NaN	NaN	NaN	NaN	NaN	NaN
Q9Y2L8	Homo sapiens	NaN	NaN	NaN	NaN	NaN	NaN	NaN	NaN	NaN	1.58029e+06	NaN	NaN	NaN	NaN	NaN	NaN	NaN	NaN	NaN	NaN	NaN	NaN	NaN	NaN	NaN	NaN	NaN	NaN	NaN	NaN	NaN	NaN	NaN	NaN	NaN	NaN	NaN	NaN	NaN	NaN	NaN	NaN	NaN	NaN	NaN
Q9UQP3	Homo sapiens	NaN	NaN	78012.5	NaN	NaN	NaN	NaN	NaN	NaN	NaN	NaN	NaN	NaN	NaN	NaN	NaN	NaN	NaN	NaN	NaN	NaN	NaN	NaN	NaN	NaN	NaN	NaN	NaN	NaN	NaN	NaN	NaN	NaN	NaN	NaN	NaN	NaN	NaN	NaN	NaN	NaN	NaN	NaN	NaN	NaN
Q8IYY4	Homo sapiens	NaN	NaN	NaN	NaN	143589	NaN	NaN	NaN	NaN	NaN	NaN	NaN	NaN	NaN	NaN	NaN	NaN	NaN	NaN	NaN	NaN	NaN	NaN	NaN	NaN	NaN	NaN	NaN	NaN	NaN	NaN	NaN	NaN	NaN	NaN	NaN	NaN	NaN	NaN	NaN	NaN	NaN	NaN	NaN	NaN
Q9BXU7	Homo sapiens	NaN	NaN	NaN	NaN	NaN	NaN	NaN	NaN	NaN	NaN	NaN	NaN	NaN	NaN	NaN	838157	NaN	NaN	NaN	NaN	NaN	NaN	NaN	NaN	NaN	NaN	NaN	NaN	NaN	NaN	NaN	NaN	NaN	NaN	NaN	NaN	NaN	NaN	NaN	NaN	NaN	NaN	NaN	NaN	NaN
Q8N5H7	Homo sapiens	NaN	NaN	NaN	NaN	NaN	NaN	NaN	NaN	NaN	NaN	NaN	NaN	NaN	NaN	NaN	NaN	NaN	NaN	NaN	NaN	NaN	NaN	NaN	NaN	NaN	NaN	NaN	NaN	NaN	NaN	NaN	NaN	NaN	NaN	36542.9	NaN	NaN	NaN	NaN	NaN	NaN	NaN	NaN	NaN	NaN
Q9Y6Q9	Homo sapiens	NaN	NaN	371888	NaN	NaN	NaN	NaN	NaN	NaN	NaN	NaN	NaN	NaN	NaN	NaN	NaN	NaN	NaN	NaN	NaN	NaN	NaN	NaN	NaN	NaN	NaN	NaN	NaN	NaN	NaN	NaN	NaN	NaN	NaN	NaN	NaN	NaN	NaN	NaN	NaN	NaN	NaN	NaN	NaN	NaN
A0A096NRY9|A0A2I3MQM2|A0A2I3MS71|A0A2I3N3I4|A0A2I3NBA1|Q3I224	Papio anubis OX=9555	1.5138e+07	8.42346e+06	7.00577e+07	6.57886e+07	8.15962e+07	4.07991e+07	6.08767e+06	1.08073e+07	2.03904e+07	2.50156e+07	4.78516e+07	6.12062e+06	4.62599e+07	3.36178e+07	8.04572e+07	1.37414e+08	1.64279e+07	1.17409e+07	6.39925e+06	5.78635e+06	1.23378e+07	2.38459e+07	5.82918e+06	1.22013e+07	9.7493e+06	4.73404e+06	1.04987e+07	8.59885e+06	3.77106e+06	5.38589e+07	3.27552e+07	3.23622e+07	4.59139e+07	9.59477e+06	4.29371e+07	3.49272e+07	2.65197e+07	1.81357e+07	2.6557e+07	2.25768e+08	5.42475e+06	5.38334e+06	4.57067e+07	2.95693e+07	2.59642e+07
A0A096NA18|A0A096P029|A0A2I3M836|A0A2I3NA70|B0CM48	Papio anubis OX=9555	879393	2.03447e+06	3.74948e+06	2.97899e+06	2.73059e+06	2.52344e+06	297416	9.84888e+06	938768	2.2352e+06	4.51917e+06	164683	3.83464e+06	2.32431e+06	1.96847e+06	2.37877e+06	1.07484e+06	413496	279268	326209	163337	922710	398312	941667	455567	453597	2.72337e+06	15568.3	158650	1.54062e+06	773907	1.14937e+06	1.55074e+06	512904	1.58415e+06	1.14281e+06	1.10832e+06	1.58263e+06	1.21649e+06	9.98516e+06	159226	372183	2.47716e+06	3.04979e+06	2.15641e+06
A0A096MT78|B0CM64	Papio anubis OX=9555	416607	1.59812e+06	4.75436e+06	4.44208e+06	6.4373e+06	2.66278e+06	294618	2.03041e+06	2.68242e+06	2.71164e+06	1.63929e+06	290819	1.88597e+06	1.03926e+06	1.48063e+06	7.63169e+06	614267	348616	185142	368707	242831	836385	179256	640023	343016	643131	516598	170568	76516.3	3.06891e+06	1.63452e+06	1.66333e+06	1.58186e+06	161964	661889	2.12697e+06	2.24915e+06	1.68218e+06	2.04396e+06	1.45891e+07	180444	123548	3.76401e+06	3.46274e+06	2.49354e+06
A0A096NBU6|A0A2I3LVH5|A0A2I3MPP9|A9CAZ0	Papio anubis OX=9555	NaN	742220	NaN	329731	144361	217860	50842.8	NaN	264378	411779	944738	54653.4	NaN	294314	520244	374854	456798	128934	NaN	81258.9	125792	182409	NaN	245820	247103	76167.6	116619	79915.7	105240	390524	200246	287455	213621	82583.7	232315	168373	NaN	174500	352145	NaN	NaN	197341	207512	120273	243357
A0A2I3LKI3|A0A2I3LKZ4|A0A2I3MEB7|A0A2I3MRW2|A0A2I3NEA3	Papio anubis OX=9555	364347	NaN	252661	209949	NaN	86485.5	75410.7	60476.1	194897	184752	147731	78080.8	190684	182636	NaN	487612	NaN	86500.8	108525	NaN	127184	138996	126987	NaN	123174	177183	59805.1	105493	NaN	102001	220212	NaN	95742.8	76682.6	164414	NaN	NaN	100448	NaN	217894	116148	181789	NaN	214424	157727
A0A096N5Q7|A9RA86	Papio anubis OX=9555	775476	NaN	210101	NaN	595253	NaN	NaN	4.0394e+06	NaN	130466	NaN	NaN	NaN	NaN	NaN	675403	214137	NaN	NaN	276097	NaN	NaN	141362	309662	NaN	NaN	NaN	NaN	127727	NaN	NaN	NaN	NaN	411580	NaN	NaN	430789	NaN	NaN	557185	344398	NaN	NaN	236616	NaN
A0A096N402|A0A2I3MX97|A9L947	Papio anubis OX=9555	36454.5	22840.4	84755.5	60992.6	239750	NaN	NaN	NaN	21390.7	79443.6	NaN	NaN	81459.4	NaN	NaN	NaN	25595.9	NaN	NaN	NaN	NaN	NaN	NaN	NaN	NaN	17637.6	NaN	NaN	NaN	NaN	NaN	NaN	NaN	NaN	NaN	NaN	NaN	NaN	NaN	93026.1	13291.4	NaN	32574.8	31758.7	NaN
A0A2I3MW99|A0A2I3N1Z7|A0A2I3N5Z6	Papio anubis OX=9555	3292.03	NaN	NaN	NaN	3672.47	3699.17	NaN	2188.52	20773.3	NaN	11464.3	NaN	29164.2	16524.2	NaN	NaN	38929	NaN	NaN	8130.33	NaN	NaN	NaN	NaN	NaN	NaN	NaN	NaN	NaN	36458.3	NaN	NaN	22299.1	NaN	NaN	NaN	NaN	NaN	NaN	NaN	NaN	NaN	NaN	NaN	NaN
A0A096N5T8	Papio anubis OX=9555	593679	554994	2.15081e+06	627386	926295	461828	267643	1.46736e+06	474323	692846	265170	329532	709151	325805	360655	928466	432451	298887	196280	321096	286362	565759	382231	463552	408761	358672	559298	222271	155830	635925	383254	176880	449539	425301	462345	450054	641107	556527	554016	3.40609e+06	516317	504987	538575	894262	980682
A0A096NV00	Papio anubis OX=9555	2.73727e+06	3.84373e+06	2.92791e+06	2.9937e+06	2.56696e+06	2.36011e+06	1.23073e+06	3.53669e+06	2.92243e+06	2.68086e+06	1.35354e+06	1.20888e+06	4.28154e+06	2.99126e+06	3.63604e+06	5.30719e+06	3.22238e+06	1.36505e+06	646458	1.85477e+06	1.63892e+06	2.27903e+06	1.16645e+06	1.76339e+06	1.24909e+06	1.35137e+06	1.22561e+06	1.07717e+06	751461	3.50085e+06	1.6403e+06	1.46293e+06	2.00893e+06	1.58848e+06	2.27972e+06	2.34897e+06	2.48546e+06	3.1842e+06	3.17899e+06	9.29106e+06	1.39011e+06	1.90264e+06	2.59218e+06	5.151e+06	2.23575e+06
A0A2I3M017	Papio anubis OX=9555	638942	1.73787e+07	2.18541e+06	5.89634e+06	3.05429e+06	4.23128e+06	1.58599e+07	2.93634e+07	2.06252e+07	1.98889e+07	9.16692e+06	532465	2.63571e+07	1.77114e+07	2.50529e+07	777448	1.89802e+07	1.86485e+07	233662	1.71856e+06	1.57123e+06	2.4183e+07	9.10295e+06	1.48984e+07	5.10299e+06	1.62628e+06	805466	9.35034e+06	5.24019e+06	2.20658e+07	2.3029e+07	4.94629e+06	747949	1.55171e+07	3.14451e+06	2.06172e+07	1.25387e+07	4.96009e+06	8.91435e+06	1.93915e+06	5.27555e+06	2.7351e+07	8.5349e+07	8.53594e+07	1.29297e+07
A0A096P648	Papio anubis OX=9555	360351	1.97556e+06	2.62334e+06	751821	765946	1.13298e+06	70270.4	248438	323141	671018	3.66324e+06	79966.8	2.06135e+06	1.48073e+06	1.65734e+06	897073	1.12584e+06	170224	127559	143961	485546	447875	145728	469504	288739	78097.1	202338	171277	103578	721552	478058	595650	752253	141126	528640	314385	562649	410640	731303	4.57056e+06	102232	54032.5	2.32478e+06	796144	893666
A0A096MYN2	Papio anubis OX=9555	5.78237e+06	2.06414e+07	2.71591e+07	3.17717e+07	8.17229e+07	4.34525e+07	7.44039e+06	4.20703e+07	5.18631e+07	8.53493e+07	1.9264e+07	9.52235e+06	3.33256e+07	5.1729e+07	4.71733e+07	4.86161e+07	1.96882e+07	2.23763e+07	5.70747e+06	8.00294e+06	9.15204e+06	1.88802e+07	9.56616e+06	2.14564e+07	1.28803e+07	7.93891e+06	2.08272e+07	1.95924e+07	4.0535e+06	6.13573e+07	3.7139e+07	2.85907e+07	2.07077e+07	8.67258e+06	2.0357e+07	4.36917e+07	3.39248e+07	8.45208e+07	7.49773e+07	1.47674e+08	7.56481e+06	5.61858e+06	5.10273e+07	3.62543e+07	5.25837e+07
A0A096NA85	Papio anubis OX=9555	2.64821e+06	385437	6.64079e+06	3.47418e+06	4.09385e+06	539002	281876	402643	222593	1.70626e+06	3.4008e+06	655205	1.20178e+06	1.54234e+06	2.05697e+06	5.19277e+06	1.06701e+06	232633	493684	345340	328931	641436	517514	267914	574789	716213	713709	379324	229292	1.33103e+06	842070	399298	1.49928e+06	148715	1.25235e+06	218828	944606	657870	783690	4.58201e+06	401642	343531	264593	1.9473e+06	1.53259e+06
A0A096MVE4	Papio anubis OX=9555	130703	666615	1.36977e+06	948771	502088	1.67145e+06	274375	2.18347e+06	1.11689e+06	1.59149e+06	1.02607e+06	343412	893041	497497	1.30177e+06	2.20571e+06	291845	154495	386919	124065	281921	633839	186876	267662	288900	341996	107071	347223	17067.6	403666	367516	189570	333109	38684.8	375593	935022	490945	470338	493659	1.17832e+06	150804	28387.3	518349	722506	521774
A0A096NIL5	Papio anubis OX=9555	6.0084e+07	4.88685e+06	1.18222e+07	8.52112e+06	1.74618e+07	4.2886e+06	548591	7.11e+06	3.9775e+06	5.23856e+06	5.55765e+06	4.27707e+07	7.15709e+06	4.77311e+06	8.80343e+06	1.77151e+07	3.62249e+06	593406	2.24272e+07	531839	661281	779873	698369	551055	617374	686230	878972	619604	294168	1.00233e+08	4.07837e+06	3.88485e+06	3.55222e+06	729599	5.26998e+06	4.03527e+06	5.23794e+06	4.05557e+06	4.53776e+06	1.59754e+07	719831	638165	5.487e+06	6.1461e+06	5.94898e+06
A0A096NQK0	Papio anubis OX=9555	2.05108e+07	4.95816e+07	5.85087e+07	6.03275e+07	9.72331e+07	5.59346e+07	6.42977e+06	6.77002e+07	3.39737e+07	5.41147e+07	7.33379e+07	7.58952e+06	7.91632e+07	4.87298e+07	7.04505e+07	1.71682e+08	4.48083e+07	1.9147e+07	6.26112e+06	1.28624e+07	1.40669e+07	1.77757e+07	8.59064e+06	1.46546e+07	1.69574e+07	1.43535e+07	2.82125e+07	1.32229e+07	4.18132e+06	9.61244e+07	3.55848e+07	3.98109e+07	3.25293e+07	9.92362e+06	5.27951e+07	3.4294e+07	7.31144e+07	5.27192e+07	5.46816e+07	90416907	9.80463e+06	7.62173e+06	7.03545e+07	5.88185e+07	7.67148e+07
A0A096MMC4	Papio anubis OX=9555	3.02014e+06	1.25496e+06	3.86986e+06	3.66568e+06	3.54628e+06	1.50435e+06	1.30258e+06	2.55492e+06	1.90117e+06	3.97255e+06	2.63027e+06	1.69794e+06	4.11999e+06	1.90801e+06	1.40671e+06	2.67525e+06	1.44387e+06	1.25445e+06	945252	1.65746e+06	827140	3.60092e+06	829446	1.72227e+06	1.63879e+06	1.2417e+06	959047	1.50354e+06	799597	5.21009e+06	3.21533e+06	2.10671e+06	2.54075e+06	1.25739e+06	2.97365e+06	2.94152e+06	3.1025e+06	1.71609e+06	4.03022e+06	6.48216e+06	2.98185e+06	2.39026e+06	1.60674e+06	2.45649e+06	3.36047e+06
A0A096NTZ4	Papio anubis OX=9555	488390	1.07646e+06	1.7651e+06	1.39844e+06	1.97675e+06	577639	447359	1.81618e+06	1.5231e+06	1.91819e+06	1.78109e+06	453394	1.52918e+06	1.1918e+06	1.69209e+06	2.43668e+06	1.37145e+06	582939	435233	456887	316600	1.14881e+06	504100	545382	507303	668705	590504	436269	274698	2.56808e+06	843644	1.14511e+06	935433	304674	1.01586e+06	1.06602e+06	1.62733e+06	825852	1.51984e+06	7.87282e+06	412436	398759	1.48048e+06	1.06797e+06	2.41252e+06
A0A0A0MU10	Papio anubis OX=9555	454050	1.43982e+06	2.82818e+06	2.50075e+06	1.93473e+06	974033	326885	1.11182e+06	649799	876052	1.18632e+06	307389	1.14972e+06	1.69463e+06	2.31663e+06	1.84414e+06	1.0163e+06	252325	226242	227837	311377	444884	160564	284431	331059	564159	483708	319263	204453	402907	848215	629280	442511	238494	575780	706411	618496	486490	631377	1.24282e+06	265242	208740	1.05795e+06	2.39047e+06	2.14367e+06
A0A096P3G2	Papio anubis OX=9555	250075	902397	1.89098e+06	1.23813e+06	2.69257e+06	1.88862e+06	198481	1.34698e+06	1.57525e+06	1.60598e+06	1.62969e+06	152027	1.38197e+06	1.92797e+06	1.55376e+06	4.03414e+06	1.03807e+06	398400	291768	326741	581853	664395	361294	303392	264097	276030	249204	159071	298259	2.09313e+06	1.40219e+06	999180	913874	364625	2.22354e+06	1.64082e+06	1.00141e+06	1.28503e+06	1.06275e+06	7.21922e+06	181348	36118.5	1.95897e+06	1.8182e+06	2.19377e+06
A0A096MYK4	Papio anubis OX=9555	1.36242e+06	1.36041e+06	1.95822e+06	1.8394e+06	668244	110019	683227	1.13718e+07	1.45952e+06	869597	2.44302e+06	454855	867021	1.04024e+06	1.18371e+06	1.77856e+06	1.17446e+06	507869	451791	516943	384053	3.23686e+06	583726	1.20079e+06	435048	447569	346211	362688	142353	636498	915764	931310	652951	269661	839130	1.72888e+06	2.17633e+06	1.08052e+06	419470	1.66195e+06	348180	731492	1.18768e+06	2.31916e+06	1.01664e+06
A0A0A0MVW2	Papio anubis OX=9555	1.11434e+06	1.04897e+06	2.29115e+06	1.6694e+06	1.6904e+06	299271	436015	2.01949e+06	1.08552e+06	1.08815e+06	1.75467e+06	382853	1.88578e+06	1.2864e+06	1.67944e+06	1.50498e+06	809094	519882	367729	407100	284912	762022	794194	434468	329490	382977	572091	393432	266984	950226	404759	436203	862901	423555	784709	630009	671184	942502	777912	802310	565052	575607	722388	1.37184e+06	1.02054e+06
A0A2I3MSR5	Papio anubis OX=9555	490232	1.05906e+06	993860	2.15437e+06	1.54068e+06	502760	431025	3.32258e+06	397905	1.39777e+06	1.10711e+06	208026	1.18603e+06	1.25952e+06	1.46637e+06	1.98042e+06	697015	473075	392631	314353	330407	711444	393130	612494	504620	319928	554035	410629	412163	1.09025e+06	1.03916e+06	679487	622785	364321	927257	635273	581795	729781	835532	1.29198e+06	360731	592451	1.00759e+06	673204	1.61789e+06
A0A096NFF1	Papio anubis OX=9555	248458	1.14632e+06	1.01594e+06	1.82527e+06	1.55054e+06	1.91435e+06	182973	1.57348e+06	1.07079e+06	913573	2.14511e+06	260516	1.22448e+06	1.10437e+06	1.64909e+06	2.90395e+06	588907	585640	208576	972284	618249	1.05034e+06	96089.5	905452	702474	109390	500172	226874	119231	1.80916e+06	1.04299e+06	1.32132e+06	474471	252561	644316	2.40092e+06	1.18641e+06	978413	1.15541e+06	918181	166826	151512	2.03222e+06	1.07677e+06	1.17815e+06
A0A096P2I8	Papio anubis OX=9555	3.45691e+07	4.01102e+07	7.62231e+07	8.92289e+07	6.86504e+07	3.24451e+07	9.06952e+06	5.5458e+07	5.08309e+07	3.69192e+07	4.76794e+07	1.88156e+07	4.29037e+07	2.46142e+07	4.76861e+07	1.18797e+08	1.82092e+07	1.24182e+07	6.19051e+06	1.11306e+07	1.00861e+07	2.14309e+07	8.81678e+06	1.38947e+07	1.28467e+07	1.86721e+07	2.4865e+07	7.92782e+06	3.25144e+06	4.26059e+07	4.21393e+07	3.12327e+07	2.06923e+07	6.30444e+06	2.11325e+07	3.41679e+07	3.20892e+07	2.72874e+07	4.33847e+07	1.13089e+08	8.54621e+06	5.09436e+06	3.64134e+07	1.41871e+08	2.48588e+07
A0A096N0G7	Papio anubis OX=9555	6.47607e+06	6.85554e+06	7.88804e+06	1.13013e+07	4.08369e+07	8.84026e+06	2.18068e+06	2.62558e+07	7.93469e+06	1.09153e+07	8.92613e+06	1.68734e+06	9.60993e+06	7.24318e+06	1.00768e+07	3.4425e+07	7.12237e+06	2.4692e+06	1.57963e+06	2.45096e+06	1.96666e+06	3.51349e+06	1.7448e+06	2.43963e+06	2.1414e+06	3.05908e+06	3.9609e+06	1.98943e+06	1.47001e+06	1.33974e+07	6.51826e+06	7.21521e+06	6.38751e+06	1.65163e+06	5.49419e+06	7.55127e+06	8.64006e+06	8.36722e+06	1.25494e+07	2.3398e+07	1.83479e+06	1.08954e+06	1.02304e+07	1.10488e+07	1.09777e+07
A0A096N101	Papio anubis OX=9555	6.24386e+06	4.9038e+06	1.65178e+07	1.00803e+07	4.10025e+07	1.08005e+07	617741	4.22696e+07	3.46015e+06	9.99961e+06	3.30419e+07	5.18837e+06	1.08121e+07	1.24387e+07	1.24559e+07	5.34132e+07	9.13247e+06	1.15924e+06	1.57694e+06	2.04895e+06	1.24336e+06	3.9061e+06	2.56616e+06	1.67503e+06	1.97735e+06	947043	1.97887e+06	1.31664e+06	256239	1.9267e+07	4.8512e+06	4.44548e+06	1.13937e+07	1.59228e+06	3.29646e+07	3.59804e+06	1.27779e+07	8.83242e+06	1.40274e+07	4.22715e+07	4.47604e+06	798051	9.73513e+06	1.59812e+07	1.62573e+07
A0A096MZB4	Papio anubis OX=9555	1.13973e+06	1.31177e+06	8.58196e+06	3.71609e+06	2.11564e+06	3.1405e+06	225177	5.80971e+06	1.66449e+06	1.68918e+06	2.95841e+06	430310	3.2843e+06	1.92249e+06	2.26441e+06	2.85074e+06	1.13647e+06	428610	42942.2	330783	2.21554e+06	1.48799e+06	586418	317874	390090	377782	156367	1.17384e+06	232524	2.85234e+06	1.05461e+06	780671	1.23005e+06	257764	5.44815e+06	2.3454e+06	2.94348e+06	1.35645e+06	2.5783e+06	7.02621e+06	283510	398739	3.50107e+06	2.98728e+06	5.29792e+06
A0A096NFN2	Papio anubis OX=9555	762451	3.56993e+06	1.56404e+07	1.86889e+06	1.11213e+06	3.30011e+06	1.06637e+06	1.05793e+07	2.22615e+06	3.75767e+06	3.73704e+06	994638	8.3128e+06	4.84183e+06	5.25347e+06	995466	4.49578e+06	1.82236e+06	1.41764e+06	468900	1.02858e+06	1.69384e+06	658133	1.34373e+06	1.51118e+06	1.07673e+06	1.963e+06	2.64046e+06	663584	1.11012e+07	2.41035e+06	4.48186e+06	2.20692e+06	691916	1.63865e+06	2.29882e+06	2.99514e+06	2.25496e+06	3.71516e+06	2.83987e+07	252099	525974	2.65358e+06	1.06787e+06	2.01355e+06
A0A096MRA9	Papio anubis OX=9555	732464	46061.1	532813	59410	2.18888e+06	61635.2	444972	1.06744e+06	79741.1	2.70957e+06	1.00126e+06	165240	657376	1.62211e+06	853322	3.96794e+06	332072	606675	410038	633881	166866	1.54498e+06	688258	336151	393305	373010	125208	694989	46231.7	2.67031e+06	726466	149829	823363	162287	3.30134e+06	161251	771220	1.64152e+06	1.07226e+06	5.16083e+06	547298	121505	29373	269349	1.76296e+06
A0A2I3N9M4	Papio anubis OX=9555	611557	449677	384997	132301	934770	131025	820429	988099	55056.4	571534	484320	477620	127752	116687	176736	341782	170424	567261	699303	517582	310987	454263	441542	624703	447769	282270	488594	333354	457134	525775	146492	331052	305678	379027	695308	301982	176188	69152	253870	409608	830827	1.18023e+06	115557	127155	356761
A0A096N207	Papio anubis OX=9555	598369	110210	1.29228e+06	1.25841e+06	793205	725286	394174	476278	3.62672e+06	567144	2.19088e+06	479517	910012	605739	2.24314e+06	1.22243e+06	1.35294e+06	979617	484012	603651	489649	2.53511e+06	858254	833540	504413	808383	422479	2.04125e+06	128467	165230	378375	162378	595262	453542	800462	331615	3.03917e+06	1.20457e+06	4.34322e+06	6.68774e+06	392963	489347	1.08452e+06	919837	580010
A0A0A0MX79	Papio anubis OX=9555	76276.7	1.11057e+06	1.5517e+06	310479	1.02996e+06	336295	45086.8	1.16699e+06	836938	276533	243196	215909	184256	436610	926921	3.3489e+06	311927	90552.9	116770	58698.4	275775	430430	242067	69252.5	109312	278882	50636.2	196535	51728.6	382948	176377	266057	92878.4	87629.6	316279	261492	767442	1.14123e+06	108355	2.50524e+06	59081.1	59879.6	470794	1.68404e+06	844157
A0A2I3MJ94	Papio anubis OX=9555	1.20966e+07	5.44494e+07	8.17721e+07	6.49051e+07	9.77044e+07	1.22333e+08	2.05865e+07	6.69956e+07	7.67037e+07	5.10083e+07	8.88534e+07	1.53588e+07	5.63921e+07	7.36464e+07	4.46802e+07	7.59498e+07	3.11166e+07	2.32221e+07	2.16525e+07	9.53561e+06	1.61788e+07	1.09526e+07	2.03898e+07	2.90288e+07	1.36346e+07	2.36567e+07	2.73018e+07	9.19869e+06	1.04219e+07	7.32059e+07	7.30796e+07	9.17418e+07	2.02288e+07	1.48644e+07	7.8692e+07	1.09124e+08	4.03353e+07	2.85482e+07	3.78394e+07	4.77687e+07	1.54665e+07	9.36306e+06	6.30805e+07	5.9123e+07	7.98858e+07
A0A2I3MNL4	Papio anubis OX=9555	6.02394e+06	1.25373e+06	2.52925e+06	3.61873e+06	4.05771e+06	990824	577325	2.25409e+06	2.85038e+06	3.533e+06	3.6731e+06	1.49623e+06	4.49318e+06	3.77089e+06	2.00446e+06	4.35485e+06	3.75058e+06	832821	566990	1.04356e+06	1.53062e+06	841934	1.27356e+06	798965	920351	1.60746e+06	701100	3.34211e+06	495415	3.82646e+06	1.08022e+06	1.82654e+06	1.48155e+06	755662	2.43091e+06	748372	957094	1.57892e+06	2.6403e+06	8.97888e+06	1.13552e+06	1.18447e+06	1.20881e+06	2.63631e+06	4.25222e+06
A0A096NHX0	Papio anubis OX=9555	2.13812e+06	5.15744e+06	1.87099e+07	2.01018e+07	2.29904e+07	7.54201e+06	1.88185e+06	2.26218e+07	8.62557e+06	1.78764e+07	7.34811e+06	1.34443e+06	6.82304e+06	1.10257e+07	1.0623e+07	3.72717e+07	4.45354e+06	2.65759e+06	871273	3.1344e+06	1.30125e+06	3.70972e+06	1.34733e+06	3.6828e+06	2.92529e+06	2.74943e+06	3.19055e+06	1.59209e+06	639292	1.86122e+07	8.32816e+06	5.27624e+06	9.00887e+06	939191	8.00198e+06	1.31207e+07	1.47412e+07	1.56464e+07	1.01815e+07	3.2804e+07	1.49965e+06	627278	1.71345e+07	1.31689e+07	1.1877e+07
B0CM49	Papio anubis OX=9555	1.66321e+06	1.60366e+06	5.59366e+06	3.59325e+06	5.11382e+06	2.12045e+06	2.61835e+06	7.07013e+06	4.08267e+06	6.34126e+06	2.95174e+06	2.8573e+06	3.00266e+06	3.42004e+06	1.89125e+06	9.5373e+06	2.60748e+06	2.07859e+06	1.42533e+06	1.75661e+06	1.79335e+06	4.05695e+06	1.53869e+06	1.95256e+06	1.7285e+06	2.29435e+06	2.37642e+06	1.32602e+06	1.01486e+06	4.51976e+06	3.18146e+06	2.20009e+06	2.46994e+06	2.36663e+06	2.67985e+06	3.44681e+06	8.0349e+06	5.89892e+06	5.9785e+06	2.07219e+07	1.86266e+06	1.63267e+06	3.30726e+06	4.48813e+06	5.06882e+06
A0A096NMI2	Papio anubis OX=9555	1.02066e+06	1.42065e+07	2.83877e+07	2.33372e+07	4.70502e+07	2.45339e+07	1.93814e+06	9.47021e+07	3.48184e+07	5.11909e+07	1.88262e+07	2.22368e+06	1.4633e+07	3.22838e+07	2.0452e+07	4.62061e+07	1.71516e+07	7.06228e+06	820956	5.55297e+06	5.76011e+06	7.34492e+06	1.57704e+06	8.62431e+06	4.70527e+06	3.97489e+06	8.31886e+06	4.49864e+06	882425	5.70068e+07	3.11437e+07	1.25186e+07	1.99254e+07	1.7046e+06	1.16076e+07	4.5314e+07	5.60727e+07	5.34301e+07	2.90721e+07	1.31915e+08	1.44644e+06	1.31624e+06	4.79023e+07	2.45053e+07	4.24149e+07
A0A2I3LCN6	Papio anubis OX=9555	575294	869460	1.88281e+06	2.92201e+06	968975	484849	652452	1.81042e+06	591573	1.05244e+06	692729	722715	792156	906931	1.11093e+06	466650	529931	335674	362025	240015	307032	636297	838422	240458	476922	689542	408623	410242	223725	427180	170267	296536	119367	616160	338034	314732	179292	234434	355860	28245.4	551741	636207	642640	1.31141e+06	1.04093e+06
A0A096MQ49	Papio anubis OX=9555	357092	365117	4.40683e+06	1.41954e+06	1.56659e+06	780631	204459	1.87188e+06	5.47529e+06	1.4358e+06	1.9239e+06	85262.1	1.25491e+06	1.81142e+06	856783	2.39225e+06	675420	142659	126264	147564	225076	775208	50111.9	189967	117301	680765	327554	583754	165429	687872	744555	445191	386854	55124.4	1.11709e+06	200093	1.0301e+06	1.43533e+06	2.07048e+06	9.6014e+06	131143	95362.2	725749	2.31917e+06	1.09426e+06
A0A2I3MZX8	Papio anubis OX=9555	249966	1.88878e+06	1.08709e+06	1.5089e+06	1.99766e+06	1.6927e+06	319195	1.03013e+06	1.15114e+06	1.61386e+06	419436	135965	1.03327e+06	1.76133e+06	951260	2.59749e+06	843744	811318	302389	295155	619021	322424	144170	851141	662734	337786	926660	404035	604013	951775	1.80121e+06	1.2411e+06	727900	395513	661462	1.30408e+06	671566	1.29826e+06	564929	263526	125686	381622	1.65088e+06	592468	875794
A0A096P4M9	Papio anubis OX=9555	138236	557084	448373	1.10752e+06	2.17912e+06	892417	476751	3.32566e+06	346587	1.23101e+06	835204	202051	1.07265e+06	888340	842322	1.14188e+06	359525	805970	253225	296100	420755	402526	215588	1.66769e+06	1.12108e+06	251506	731807	58741.3	147197	1.82614e+06	1.14045e+06	1.38645e+06	972094	123791	1.27511e+06	1.07309e+06	366706	536527	560486	2.81635e+06	86297.7	51801.2	790938	1.74653e+06	838168
A0A096N3M5	Papio anubis OX=9555	3.99263e+07	4.60268e+07	9.91858e+07	1.11754e+08	3.59797e+07	2.48219e+07	2.65569e+06	1.0812e+07	1.87911e+07	1.89793e+07	4.06807e+07	4.10267e+06	5.3693e+07	2.93786e+07	5.7661e+07	5.78251e+07	3.8762e+07	7.23586e+06	3.60615e+06	5.18673e+06	6.70564e+06	5.93128e+06	2.9257e+06	4.26721e+06	9.41354e+06	1.50287e+07	7.87948e+06	1.97279e+07	1.07031e+07	3.12786e+07	1.19172e+07	4.18679e+07	1.60824e+07	2.6661e+06	2.18594e+07	1.5932e+07	1.39699e+07	1.82297e+07	4.16624e+07	5.77818e+07	2.26604e+06	1.40859e+07	2.04763e+07	1.19104e+08	2.36653e+07
A0A2I3LZ64	Papio anubis OX=9555	5.61621e+06	1.14016e+06	5.63645e+06	6.28429e+06	6.3706e+06	1.44871e+06	989582	7.41329e+06	962120	3.37127e+06	7.30772e+06	1.42667e+06	2.32645e+06	4.57379e+06	3.2292e+06	7.80331e+06	3.12333e+06	714255	1.25105e+06	836034	676615	1.10215e+06	1.11631e+06	511249	1.37814e+06	1.34692e+06	2.03622e+06	614364	637553	2.95481e+06	1.36322e+06	986811	2.32785e+06	580087	3.55274e+06	1.45062e+06	2.34447e+06	1.84166e+06	1.71851e+06	9.50666e+06	1.09193e+06	824356	1.47044e+06	3.01783e+06	2.9691e+06
A0A2I3MAI0	Papio anubis OX=9555	4.11553e+06	888637	381398	1.50735e+06	2.28355e+06	487511	556503	1.51311e+06	449214	876087	2.19152e+06	821514	684578	932543	1.28771e+06	3.39727e+06	295861	276049	716861	372411	364253	383718	700385	161974	497981	603302	589559	719991	470455	1.4551e+06	410219	45165.5	618902	225583	910497	277450	969194	716004	694760	4.08172e+06	325312	853281	411944	861558	637098
A0A096N0V1	Papio anubis OX=9555	1.00363e+06	470046	1.04983e+06	1.11987e+06	882556	1.41146e+06	415264	3.63109e+06	829008	1.13512e+06	1.06604e+06	335184	1.5679e+06	1.80232e+06	998270	1.9402e+06	1.18609e+06	459408	227770	261097	426431	1.05041e+06	411308	628320	484120	274073	309724	322977	238694	937603	799422	291075	330709	372360	268943	648277	961545	842615	777487	2.87123e+06	343000	392891	2.7244e+06	1.8753e+06	1.10007e+06
A0A096MTM6	Papio anubis OX=9555	998587	4.17302e+06	1.1982e+06	2.07392e+06	1.74281e+06	1.47845e+06	322093	1.39452e+07	992466	1.20349e+06	1.53489e+06	130154	2.84709e+06	756551	1.04976e+06	2.20975e+06	1.39356e+06	311437	477298	453157	618889	660511	82569.4	559285	694564	612455	664888	497612	353596	1.68557e+06	660542	919023	651847	232580	1.44394e+06	564526	888027	875426	1.63818e+06	1.6153e+06	273680	397559	797649	1.13715e+06	1.0553e+06
A0A096NJJ1	Papio anubis OX=9555	957806	2.612e+06	8.86616e+06	4.27626e+06	5.13265e+06	4.08665e+06	544809	4.51719e+06	3.87217e+06	4.17165e+06	3.54559e+06	401824	3.93845e+06	4.34039e+06	4.40938e+06	1.34548e+07	1.48798e+06	356517	304141	222845	327423	744425	373849	446308	254022	624988	322392	490377	247458	5.82073e+06	1.49188e+06	1.03082e+06	1.89087e+06	566398	2.59761e+06	3.17217e+06	3.31232e+06	3.23062e+06	1.43136e+06	1.22139e+07	354680	699672	2.94972e+06	6.21986e+06	3.68021e+06
A0A096NAT9	Papio anubis OX=9555	534590	811481	1.36305e+06	929420	535883	829760	154780	1.8501e+06	528457	1.06783e+06	711779	210740	1.06905e+06	990770	1.97629e+06	1.32389e+06	1.25886e+06	384625	109310	162618	155629	177638	291292	312961	194301	140709	124399	324901	122122	945855	191534	520107	506619	246011	264008	583578	473561	614625	612798	1.43974e+06	233611	449509	1.4458e+06	1.1616e+06	943534
A0A096P5C2	Papio anubis OX=9555	503976	758136	2.52004e+06	2.1454e+06	2.72978e+06	799898	511946	923302	1.37618e+06	2.06149e+06	1.21705e+06	1.01855e+06	913952	840578	852189	2.56737e+06	608619	397447	488913	570006	289105	1.21467e+06	514414	530753	412708	754832	507269	638532	382386	1.63185e+06	838271	1.32808e+06	940728	559596	956458	894365	998839	1.87714e+06	1.70254e+06	1.57751e+07	636240	172247	1.66992e+06	1.93168e+06	1.49865e+06
A0A2I3MG96	Papio anubis OX=9555	503929	1.7373e+06	2.44836e+06	786536	2.34198e+06	1.68507e+06	188511	962574	566523	748429	1.90143e+06	142991	2.73711e+06	2.52205e+06	640302	502891	1.48607e+06	482093	328538	283235	289825	429422	180935	345472	558002	587912	457909	735778	343848	1.24408e+06	949994	897117	272793	429615	782198	141585	871106	800158	911859	463871	342386	679318	1.91398e+06	2.14141e+06	2.51553e+06
A0A096MSN0	Papio anubis OX=9555	503770	3.26676e+06	5.40493e+06	6.26057e+06	6.53941e+06	4.32516e+06	250487	6.35594e+06	2.5669e+06	2.25706e+06	3.06746e+06	200777	5.27687e+06	3.48459e+06	4.94124e+06	4.14428e+06	1.92757e+06	470822	180661	213943	400517	763481	274404	774927	328427	746907	429477	249678	341692	3.90037e+06	3.05164e+06	2.53333e+06	2.16781e+06	277764	855431	2.43204e+06	2.445e+06	1.48842e+06	2.10461e+06	7.5416e+06	273230	164963	5.74667e+06	5.09208e+06	3.92319e+06
A0A2I3MLG2	Papio anubis OX=9555	377412	1.14325e+06	1.26473e+06	1.64081e+06	819750	589151	492187	1.53412e+06	477248	1.22389e+06	703533	266037	781837	1.40605e+06	1.11501e+06	1.1208e+06	644694	305372	264864	268336	198665	417338	162341	290029	299814	792486	709939	720164	347391	826491	598382	638580	311330	174143	616718	501831	422764	319665	766451	134331	228988	318648	481587	1.13453e+06	650363
A0A0A0MUI2	Papio anubis OX=9555	349498	3.11358e+06	3.08026e+06	3.49179e+06	3.09173e+06	4.65135e+06	1.93059e+06	3.18318e+06	3.4588e+06	2.5868e+06	6.52023e+06	540517	4.8803e+06	6.80285e+06	3.99433e+06	8.71871e+06	4.43361e+06	1.08294e+06	2.1451e+06	1.91257e+06	3.32691e+06	1.95067e+06	1.01938e+06	1.1499e+06	490756	530940	2.51794e+06	528786	1.48391e+06	6.20354e+06	4.20411e+06	3.45596e+06	2.13411e+06	1.78954e+06	263266	4.28341e+06	2.46199e+06	455978	4.3516e+06	4.04586e+06	565865	1.83978e+06	3.32196e+06	2.35254e+06	2.06209e+06
A0A096NGJ9	Papio anubis OX=9555	2.95719e+07	1.04732e+08	9.43612e+07	7.58204e+07	1.86673e+08	8.61537e+07	1.7652e+07	2.24763e+07	7.89664e+07	6.41815e+07	8.04832e+07	1.99398e+07	7.52816e+07	8.63087e+07	8.74147e+07	2.44881e+08	4.21659e+07	3.38616e+07	1.68882e+07	1.7141e+07	2.81611e+07	2.83551e+07	2.00048e+07	3.4393e+07	3.50373e+07	2.81627e+07	4.5845e+07	2.45845e+07	8.26634e+06	1.10454e+08	6.32694e+07	7.79578e+07	4.63346e+07	1.98954e+07	4.03904e+07	7.19137e+07	7.7334e+07	6.71028e+07	8.8289e+07	293802854	1.79377e+07	1.29554e+07	9.62075e+07	6.20429e+07	1.05924e+08
A0A096MR70	Papio anubis OX=9555	1.24904e+07	6.28102e+06	8.32639e+07	1.02531e+08	5.12649e+08	5.65889e+07	7.49939e+06	1.99842e+08	9.6604e+06	6.84418e+07	9.85234e+07	1.34578e+07	6.1868e+07	7.15468e+07	5.07156e+07	4.52533e+08	3.38405e+07	7.80385e+06	1.59202e+07	1.51639e+07	1.62403e+06	4.31659e+07	2.56007e+07	1.79243e+07	1.20598e+07	1.97106e+06	3.65954e+06	1.23267e+07	756666	2.09276e+08	3.57158e+07	7.56678e+06	6.89448e+07	7542489	1.13498e+08	3.84473e+07	2.93047e+08	2.27317e+08	182013360	1.3545e+09	2.16947e+07	2.52496e+06	4.55464e+07	4.90114e+07	1.43949e+08
A0A096MZW7	Papio anubis OX=9555	1.09651e+07	2.80632e+06	7.36976e+06	1.75516e+07	1.33861e+07	2.64659e+06	2.02484e+06	6.08916e+07	1.47304e+07	1.82436e+07	7.54217e+06	5.73193e+06	1.38448e+07	1.24561e+07	2.76837e+07	3.29832e+07	4.52227e+06	1.17322e+07	1.20945e+07	3.38447e+06	1.17749e+07	5.88172e+06	7.88039e+06	2.10037e+06	1.03812e+07	2.51329e+06	1.75046e+06	1.93813e+06	621016	2.03376e+07	7.37116e+06	1.99483e+06	5.78075e+06	2.73857e+06	2.58139e+07	4.05575e+06	3.79171e+06	5.78977e+06	9.45784e+06	4.88048e+07	4.91324e+06	2.64448e+06	7.98196e+06	1.03588e+07	2.49891e+07
A0A096NRK5	Papio anubis OX=9555	9.21689e+06	3.00217e+07	1.2366e+08	8.26788e+07	6.90665e+07	3.16576e+07	5.112e+06	557425	6.33129e+07	5.21399e+07	7.01097e+07	7.98691e+06	3.73987e+07	1.58745e+07	4.50199e+07	6.67994e+07	2.07254e+07	5.30857e+06	4.62619e+06	8.51413e+06	1.71978e+06	1.36574e+07	1.12615e+07	3.6706e+06	7.51256e+06	9.62569e+06	6.9269e+06	3.30586e+06	1.12543e+06	4.82722e+07	1.47622e+07	1.26576e+07	2.54188e+07	8222601	2.17188e+07	1.99907e+07	2.06165e+07	9.06395e+06	1.25918e+07	45264.6	4.77672e+06	7.50737e+06	4.02446e+07	9.08846e+07	3.77452e+07
A0A096NB08	Papio anubis OX=9555	5.54378e+06	87414566	3.76135e+07	58213485	2.19489e+07	1.30214e+07	1.49254e+07	57880240	8.07635e+06	2.00662e+07	1.16167e+07	9.9617e+06	5.28049e+07	3.95197e+07	2.92892e+07	59846252	3.95016e+07	1.26321e+07	2.3687e+07	1.87176e+07	1.25312e+07	2.98719e+07	21097203	1.75931e+07	1.72191e+07	2.41504e+07	1.49717e+07	2.12998e+07	7.11188e+06	5.57708e+07	1.94135e+07	3.03206e+07	1.34583e+07	9.85842e+06	2.38662e+07	17065997	31525586	3.12427e+07	3.09903e+07	1.41649e+07	4.09221e+06	5701902	2.45934e+07	4.23245e+07	5.41512e+07
A0A096MLA1	Papio anubis OX=9555	4.35747e+06	1.04867e+06	4.27907e+06	4.09896e+06	7.51836e+06	2.01007e+06	831986	1.38399e+06	1.63177e+06	2.77717e+06	3.04659e+06	713155	2.06709e+06	2.32623e+06	2.90159e+06	3.12981e+06	2.16862e+06	671719	691487	1.00721e+06	711027	2.01192e+06	965720	548334	1.30175e+06	882328	1.21407e+06	604761	466798	1.27286e+06	1.12585e+06	780675	1.82078e+06	897557	2.0514e+06	1.53672e+06	1.85855e+06	1.21733e+06	2.85795e+06	8.67488e+06	913046	1.43157e+06	292777	4.36414e+06	3.91123e+06
A0A096P167	Papio anubis OX=9555	4.10102e+06	918451	5.08291e+06	4.40327e+06	2.68132e+06	1.39904e+06	504142	2.38906e+06	1.24775e+06	1.30192e+06	4.31765e+06	949887	3.24163e+06	2.65198e+06	3.15249e+06	6.7339e+06	2.00176e+06	305558	669515	745064	339848	629603	621377	236871	966946	834732	741578	678010	329528	2.81583e+06	758627	2.1104e+06	2.5141e+06	356596	2.58595e+06	1.0408e+06	1.56579e+06	1.36493e+06	2.65662e+06	1.27581e+07	388556	465476	1.01372e+06	3.30578e+06	1.23356e+06
A0A096NCA1	Papio anubis OX=9555	3.8416e+06	2.5861e+06	4.26571e+06	4.5052e+06	1.62548e+06	4.49619e+06	1.19055e+06	2.27506e+06	2.43591e+06	3.19389e+06	3.10917e+06	1.60017e+06	2.52426e+06	3.06228e+06	3.57777e+06	7.16534e+06	2.06777e+06	1.58842e+06	1.73542e+06	1.0372e+06	853026	1.9465e+06	1.50746e+06	1.96857e+06	1.60173e+06	1.7534e+06	1.06034e+06	946744	1.31571e+06	3.15737e+06	2.24353e+06	1.52711e+06	1.85156e+06	828060	2.30513e+06	1.82559e+06	3.18623e+06	1.20608e+06	3.12125e+06	3.52594e+06	1.22953e+06	1.45269e+06	2.06002e+06	2.38432e+06	3.45727e+06
A9L951	Papio anubis OX=9555	2.97118e+06	1.02381e+07	6.43281e+06	5.69019e+06	3.47406e+07	6.55174e+06	984141	3.48101e+06	9.56922e+06	9.27243e+06	6.895e+06	1.27836e+06	9.40912e+06	9.72147e+06	7.67994e+06	7.87369e+06	4.34507e+06	1.95712e+06	1.39052e+06	1.42081e+06	1.33917e+06	2.29812e+06	1.3343e+06	1.31622e+06	2.33545e+06	2.11828e+06	2.61967e+06	1.27047e+06	1.12159e+06	6.90841e+06	3.70156e+06	2.61519e+06	2.85082e+06	1.37158e+06	3.60967e+06	6.1581e+06	5.2206e+06	4.53217e+06	4.59864e+06	1.45143e+07	1.14233e+06	1.55021e+06	7.7227e+06	1.72818e+07	1.03095e+07
A0A096MQD5	Papio anubis OX=9555	2.81152e+06	1.20314e+07	1.69829e+07	1.33124e+07	4.42334e+06	6.07305e+06	1.59931e+06	4.99678e+06	1.53889e+06	1.01845e+07	9.60574e+06	1.44888e+06	1.48168e+07	1.0274e+07	1.82606e+07	1.36691e+07	7.03409e+06	2.29111e+06	1.88744e+06	2.44234e+06	3.60569e+06	2.76648e+06	2.16591e+06	4.22571e+06	2.15117e+06	1.85563e+06	2.48426e+06	1.3079e+06	1.01409e+06	1.01571e+07	1.15357e+07	8.56748e+06	1.62021e+07	5.09842e+06	1.25267e+07	4.09878e+06	8.51197e+06	8.4802e+06	1.06385e+07	1.31564e+06	1.71707e+06	1.09499e+06	9.19278e+06	1.58447e+07	1.12803e+07
A0A2I3LTK5	Papio anubis OX=9555	2.23983e+06	572673	3.69655e+06	3.45902e+06	3.30763e+06	1.08763e+06	370157	6.72859e+06	144895	1.77424e+06	4.99774e+06	614222	983066	2.24506e+06	1.75712e+06	3.29764e+06	1.31124e+06	53841.1	291426	264618	308417	350787	410908	55024.2	269886	587098	753685	72124.6	25781.1	2.08215e+06	735805	953657	1.51957e+06	122960	1.61825e+06	689980	1.00163e+06	727683	512036	6.22855e+06	302001	296972	484801	1.72837e+06	1.55213e+06
A0A2I3M0E8	Papio anubis OX=9555	1.64758e+06	2.52749e+07	420190	4.95545e+07	441857	8.65037e+06	44049	89494.1	3.25923e+08	5.73904e+07	340421	275126	2.34932e+07	474999	6.71089e+07	281729	157819	51287.5	2.04115e+06	160881	3.69098e+06	5.66829e+06	231120	4.49437e+06	5.52455e+06	2.74575e+06	1.58794e+06	5.6344e+06	920348	2.38232e+07	1.91358e+07	1.121e+07	3.25885e+06	978137	1.95574e+07	3.10077e+07	1.38438e+06	2.22496e+07	5.81398e+07	2.80741e+06	722562	1.32071e+06	4.13087e+07	1.651e+07	1.48839e+07
A0A096NDU3	Papio anubis OX=9555	1.57435e+06	265482	1.22503e+06	1.05589e+06	5.11745e+06	521168	799973	7.00068e+06	642065	1.51844e+06	2.06623e+06	404277	2.02587e+06	855185	869762	3.27362e+06	653104	1.11282e+06	847212	884854	628191	1.60648e+06	709589	1.80016e+06	1.58308e+06	496828	892879	868331	296033	2.2416e+06	972047	668278	1.11827e+06	711592	2.20652e+06	1.17651e+06	597976	1.15125e+06	1.45692e+06	6.74373e+06	780081	267158	754439	2.57985e+06	533278
A0A096N4A6	Papio anubis OX=9555	1.44515e+06	196980	5.23193e+06	6.20692e+06	2.58607e+06	1.4038e+06	520041	3.91482e+06	601155	3.39761e+06	7.51632e+06	367707	1.28342e+06	3.05993e+06	2.68238e+06	7.99487e+06	2.65671e+06	574542	477953	751200	479005	166812	470249	322794	641334	856272	1.0114e+06	824865	354450	4.86306e+06	529030	622448	2.24911e+06	301278	4.06846e+06	575149	1.91925e+06	1.18534e+06	1.33768e+06	6.45358e+06	327597	358568	1.54613e+06	3.26251e+06	2.16397e+06
A0A2I3MAJ6	Papio anubis OX=9555	1.33068e+06	4.61806e+06	9.60175e+06	6.12135e+06	4.4086e+06	4.97249e+06	690946	4.1352e+06	5.09937e+06	4.16595e+06	1.17228e+07	922245	6.78026e+06	6.09012e+06	6.1736e+06	1.30184e+07	6.11453e+06	1.17873e+06	487335	2.55344e+06	1.08116e+06	3.02045e+06	742972	1.79121e+06	1.66551e+06	1.7706e+06	2.83674e+06	1.97654e+06	173202	7.45406e+06	4.01725e+06	3.71046e+06	6.24626e+06	1.02995e+06	6.34652e+06	2.11351e+06	2.21838e+06	4.65585e+06	3.60687e+06	2.04413e+07	735933	726932	2.29666e+06	5.94972e+06	5.92507e+06
A0A2I3N0K0	Papio anubis OX=9555	1.31869e+06	2.2838e+06	7.24489e+06	1.40894e+06	7.13017e+06	4.69415e+06	480488	995916	7.29065e+06	1.63104e+06	1.6893e+06	555949	1.02577e+07	1.45692e+07	4.89763e+06	9.85424e+06	1.93968e+06	849353	456725	529055	1.26479e+06	1.2117e+06	393817	708510	504460	1.42759e+06	1.66863e+06	748042	460935	7.0879e+06	558547	906517	2.87822e+06	851506	1.39757e+06	3.69612e+06	982375	943663	661441	2.37403e+07	886650	416530	8.47446e+06	6.6388e+06	1.03659e+06
A0A096N7W3	Papio anubis OX=9555	1.18377e+06	111190	1.38665e+07	1.24988e+07	1.14119e+07	7.93439e+06	1.6072e+06	4.06197e+06	3.32975e+06	7.09492e+06	7.84995e+06	482181	2.98142e+07	341152	313378	1.5843e+07	272424	1.26671e+06	1.66247e+06	1.17655e+06	889463	1.06776e+06	786449	1.35208e+06	2.01858e+06	2.07354e+06	2.30169e+06	715261	3.25115e+06	2.648e+07	7.56112e+06	7.54764e+06	1.52105e+07	925396	8.20863e+06	5.30404e+06	6.11365e+06	3.07382e+06	1.44313e+07	257592	1.46406e+06	1.98835e+06	476466	110838	9.71125e+06
A0A0A0MWA1	Papio anubis OX=9555	1.15127e+06	2.00071e+06	3.01351e+06	2.35894e+06	2.18481e+06	2.28129e+06	904744	5.48665e+06	1.26388e+06	2.57302e+06	2.6241e+06	704150	2.20981e+06	4.91264e+06	3.24531e+06	2.02181e+06	748047	1.45976e+06	1.08623e+06	441932	842438	3.42955e+06	1.04581e+06	2.43767e+06	1.39492e+06	1.22259e+06	1.56376e+06	505316	121294	3674103	3.64943e+06	1.97577e+06	1.91398e+06	543705	1992743	544874	6.15485e+06	4.59353e+06	3.79768e+06	9169450	367572	548739	1.43811e+06	2.5811e+06	1.90688e+06
A0A2I3MSP6	Papio anubis OX=9555	1.11029e+06	622016	1.46149e+06	1.07523e+06	2.32053e+06	816630	691852	2.52028e+06	1.02571e+06	1.27185e+06	689065	661424	1.08433e+06	1.23326e+06	1.02781e+06	1.65508e+06	1.09038e+06	575085	368737	551841	248331	649811	505275	865268	618713	695901	869760	545663	342047	978276	384574	566359	423819	266602	682119	826804	1.24974e+06	570061	765209	3.45556e+06	850107	341671	1.24526e+06	1.14489e+06	1.3226e+06
A0A096NTG6	Papio anubis OX=9555	1.06864e+06	4.01198e+06	3.31579e+06	2.83365e+06	5.02396e+06	441482	467944	66471.5	1.2974e+06	1.64586e+06	1.54271e+06	472957	5.49501e+06	3.02211e+06	967154	6.78046e+06	3.79608e+06	786338	405819	951921	752056	436177	230125	591485	673116	581484	609697	573665	404102	4.71621e+06	1.8016e+06	1.71719e+06	1.46349e+06	599306	3.07839e+06	892457	2.12508e+06	349299	3.13049e+06	671753	212760	596638	2.21047e+06	3.10891e+06	863808
A0A2I3LK80	Papio anubis OX=9555	979585	825598	1.06132e+06	781612	1.30242e+06	709875	253326	1.03974e+06	1.73421e+06	672573	899494	415075	1.11187e+06	535622	1.25867e+06	1.07607e+06	615160	314152	140646	248193	316251	1.10544e+06	436495	328158	344095	945960	309931	445680	107018	816764	166029	252552	282792	263724	310978	450435	956178	386619	906467	5.62547e+06	342348	457382	905017	1.11065e+06	1.2262e+06
A0A096NR25	Papio anubis OX=9555	856348	1.13803e+06	4.27404e+06	4.02041e+06	5.36876e+06	985406	405611	138538	1.60809e+06	2.15736e+06	4.4697e+06	749509	830737	943946	1.5676e+06	1.02443e+07	492031	403536	425499	534034	186364	839515	515126	466988	705252	481990	807074	360860	137156	2.07554e+06	1.07391e+06	717420	739979	347667	658327	2.64165e+06	1.26656e+06	1.27313e+06	2.08568e+06	7.30187e+06	268521	177600	2.4564e+06	1.96612e+06	2.43705e+06
A0A2I3LEJ7	Papio anubis OX=9555	767177	1.80037e+06	1.33178e+06	1.20936e+06	1.18774e+06	612640	187598	625737	7.24708e+06	3.51462e+06	4.54119e+06	940176	5.06004e+06	5.53726e+06	6.07883e+06	1.81437e+06	1.22812e+06	1.8198e+06	586406	1.00928e+06	1.71302e+06	750294	202817	1.98625e+06	1.38366e+06	1.3414e+06	1.29927e+06	331768	465113	4.10986e+06	5.18283e+06	3.09736e+06	1.92782e+06	544318	659642	717733	5.29855e+06	3.091e+06	4946500	4.8642e+06	373823	143881	4.83001e+06	1.22035e+06	3.51689e+06
A0A2I3N0L7	Papio anubis OX=9555	750875	5.88897e+06	7.44778e+06	3.42087e+06	4.63432e+06	3.16902e+06	1.32419e+06	2.14388e+07	3.3645e+06	1.9652e+06	1.97386e+06	536195	9.41013e+06	4.79489e+06	2.58969e+06	3.45217e+06	5.47745e+06	1.31328e+06	1.86649e+06	746601	1.29623e+06	737420	620591	1.48033e+06	1.27804e+06	1.09476e+06	2.46585e+06	3.02736e+06	1.12268e+06	4.27789e+06	3.93698e+06	3.27636e+06	2.54194e+06	1.25383e+06	99784.2	4.17804e+06	3.7545e+06	3.70524e+06	4.48138e+06	426674	196310	708195	4.98719e+06	2.86186e+06	3.21131e+06
A0A096NWG9	Papio anubis OX=9555	697815	1.82391e+06	1.27793e+06	1.23434e+06	2.03567e+06	970689	297038	1.02258e+06	1.32657e+06	1.60404e+06	818670	173279	2.58342e+06	1.00813e+06	1.35031e+06	2.33855e+06	2.12664e+06	465251	198258	404123	220794	776302	233671	493023	532170	664109	616117	698242	177756	1.16302e+06	907887	692234	801903	389631	841602	980174	1.42161e+06	1.36337e+06	1.53583e+06	2.57008e+06	385464	884698	1.57752e+06	4.51206e+06	1.48675e+06
A0A096P1D6	Papio anubis OX=9555	692127	37870.8	1.23456e+06	826696	570273	172840	37405.6	113560	108831	330292	1.74802e+06	235093	186796	631882	305497	863623	227075	58175.8	112929	86864	79541.5	95662.9	198691	178193	82488.2	80230.1	164010	55618.8	100278	417502	60129.5	49306.4	655296	147585	293305	194675	1.07133e+06	713236	277925	2.44259e+06	95906.9	108742	408368	484385	559978
A0A096NLF4	Papio anubis OX=9555	629556	4.36774e+06	1.19505e+06	2.76633e+06	2.829e+06	3.15782e+06	384736	6.69975e+06	1.95571e+06	1.39123e+06	2.10655e+06	148873	3.9763e+06	2.66477e+06	5.09181e+06	1.27349e+06	1.85966e+06	170109	298155	492550	1.41668e+06	312865	541333	266675	1.16001e+06	660528	2.1547e+06	457538	230052	1.45227e+06	188451	2.2457e+06	649715	626238	248042	1.6229e+06	295088	231355	1.46188e+06	2.24357e+06	548288	615361	3.48865e+06	2.1374e+06	2.94989e+06
A0A096MSA8	Papio anubis OX=9555	479106	2.23872e+06	973064	684795	736748	996085	451250	1.98233e+06	1.02661e+06	1.4067e+06	848497	326567	1.53702e+06	1.42021e+06	1.82786e+06	2.77607e+06	1.06417e+06	356810	358156	283122	506913	520988	320910	476101	277102	358467	333014	326555	240216	1.63821e+06	1.58114e+06	1.2537e+06	1.25159e+06	351862	641840	739284	1.62994e+06	1.0861e+06	811986	8621622	114483	166709	1.51289e+06	1.07347e+06	1.2797e+06
A0A2I3N502	Papio anubis OX=9555	462027	1.56629e+06	3.30603e+06	4.67333e+06	7.01663e+06	1.37057e+06	751047	963630	1.62768e+06	1.67361e+06	3.79521e+06	477539	977120	1.7255e+06	1.90557e+06	5.32775e+06	1.86883e+06	699157	636319	694431	285252	675018	204264	290701	313216	360644	734912	557677	342160	1.90955e+06	622807	1.0113e+06	1.38361e+06	97177.2	2.55689e+06	1.75756e+06	1.04304e+06	1.12562e+06	1.62005e+06	3.24606e+06	457370	390858	739506	2.72192e+06	4.77482e+06
A0A2I3N819	Papio anubis OX=9555	427222	715520	2.36288e+06	2.0099e+06	1.05228e+06	676234	330883	1.30963e+06	990097	1.42481e+06	672502	267407	870608	472632	1.05219e+06	1.49828e+06	471866	212331	237462	204194	380291	531589	277669	508346	220677	447248	282109	195397	210738	1.0789e+06	181993	542849	103739	304370	359163	193817	766553	675954	841112	3.3685e+06	227749	249053	1.15553e+06	1.68723e+06	1.21387e+06
A0A096N3G4	Papio anubis OX=9555	295707	7.3407e+06	5.95894e+06	1.32367e+07	4.70976e+06	8120373	428672	6.05938e+06	7.21808e+06	4.93599e+06	9.86414e+06	436439	1.37223e+07	9.40431e+06	5.19637e+06	6.76207e+06	6299556	872594	346889	649391	869698	1622357	251581	948250	743464	608452	541744	304056	364729	4.3054e+06	2.92582e+06	3973918	1.99963e+06	395063	1.12277e+06	3.07102e+06	4.46275e+06	2.80798e+06	4.38453e+06	1.80859e+06	91305.3	347928	5.79643e+06	5.38703e+06	6391056
A0A096P0N8	Papio anubis OX=9555	267595	21356.3	456790	487857	395482	29043.3	78358.5	114194	20114.7	265815	774228	113646	73228.2	42273.6	78088.1	712901	39884.4	13411.5	63655.7	70403.7	18862	88142.2	32455.3	48235.2	35124.7	109024	164059	43090.2	44643.1	180435	135225	48257.9	164396	45501.1	274635	111973	188114	95905.8	205646	1.72802e+06	57169.8	19104	61212.1	211144	151897
A0A096N679	Papio anubis OX=9555	228931	232353	214803	64932.8	210679	16149.8	9636.56	12108.7	84318	101997	330252	23092.5	257242	308176	139106	419302	161288	96198.6	122472	21680.1	18721	108016	45358.9	94440.9	35141.9	24397.7	113832	157173	8063.44	204054	100296	173510	47258.6	116699	49570.4	109862	29362.8	23235.8	186459	52542.8	115095	99592.4	149211	233361	87070.1
A0A0A0MUH1	Papio anubis OX=9555	220273	55695.1	899557	520073	1.43042e+06	80844.5	101223	95319.8	128997	614117	1.01758e+06	121161	180875	222532	228129	954253	100620	77131.4	141002	110567	111485	155819	101279	37388.1	291387	90243.9	320130	42908.6	20019.1	429246	173695	102368	258833	21005.9	338463	156647	241397	188961	307717	1.10271e+06	146284	84273.6	66499.9	333089	309802
A0A096N6Q6	Papio anubis OX=9555	184907	632577	2.04049e+06	2.46139e+06	2.73292e+06	1.0644e+06	192167	875923	582914	620675	598964	212316	671862	331378	435409	3.4537e+06	259566	188375	74533.3	205141	97227	393134	143391	229559	189358	334762	97722	26248.1	22134.3	983482	1.03113e+06	643064	552853	64796.6	137354	823735	516796	786189	891946	2.21337e+06	96387.5	100767	1.74279e+06	1.6758e+06	762491
A0A2I3MK80	Papio anubis OX=9555	160993	378354	381857	236244	261432	491487	221054	405781	297154	402499	468977	121073	310341	710996	505643	439921	633246	348374	335143	188604	289737	225791	113270	284161	221009	277881	319080	261790	207557	1.43606e+06	669138	782751	553669	152035	430805	624496	878680	469408	983078	153266	152524	149945	295946	178508	195126
A0A096NLS5	Papio anubis OX=9555	85926.5	568054	730371	982458	1.50752e+06	745647	278453	1.30367e+06	459028	720229	468873	517667	1.73374e+06	624546	754574	842349	428077	399927	216638	252932	457992	487513	65208.9	524349	434800	355429	540613	173761	150922	1.50607e+06	1.20265e+06	559431	436936	235676	807226	752554	795814	681629	1.08264e+06	1.74854e+06	70861.8	167580	368926	660761	542238
A0A2I3N4J0|A0A2I3NF60	Papio anubis OX=9555	4.60835e+08	2.36719e+06	1.38024e+06	3.15047e+07	2.00544e+06	1.96343e+06	578035	1.73679e+06	1.29593e+06	1.0972e+06	1.69633e+06	566217	3.52044e+07	1.91256e+07	2.54879e+07	2.80572e+06	1.58508e+06	7.1215e+08	450201	363203	6.54292e+08	1.053e+09	1.45129e+08	1.00826e+06	1.17438e+09	6.9378e+08	806751	7.12906e+08	335620	1.06101e+06	1.65635e+06	1.159e+06	701358	1.90647e+08	279682	1.37855e+06	1.57354e+06	1.0059e+06	1.0753e+06	2.56295e+07	745588	352259	1.79931e+06	1.70317e+06	1.88342e+06
A0A096MSB7|A0A2I3LNF3	Papio anubis OX=9555	6.6231e+07	1.7482e+08	213963924	212358274	123884	1.4958e+08	5.18257e+07	27794.4	1.80808e+08	1.69734e+08	221259376	2.50934e+07	2.18935e+08	2.33673e+08	2.02613e+08	308826008	1.80476e+08	8.5183e+07	3.89488e+07	6.77211e+07	1.01331e+08	6.65671e+07	35734.6	1.47674e+08	8.17324e+07	56928154	1.47335e+08	62095225	8.38265e+07	3.27173e+08	1.88633e+08	1.40596e+08	1.81082e+08	40032.8	1.55007e+08	208026372	1.5811e+08	1.26841e+08	1.38522e+08	2.26595e+08	5.44484e+07	7.29589e+07	2.46625e+08	2.09404e+08	2.09948e+08
A0A096MVE5	Papio anubis OX=9555	3.58879e+07	4.76746e+07	1.03216e+08	9.1483e+07	3.84666e+07	9.38983e+07	1.67648e+07	4.8997e+07	9.04455e+07	8.2663e+07	7.18353e+07	9.12502e+06	6.84204e+07	5.57043e+07	5.50519e+07	1.47722e+08	3.58771e+07	2.1818e+07	1.63718e+07	5.22516e+06	2.56581e+07	4.22075e+07	1.98997e+07	2.09314e+07	2.48861e+07	1.93621e+07	2.23577e+07	3.7637e+07	4.54109e+06	7.52671e+07	2.54284e+07	4.16458e+07	1.30909e+07	1.7928e+07	4.80706e+07	4.47835e+07	4.25373e+07	4.40342e+07	5.00952e+07	1.27752e+08	1.33799e+07	1.05281e+07	3.65444e+07	8.53119e+07	5.06144e+07
A0A0A0MXH3	Papio anubis OX=9555	2.03092e+07	9.50387e+06	3.77586e+07	4.75301e+07	4.61689e+07	6.00927e+06	1.99613e+06	6.73044e+07	7.04801e+06	2.19232e+07	1.34432e+07	4.7934e+06	1.88365e+07	1.34668e+07	1.70327e+07	5.37012e+07	1.35793e+07	2.57468e+06	3.74806e+06	4.67295e+06	1.5221e+06	1.26452e+07	5.14854e+06	1.65495e+06	3.64973e+06	2.94934e+06	2.47224e+06	3.86853e+06	564897	1.75146e+07	2.76465e+06	4.93608e+06	1.41126e+07	3.89369e+06	4.71766e+07	5.39711e+06	8.04256e+06	1.09144e+07	2.60051e+07	9.95082e+07	1.18897e+07	968774	1.06182e+07	3.97319e+07	3.7632e+07
A9L8T9	Papio anubis OX=9555	2.01768e+07	5.53564e+06	4.77178e+07	1.79248e+07	4.92102e+07	9.18254e+06	3.39361e+06	2.65055e+08	6.17454e+06	7.33432e+06	2.68211e+07	4.69059e+06	7.43206e+06	1.10566e+07	1.88447e+07	6.33411e+07	1.49877e+07	3.60946e+06	3.36476e+06	6.02316e+06	2.21128e+07	8.86234e+06	6.40549e+06	2.98109e+06	4.36561e+06	6.30158e+06	4.71813e+06	1.09976e+07	3.93342e+06	1.67202e+07	4.38958e+06	2.64404e+06	7.15656e+06	2.30324e+06	7.62817e+07	8.89149e+06	1.17893e+07	7.3162e+06	1.02019e+07	7.33803e+07	5.86901e+06	4.88176e+06	1.45328e+07	1.42442e+07	1.48523e+07
A0A2I3N9B2	Papio anubis OX=9555	8.47189e+06	2.76357e+07	1.46482e+07	2.31499e+07	5.45274e+07	8.43967e+06	4.44912e+06	3.60459e+07	4.48054e+06	1.23854e+07	1.35094e+07	4.1912e+06	1.69549e+07	1.50149e+07	1.88882e+07	3.2397e+07	1.47296e+07	3.76202e+06	3.24574e+06	6.02471e+06	5.81592e+06	3.17111e+06	2.9937e+06	2.6143e+06	8.18333e+06	6.35363e+06	7.99065e+06	4.19388e+06	2.39641e+06	2.70409e+07	9.0898e+06	1.45619e+07	9.1874e+06	5.49367e+06	1.14467e+07	1.12046e+07	1.288e+07	1.22286e+07	1.06739e+07	1.89186e+07	4.44958e+06	2.11563e+06	1.592e+07	2.30714e+07	1.82398e+07
A0A2I3LEX7	Papio anubis OX=9555	8.09957e+06	5.68008e+06	1.97692e+07	2.14567e+07	2.11865e+07	6.52976e+06	1.52825e+06	1.29425e+07	3.06756e+06	9.48501e+06	2.37694e+07	1.92056e+06	1.17223e+07	8.26743e+06	1.00804e+07	2.84125e+07	9.71377e+06	2.04463e+06	1.63183e+06	2.86999e+06	2.40161e+06	3.39603e+06	2.69763e+06	2.75605e+06	4.00007e+06	3.32297e+06	2.78187e+06	2.98897e+06	329970	2.09152e+07	5.91893e+06	4.21786e+06	1.03756e+07	2.06856e+06	1.06362e+07	4.4292e+06	8.28446e+06	6.45493e+06	9.62707e+06	1.03572e+08	1.52583e+06	1.61286e+06	9.60264e+06	1.33203e+07	9.21881e+06
A0A2I3M4F3	Papio anubis OX=9555	7.53553e+06	8.1133e+06	1.30826e+07	6.10598e+06	1.77274e+07	6.34181e+06	1.45065e+06	34511	4.79455e+06	5.24909e+06	1.31924e+07	2.62862e+06	5.41095e+06	7.63101e+06	7.91549e+06	9.83564e+06	3.0197e+06	1.4345e+06	1.56951e+06	1.74807e+06	1.09314e+06	2.4917e+06	2.82593e+06	1.74836e+06	1.89668e+06	1.98474e+06	2.42019e+06	1.06618e+06	512672	6.587e+06	1.92934e+06	3.01721e+06	5.06898e+06	1.82759e+06	2.50175e+06	2.36321e+06	3.13182e+06	1.87838e+06	3.50302e+06	1.67752e+07	2.72091e+06	1.23596e+06	6.73479e+06	4.15642e+06	4.93031e+06
A0A096N5M2|A0A2I3MWN5	Papio anubis OX=9555	6.16881e+06	2.10172e+07	3.03686e+07	5.80559e+07	4.00825e+07	1.06046e+07	44536.9	2.85924e+06	9.29569e+06	1.09304e+07	1.27378e+07	566843	2.37703e+07	1.3633e+07	2.88441e+07	3.34862e+07	1.26668e+07	1.4512e+06	366497	756952	1.40228e+06	396805	549986	1.51874e+06	592352	2.30069e+06	1.13819e+06	3.14615e+06	820929	2.25884e+07	7.02831e+06	1.66414e+07	8.42843e+06	624094	1.13096e+07	8.30485e+06	9.87661e+06	9.14415e+06	1.66895e+07	3.73166e+07	391682	2.45461e+06	1.3399e+07	58650979	1.1366e+07
A0A096NSK1	Papio anubis OX=9555	5.37243e+06	8.88634e+06	1.1012e+07	9.87242e+06	1.46533e+07	7.35006e+06	2.14104e+06	3.81494e+06	3.31196e+06	5.02365e+06	1.75824e+07	3.91214e+06	1.52622e+07	1.14236e+07	1.6872e+07	1.67868e+07	1.02634e+07	2.47462e+06	2.6383e+06	2.21555e+06	2.46117e+06	2.89594e+06	2.31989e+06	1.92604e+06	2.95595e+06	1.76597e+06	3.69101e+06	2.23496e+06	1.36837e+06	1.06619e+07	5.98158e+06	5.94173e+06	8.50159e+06	2.87939e+06	6.99597e+06	4.83261e+06	5.27575e+06	3.8614e+06	7.92518e+06	2.79841e+07	2.82557e+06	2.14732e+06	1.02743e+07	8.38626e+06	1.04166e+07
A0A2I3LU28	Papio anubis OX=9555	3.8138e+06	9.74916e+06	1.34434e+07	1.44015e+07	1.69253e+07	7.85388e+06	6.02721e+06	2.56739e+07	3.74415e+06	1.34907e+07	1.01562e+07	3.06811e+06	1.07698e+07	7.93467e+06	8.61795e+06	1.56178e+07	6.6536e+06	5.45985e+06	3.2725e+06	5.17485e+06	4.58223e+06	7.42147e+06	3.04301e+06	6.57546e+06	5.16007e+06	4.24561e+06	5.49142e+06	3.15054e+06	2.92625e+06	2.00957e+07	6.62656e+06	6.30509e+06	9.27731e+06	4.83288e+06	5.87517e+06	1.40891e+07	1.29833e+07	7.80768e+06	9.15416e+06	3.34661e+07	5.32215e+06	2.33292e+06	1.63371e+07	6.08466e+06	1.21574e+07
A0A096NKA9	Papio anubis OX=9555	3.57098e+06	1.35048e+06	7.2846e+06	4.52116e+06	1.45214e+07	2.81839e+06	629541	5.26404e+06	2.31431e+06	3.18993e+06	5.00631e+06	1.66127e+06	1.63643e+06	2.36823e+06	3.17125e+06	1.65794e+07	1.73212e+06	765047	468194	6.80597e+06	370923	1.24013e+06	598110	1.05441e+06	1.40587e+06	1.11061e+06	1.28594e+06	648824	206003	5.70384e+06	2.64414e+06	2.6018e+06	4.50214e+06	449089	3.17283e+06	2.26964e+06	2.75669e+06	2.03843e+06	3.12085e+06	1.88672e+07	2.439e+06	404155	2.37579e+06	4.82676e+06	2.26927e+06
A0A096N5N7	Papio anubis OX=9555	3.52337e+06	3.92001e+06	6.9797e+06	6.45356e+06	1.02066e+07	4.77384e+06	1.51902e+06	7.4289e+06	3.40686e+06	4.25723e+06	6.76962e+06	2.18176e+06	4.08246e+06	5.09062e+06	3.47474e+06	1.07194e+07	1.98531e+06	1.66689e+06	1.41494e+06	1.6504e+06	1.91246e+06	2.85619e+06	1.73802e+06	1.55854e+06	1.92514e+06	2.20923e+06	3.18775e+06	614117	602092	3.56991e+06	3.11882e+06	2.65574e+06	2.15179e+06	1.29089e+06	1.50649e+06	4.08202e+06	4.05705e+06	2.58237e+06	4.60105e+06	1.27127e+07	1.84866e+06	876271	4.82569e+06	5.79398e+06	5.13619e+06
A0A096NBY9	Papio anubis OX=9555	3.46213e+06	2.26651e+06	7.53743e+06	8.61572e+06	1.1668e+07	2.93294e+06	1.46547e+06	2.72547e+06	1.1206e+07	7.17251e+06	2.62532e+06	1.06998e+06	5.15524e+06	2.90171e+06	5.79133e+06	8.01701e+06	4.96886e+06	2.31583e+06	1.07353e+06	1.39029e+06	911999	3.42746e+06	1.57774e+06	2.33194e+06	2.42189e+06	2.83524e+06	1.65119e+06	3.12226e+06	1.28751e+06	5.08542e+06	2.33898e+06	2.00938e+06	2.89087e+06	1.23941e+06	5.03793e+06	4.05656e+06	2.82734e+06	3.2265e+06	7.13439e+06	1.29711e+07	1.10202e+06	3.19586e+06	2.69372e+06	6.47489e+06	8.21667e+06
A0A096MLW8|A0A2I3LCQ6|A0A2I3N315|A0A2I3NBZ6	Papio anubis OX=9555	2.71231e+06	2.83321e+06	2.48772e+06	2.21662e+06	4.39677e+06	2.65766e+06	725827	6.98797e+06	2.28909e+06	2.8012e+06	2.20044e+06	615350	2.55718e+06	2.59407e+06	4.4438e+06	7.64002e+06	1.44676e+06	605514	431663	1.08009e+06	1.10566e+06	3.0356e+06	919343	407441	860850	711836	1.05818e+06	1.03864e+06	651218	3.85572e+06	2.44957e+06	1.20158e+06	1.55336e+06	927238	2.97359e+06	1.17104e+06	2.08155e+06	1.61537e+06	2.84261e+06	2.29355e+07	924506	1.30537e+06	1.91768e+06	4.88976e+06	4.83726e+06
A0A2I3MMG3	Papio anubis OX=9555	2.00943e+06	3.31702e+06	1.05407e+07	6.93369e+06	8.91766e+06	2.8477e+06	1.7202e+06	1.21801e+07	1.7524e+06	8.65991e+06	4.70418e+06	2.02073e+06	2.84782e+06	2.98452e+06	4.68681e+06	1.26342e+07	1.98219e+06	3.56351e+06	1.41293e+06	3.21552e+06	2.44326e+06	3.54519e+06	1.76474e+06	4.78357e+06	6.38048e+06	4.08843e+06	6.7187e+06	2.53566e+06	812094	7.1688e+06	4.00561e+06	6.10633e+06	8.0759e+06	1.56267e+06	3.56568e+06	4.1351e+06	5.23636e+06	4.8816e+06	3.5098e+06	2.41225e+07	524563	734354	3.08848e+06	3.59897e+06	5.50839e+06
A0A2I3LD96	Papio anubis OX=9555	1.919e+06	4.08965e+06	1.35538e+07	6.1739e+06	8.78046e+06	4.15281e+06	1.8593e+06	1.49779e+06	7.24808e+06	5.75932e+06	7.61012e+06	2.82287e+06	5.7351e+06	5.75151e+06	4.58178e+06	1.21927e+07	3.15973e+06	2.17077e+06	1.35927e+06	2.25254e+06	1.70559e+06	3.24848e+06	2.74215e+06	2.98688e+06	2.49103e+06	2.95842e+06	3.80101e+06	2.36455e+06	1.40054e+06	7.68285e+06	3.1656e+06	2.61745e+06	3.2339e+06	2.63886e+06	2.53211e+06	459825	4.27543e+06	2.86222e+06	3.64119e+06	3.76264e+07	2.91642e+06	3.33681e+06	6.61772e+06	6.31785e+06	7.86723e+06
A0A096NJ44|A0A2I3MCJ5	Papio anubis OX=9555	1.9061e+06	2.15004e+06	9.17136e+06	7.27067e+06	4.14396e+06	2.96912e+06	126863	2.17545e+06	494194	1.54772e+06	1.47888e+07	444111	4.07618e+06	2.90154e+06	4.83599e+06	5.73018e+06	3.17608e+06	268692	455835	664223	208470	403402	455759	135269	613419	662813	1.13414e+06	320105	57929.5	1.29938e+06	2.01878e+06	1.8049e+06	3.13584e+06	115619	2.00986e+06	529188	820269	974082	2.36018e+06	2.03987e+07	234174	185606	1.53767e+06	5.14375e+06	1.71058e+06
A0A2I3LR04|A0A2I3MET6	Papio anubis OX=9555	1.80997e+06	9.10396e+06	7.04644e+06	1.1373e+07	1.06401e+07	9.56264e+06	591554	6.97846e+06	4.55681e+06	6.18585e+06	1.30577e+07	537623	1.02301e+07	5.14969e+06	1.01166e+07	9.66396e+06	2.91896e+06	1.89204e+06	517863	719965	2.01639e+06	1.36281e+06	705770	2.41569e+06	3.03829e+06	506512	2.35602e+06	1.58086e+06	493424	7.63401e+06	4.85872e+06	6.70058e+06	3.50141e+06	936822	3.32901e+06	4.33854e+06	1.15629e+06	1.75593e+06	5.02684e+06	3.64263e+06	747257	1.30773e+06	5.24973e+06	5.10789e+06	4.74844e+06
A0A096P398	Papio anubis OX=9555	1.73161e+06	3.55465e+07	5.75914e+06	2.9973e+07	2.76664e+07	1.10004e+07	1.39135e+06	446630	2.70467e+07	9.39208e+06	3.15252e+06	853079	8.82784e+07	2.38888e+07	2.80577e+06	5.96914e+06	4.51568e+06	935346	1.09387e+06	4.51919e+06	1.17444e+06	1.71551e+06	4.15255e+06	1.17448e+06	1.09316e+07	677255	7.41211e+06	1.19473e+06	1.97678e+06	3.25957e+06	1.74867e+06	2.24665e+06	1.71596e+06	748879	3.19175e+07	5.21907e+07	2.51768e+06	2.62736e+07	7.25868e+07	9.98771e+07	1.17231e+06	7.45407e+06	4.71439e+06	2.68166e+06	2.53948e+07
A0A096NA99	Papio anubis OX=9555	1.62285e+06	863763	3.11137e+06	3.31014e+06	4.80694e+06	879508	253644	248393	602752	1.50614e+06	3.06466e+06	588088	1.1978e+06	1.16538e+06	1.1273e+06	5.45951e+06	1.06102e+06	280490	213349	419373	232395	492517	359369	444037	630122	613212	521632	188049	102512	1.47485e+06	928560	791901	1.28201e+06	304037	1.09886e+06	847177	987873	705413	918229	1.12888e+07	267477	241020	1.41383e+06	1.73259e+06	851284
A0A2I3LMU3|A0A2I3M7J2|A0A2I3NGV4	Papio anubis OX=9555	1.54749e+06	450539	593806	417113	327705	253989	213350	236223	107217	1.04914e+06	1.58046e+06	510788	316016	688857	375638	747902	445351	1.84707e+06	626614	1.90217e+06	2.84764e+06	2.26933e+06	630715	4.20099e+06	2.16365e+06	2.47289e+06	4.64215e+06	1.86345e+06	271022	767482	924721	677168	430039	163134	1.34072e+06	531608	2.56107e+06	3.03078e+06	322682	1.9349e+06	371630	982963	624881	1.12468e+06	390431
A0A096MPV0|A0A2I3MTI8	Papio anubis OX=9555	1.31308e+06	4.26213e+06	7.4458e+06	4.27145e+06	2.41063e+06	6.74531e+06	1.65198e+06	4.76829e+06	4.362e+06	1.02297e+07	2.92302e+06	931220	3.5836e+06	4.85164e+06	3.4829e+06	9.50837e+06	1.30055e+06	1.60798e+06	1.07015e+06	615700	2.23942e+06	1.91394e+06	2.12179e+06	1.55758e+06	1.66558e+06	1.09216e+06	1.91206e+06	2.14024e+06	780342	2.16013e+06	1.3948e+06	2.57072e+06	1.39934e+06	1.16696e+06	2.37582e+06	2.32061e+06	2.428e+06	2.34728e+06	2.48262e+06	7.7251e+06	754801	1.42975e+06	2.48161e+06	5.04722e+06	4.27154e+06
A0A096P4M5	Papio anubis OX=9555	1.30926e+06	1.54987e+06	1.75517e+06	2.50474e+06	2.79649e+06	1.47376e+06	254412	2.92693e+06	847414	1.79969e+06	3.22095e+06	235734	2.24253e+06	1.89491e+06	2.72831e+06	3.73461e+06	2.24888e+06	556281	250361	576406	528668	463881	516185	452178	588969	637972	627380	390116	103979	2.36326e+06	1.17385e+06	1.62428e+06	2.2522e+06	287740	1.52909e+06	554189	909001	749689	1.56313e+06	6.87625e+06	281616	1.11112e+06	1.00386e+06	2.10814e+06	1.78188e+06
A0A096MWP7|A0A2I3LJH3	Papio anubis OX=9555	1.28515e+06	2.62014e+06	4.52055e+06	2.70485e+06	1.54712e+06	1.82022e+06	323454	111540	1.33326e+06	663078	4.55674e+06	285579	1.44134e+06	1.40809e+06	589929	2.54933e+06	1.02347e+06	312341	367106	448859	312017	458085	353324	382431	589923	473488	458984	381599	305447	2.21453e+06	595656	1.01635e+06	1.40033e+06	371575	1.13281e+06	854172	1.21396e+06	641460	1.62794e+06	4.22733e+06	322508	733214	2.43412e+06	1.6773e+06	1.60666e+06
A0A2I3LUB7|A0A2I3NCE0	Papio anubis OX=9555	1.27501e+06	81325.9	1.73105e+06	1.52929e+06	3.93642e+06	480838	311098	4.59178e+06	184734	987570	1.60733e+06	441369	819517	977028	874937	7.48075e+06	393526	185631	546656	366253	93840.7	1.22871e+06	490721	269307	503894	164045	157264	266428	42227.1	2.24421e+06	574849	238482	896371	143164	1.93095e+06	346373	1.88602e+06	1.96501e+06	2.69332e+06	1.10545e+07	652789	80160	387096	485421	1.8311e+06
A0A0A0MVG6|A0A2I3LI20|A0A2I3N031	Papio anubis OX=9555	1.25412e+06	4.32232e+06	8.38092e+06	5.93322e+06	9.89428e+06	227711	783545	478449	3.64099e+06	3.6496e+06	6.15452e+06	723506	3.03645e+06	2.88673e+06	7.51093e+06	1.08611e+07	2.00122e+06	471930	423488	752192	330806	900416	762731	571593	666751	783560	544516	287679	157097	3.77154e+06	1.9684e+06	2.32442e+06	421254	667034	3.09604e+06	1.26108e+06	2.20749e+06	1.67265e+06	1.44732e+06	1.05539e+08	506509	367306	3315761	4.5278e+06	3.13399e+06
A0A096N082|A0A2I3MJK7|A0A2I3ML81	Papio anubis OX=9555	1.25108e+06	2.55862e+06	1.77446e+06	2.69754e+06	7.153e+06	2.00302e+06	712400	164804	994039	1.90664e+06	2.46761e+06	600697	1.47556e+06	2.3334e+06	1.40931e+06	5.04038e+06	1.94793e+06	1.82435e+06	672267	1.60795e+06	1.4432e+06	2.42783e+06	780320	2.05166e+06	1.78154e+06	1.50833e+06	1.56874e+06	879317	298636	5.30651e+06	2.60329e+06	3.71183e+06	2.14791e+06	585132	1.90655e+06	1.5445e+06	2.43306e+06	3.45223e+06	1.53216e+06	8.54995e+06	683430	882121	2.66238e+06	1.61206e+06	2.42125e+06
A0A0A0MU52|A0A2I3M7W7	Papio anubis OX=9555	1.24502e+06	67649.9	587696	555970	778026	53512	265566	41869.8	77311	204844	769797	176948	586247	95631.6	140768	718665	405267	109373	450797	154766	199092	329244	254170	125171	227232	180666	137490	152239	229006	482267	90716.2	159210	324678	297178	393193	64999.7	152421	57273.5	505751	1.90682e+06	202609	333974	171864	87108.7	80834.4
A0A2I3LDY4	Papio anubis OX=9555	1.22905e+06	828052	5.95398e+06	4.87867e+06	7.47758e+06	5.89748e+06	467676	8.51887e+06	4.86534e+06	6090288	5.79332e+06	1.15332e+06	969013	6.46568e+06	4.2975e+06	1.66077e+06	7.03332e+06	974234	382742	1.74809e+06	7.31794e+06	7.67508e+06	1.6359e+06	1.02051e+07	7.72816e+06	2.63934e+06	1.78962e+07	2.92036e+06	8.12358e+06	3.34361e+06	402844	1.00382e+07	2.48132e+06	635507	2.81005e+06	5.09409e+06	4.1171e+06	9.31306e+06	4.77266e+06	3.15292e+06	1.98753e+06	6.14506e+06	4.98759e+06	476453	434559
A0A2I3MU89	Papio anubis OX=9555	1.20242e+06	1.47393e+06	1.88202e+06	1.95809e+06	1.41508e+06	1.7816e+06	1.11265e+06	7.09608e+06	2.75343e+06	2.61953e+06	1.8948e+06	690218	2.02503e+06	1.96165e+06	1.01417e+06	3.20524e+06	1.81503e+06	1.31041e+06	979390	942869	1.31675e+06	1.57504e+06	524177	1.48919e+06	1.02166e+06	1.2086e+06	1.37758e+06	1.06237e+06	531952	3.92956e+06	2.13787e+06	2.26523e+06	1.29989e+06	1.29862e+06	2.43695e+06	1.89608e+06	2.3155e+06	2.71211e+06	4.12949e+06	7.46739e+06	475197	754729	2.04947e+06	2.06061e+06	1.92301e+06
A0A2I3LDK7|A0A2I3MV66	Papio anubis OX=9555	1.05929e+06	3.13366e+06	5.0767e+06	1.51765e+07	5.94745e+06	6.70586e+06	459239	6.11379e+06	1.5105e+06	3.4055e+06	1.12398e+07	816280	5.41202e+06	3.70222e+06	3.18289e+06	1.29797e+07	1.71347e+06	431388	713611	768331	247975	1.65518e+06	521738	862496	1.03456e+06	461785	2.49889e+06	333212	252814	6.98113e+06	2.03614e+06	2.04844e+06	3.65357e+06	408264	3.40225e+06	2.18051e+06	4.55774e+06	3.29855e+06	5.36896e+06	1.53735e+07	508588	574604	2.36515e+06	2.38028e+06	2.03599e+06
A0A2I3LIB5|A0A2I3MUV5	Papio anubis OX=9555	1.04185e+06	947786	1.0026e+06	1.03731e+06	1.34163e+06	669086	441102	424621	180247	863011	690198	280043	752317	596118	704749	911834	228069	173121	128347	179082	134530	250846	166365	352984	315942	260686	341586	206500	146579	701180	405247	573759	280106	298860	209446	546576	558455	230407	506111	1.66152e+06	283353	355318	972067	858421	486609
A0A096NFL7|A0A2I3N6D9	Papio anubis OX=9555	1.03158e+06	1.96846e+06	5.75401e+06	5.35444e+06	4.9735e+06	2.30235e+06	1.3364e+06	5.25037e+06	2.67491e+06	3.73998e+06	3.01141e+06	959538	2.8445e+06	3.48883e+06	2.95583e+06	7.04173e+06	1.31937e+06	1.3855e+06	1.01735e+06	967236	1.18761e+06	1.68986e+06	517215	1.84032e+06	1.36219e+06	2.10624e+06	2.56456e+06	1.1537e+06	744828	5.72459e+06	2.13146e+06	1.90022e+06	2.15794e+06	631204	1.58956e+06	2.90744e+06	2.05016e+06	2.03983e+06	3.60199e+06	8.99732e+06	382691	498182	3.01859e+06	3.11238e+06	3.76328e+06
A0A096N1Q1	Papio anubis OX=9555	1.01121e+06	4.14804e+06	8.58231e+06	4.63427e+06	3.79147e+07	4.66899e+06	1.25586e+06	3.34636e+07	3.28723e+06	6.62203e+06	5.44245e+06	1.47911e+06	4.28528e+06	5.99559e+06	4.44375e+06	1.62335e+07	2.49644e+06	1.04698e+06	764957	1.71347e+06	711779	3.26608e+06	1.59134e+06	2.01828e+06	1.12438e+06	735741	696664	1.19696e+06	260220	1.14549e+07	3.28417e+06	1.65819e+06	4.25685e+06	705890	4.9535e+06	4.47206e+06	1.76625e+07	1.31233e+07	1.04262e+07	5.50782e+07	2.05648e+06	335697	7.06277e+06	3.48132e+06	5.97487e+06
A0A096P613	Papio anubis OX=9555	907086	868829	1.83021e+06	2.25224e+06	2.15061e+06	860003	56392.9	1.47921e+06	347272	1.94808e+06	1.26148e+06	336333	654335	791970	1.49608e+06	1.99711e+06	70002.3	514799	239985	329853	31111.6	1.48119e+06	642134	335561	535024	260058	380469	191381	60064	1.25302e+06	484157	473940	706448	164004	2.15751e+06	362815	644310	134295	256605	817404	690042	359053	343977	1.62046e+06	1.72167e+06
A0A096NHY3|A0A2I3N0Z8	Papio anubis OX=9555	832199	580193	1.12247e+06	981727	933502	188578	259301	591548	466117	709933	558092	342570	537023	682654	442966	985047	438340	104705	195122	24470.9	131250	483869	153569	184774	253894	407197	692510	328916	135070	553986	214043	212235	162240	231957	422741	331832	389042	263983	715489	2.60484e+06	216911	174485	140425	1.37574e+06	708738
A0A2I3MBC2	Papio anubis OX=9555	742059	2.46034e+06	4.41453e+06	4.27831e+06	8.46104e+06	6.71698e+06	1.91595e+06	120777	6.76279e+06	5.55995e+06	2.90741e+06	2.07559e+06	4.1056e+06	4.5862e+06	2.85823e+06	6.16977e+06	3.27123e+06	2.3055e+06	562730	1.92751e+06	2.78003e+06	3.59573e+06	723607	4.75394e+06	1.43918e+06	1.45965e+06	2.1643e+06	1.50339e+06	440422	9.09351e+06	7.73031e+06	3.31569e+06	4.08969e+06	461437	1.86995e+06	1.09743e+07	7.5225e+06	8.14979e+06	4.28684e+06	1.60777e+07	609036	1.51273e+06	8.33177e+06	4.57286e+06	8.28176e+06
A0A096NHM6|A0A096NHM7	Papio anubis OX=9555	700663	1.23401e+06	4.77761e+06	6.64628e+06	3.90958e+06	1.32874e+06	510714	2.68625e+06	1.39617e+06	2.86547e+06	1.85943e+06	589554	1.23208e+06	1.69777e+06	1.60305e+06	4.33083e+06	1.15647e+06	550072	179087	348602	448920	979425	215893	883071	437047	1.87927e+06	856414	463971	240644	2.00486e+06	2.47189e+06	1.91407e+06	957601	217004	478632	3.22699e+06	1.88549e+06	1.13181e+06	1.59137e+06	4.74866e+06	280642	249973	1.69187e+06	5.186e+06	1.68741e+06
A0A096NH95	Papio anubis OX=9555	599139	9.19264e+06	4.94909e+06	7.1402e+06	4.06811e+06	3.77283e+06	449972	1.37493e+07	2.65481e+06	3.90663e+06	2.91574e+06	477581	8.08035e+06	4.28483e+06	4.67479e+06	8.17348e+06	4.89999e+06	725369	472649	791712	681792	2.26042e+06	330763	936024	800243	739156	1.10054e+06	517212	205714	6.36573e+06	2.87562e+06	3.39754e+06	2.46964e+06	439930	2.56344e+06	3.22881e+06	5.02995e+06	3.14673e+06	5.99504e+06	3.77243e+06	116987	171828	6.06666e+06	3.33246e+06	3.58928e+06
A0A096NM08	Papio anubis OX=9555	560384	524782	3.38388e+06	327189	920511	390584	200346	3.4234e+06	7.51677e+06	1.35726e+06	926632	472382	104141	387288	513116	1.31539e+06	604252	33205.7	229934	283805	200890	982853	244399	84785.3	301213	1.07976e+06	47453.8	339443	121921	1.1735e+06	703627	312528	1.37364e+06	190805	598705	31377.2	907068	466614	1.84645e+06	7.47705e+06	301499	203139	285851	1.02318e+06	1.99929e+06
A0A096NDE8|A0A2I3M821	Papio anubis OX=9555	474701	1.35688e+06	1.6569e+06	1.5396e+06	1.57921e+06	1.31163e+06	195673	706553	1.1072e+06	1.01023e+06	1.57344e+06	277555	1.35049e+06	1.18332e+06	1.42679e+06	1.77212e+06	599189	521017	176168	507389	354146	634929	535108	521783	493685	449646	429474	565759	50910.9	1.42294e+06	430034	416388	598417	186847	909614	789049	703003	1.39887e+06	1.06579e+06	3.4935e+06	328901	551424	1.42512e+06	1.44289e+06	1.47638e+06
A0A096N2F0|A0A2I3M8L5|A0A2I3MVN9	Papio anubis OX=9555	473432	977885	1.23303e+06	1.83626e+06	1.82093e+06	699063	277786	1.18514e+06	1.24341e+06	1.39283e+06	722718	277489	1.35275e+06	1.50709e+06	666645	1.69226e+06	1.21153e+06	529637	91062	426586	368845	803675	384825	647426	375537	344757	389375	199946	155291	994291	476090	367485	543471	314433	733905	653231	413118	607191	283949	1.68533e+06	348937	305397	960456	2.04887e+06	2.07707e+06
A0A096N5Z3|A0A2I3MFD6	Papio anubis OX=9555	421852	2.755e+06	5.20489e+06	4.95626e+06	6.9026e+06	3.01989e+06	798515	2.82201e+06	3.25832e+06	2.43384e+06	2.37151e+06	963022	2.83669e+06	2.29085e+06	3.07194e+06	4.37207e+06	1.44917e+06	2.02929e+06	522574	913008	1.26504e+06	1.54468e+06	754177	1.07089e+06	1.07706e+06	967308	1.3524e+06	460751	1.15073e+06	2.11065e+06	1.49137e+06	1.91661e+06	1.45409e+06	988327	1.37516e+06	2.76111e+06	1.39801e+06	1.56415e+06	1.89318e+06	4.17451e+06	787002	682164	3.2241e+06	3.63373e+06	3.32191e+06
A0A0A0MUJ3	Papio anubis OX=9555	417384	2.33692e+06	4.86931e+06	3.19595e+06	2.5103e+07	1.29377e+06	374247	3.40973e+06	1.41479e+06	1.44571e+06	1.68012e+06	458124	2.99158e+06	2.66471e+06	1.63128e+06	1.9418e+07	574329	690768	244374	608379	364080	1.22998e+06	495761	858628	520631	835171	677548	364579	134981	1.66403e+06	775407	1.40515e+06	672502	331970	324324	723701	712665	439589	1.08921e+06	1.03907e+06	431165	247621	2.25465e+06	2.40429e+06	3.4426e+06
A0A2I3M6J6	Papio anubis OX=9555	404286	926799	1.10322e+06	457570	658060	447922	695118	1.07208e+06	6.37345e+06	164097	1.28434e+06	260032	1.15909e+06	1.43407e+06	499725	1.1559e+06	945200	586006	413905	716759	230158	1.12962e+06	659244	513238	545759	534648	279040	535051	198760	860993	196603	172495	364803	372241	207611	899301	751206	656030	1.01744e+06	714041	304020	708846	1.2823e+06	564467	1.5634e+06
A0A096N066|A0A2I3LI04	Papio anubis OX=9555	400251	473732	1.0816e+06	2.40594e+06	1.61294e+06	466689	288662	1.06151e+06	925729	958065	854883	295593	971414	995291	1.02371e+06	1.54012e+06	495926	569579	400989	444815	379640	332200	375085	178154	469285	604547	350017	561520	245549	389984	595957	968938	460410	272602	553898	375282	632047	589796	1.50122e+06	2.63102e+06	227018	404749	707913	1.18404e+06	1.48032e+06
A0A096N5T2|A0A2I3LD22	Papio anubis OX=9555	332837	322177	914704	1.08787e+06	309169	487558	246363	616549	242610	690341	634709	316636	435653	800665	1.04134e+06	684005	280552	254348	155445	208284	198026	632260	353863	197676	320577	258583	304354	99869.6	92588	371622	327569	274349	216458	295456	190431	248022	506885	480472	430696	1.72238e+06	159742	219870	654233	1.00681e+06	495665
A0A096MLK4|A0A2I3LXZ4	Papio anubis OX=9555	294441	548235	2.03411e+06	1.70483e+06	870417	742542	256321	1.45859e+06	572206	430993	691791	245420	739363	965126	1.04248e+06	1.37025e+06	401365	363902	232280	321341	452714	628116	472325	467072	462180	313835	401222	151794	119783	752563	535656	303332	557664	485024	347835	749136	996474	634696	315511	1.66884e+06	304447	155916	960610	1.45883e+06	1.8057e+06
A0A096MMV5	Papio anubis OX=9555	247605	2.3686e+06	3.48176e+06	3.58578e+06	4.55167e+06	2.54528e+06	193360	5.95154e+06	2.11126e+06	2.59754e+06	3.37618e+06	343939	3.53415e+06	3.60012e+06	5.96203e+06	5.965e+06	2.92465e+06	445577	352350	702296	734025	1.18994e+06	278398	1.03693e+06	275760	997524	963100	919501	43746.1	5.13331e+06	2.1082e+06	1.89126e+06	2.16234e+06	140105	4.22483e+06	1.95171e+06	3.24706e+06	3.12963e+06	3.6119e+06	1.38788e+07	244015	142153	3.47406e+06	3.90749e+06	3.95065e+06
A0A096NQ92|A0A2I3MYE0	Papio anubis OX=9555	236931	301525	359782	307091	1.32176e+06	338250	40236	23451.6	205240	268485	613575	57447	343692	352506	374295	1.31997e+06	465462	197253	71712.7	116298	62873.8	136856	63518.6	66277.2	122022	99800.1	129898	90879.2	44217.3	952925	227779	265816	230893	82800.3	388443	260327	349166	278379	289155	653233	73785.3	52921	401297	420328	475422
A0A096NZH8|A0A2I3NDF6	Papio anubis OX=9555	202760	286051	600892	1.02312e+06	1.84927e+06	539093	90414	439039	315178	643505	670023	186217	627039	428393	521440	1.42794e+06	270860	84775.6	62586.4	151065	64588.7	318439	112642	160953	127210	241348	273838	88576.3	45392.2	752573	292542	207061	337070	28831.7	329049	491576	398217	453866	819963	1.0403e+06	92938.9	71526.9	386598	1.02546e+06	437614
A0A096NKY1	Papio anubis OX=9555	200826	222948	603295	560756	1.57325e+06	367861	138011	209144	132586	234841	445778	267278	138985	393514	320720	582843	117095	67587.2	160591	27923.9	103742	354809	197875	161773	154123	170357	183470	39591.5	12372.6	753819	452734	205240	229363	88731.8	182876	211035	623056	294736	439712	1.23021e+06	166264	101268	390700	278498	152920
A0A096NF79	Papio anubis OX=9555	190817	214208	1.59179e+06	2.23982e+06	930482	351589	47707.8	764197	72847.5	611751	892223	159773	439357	459976	932424	787723	320733	101642	171777	131270	92361.7	246736	237340	48342.9	200506	177224	117598	34827.9	18314.1	541059	188622	320003	334502	87890.2	483221	111034	156291	228070	495118	980495	110296	99585.4	294827	410333	373129
A0A096NM92|A0A2I3MJ47|A0A2I3MKB8|A0A2I3NA85	Papio anubis OX=9555	177677	1.24095e+06	2190145	1.61196e+06	3.55203e+06	1.49169e+06	212117	55066.6	1.09282e+06	1.48089e+06	1.89405e+06	105250	1.61657e+06	2.54984e+06	1.77983e+06	3.30842e+06	1.71296e+06	362739	162018	234525	213452	329939	117739	297622	165783	185251	232975	168550	70496.7	1.83619e+06	1.24105e+06	1.90666e+06	1.23556e+06	86413.1	1.0686e+06	1.84643e+06	1.91157e+06	1.37191e+06	1.78571e+06	1.11328e+06	65173.7	76775.1	1.81705e+06	1.78353e+06	1.59107e+06
A0A096NG55|A0A2I3LJN6|A0A2I3N0Y1	Papio anubis OX=9555	157645	1.88756e+06	2.44562e+06	2.37883e+06	2.70554e+06	2.37666e+06	909876	2.07888e+06	2.05407e+06	2.59887e+06	1.93344e+06	855756	2.05935e+06	2.12065e+06	3.33945e+06	4.06645e+06	1.18919e+06	1.50468e+06	1.05025e+06	752684	1.3628e+06	1.56833e+06	1.098e+06	1.47536e+06	824399	942485	1.74177e+06	1.22531e+06	739108	2.59288e+06	2.12717e+06	1.58873e+06	1.1237e+06	783802	633812	2.30424e+06	4.5545e+06	3.31797e+06	2.81888e+06	8.74674e+06	736024	573190	3.34052e+06	1.70783e+06	2.84022e+06
A0A2I3LNT9|A0A2I3MSJ4	Papio anubis OX=9555	142386	786149	1.70481e+06	2.16857e+06	2.3306e+06	591927	94529.4	1.77802e+06	785546	1.7662e+06	617865	31530.6	1.08808e+06	1.05372e+06	1.32084e+06	2.51208e+06	887254	110511	44405.4	166084	113647	390542	104595	120999	104649	313767	339837	115374	29248.1	802315	595456	369326	529336	76407.1	476688	678318	1.69723e+06	922061	1.46451e+06	1.8725e+06	110959	90683.2	801306	2.27866e+06	1.44438e+06
A0A096NL05|A0A2I3LG48|A0A2I3LTS2|A0A2I3M4A6|A0A2I3MDM5|A0A2I3MDY4|A0A2I3MK51	Papio anubis OX=9555	82427.9	720980	98474.4	515597	755994	347829	30047	14717.7	260622	293533	530892	51652.4	282505	444827	441941	1.2903e+06	302922	66193.4	44464.5	187588	42497	115748	48057.9	162872	75504.5	36735.8	105742	45365.5	15548.9	736441	348678	306566	92326.6	29930.1	313260	307099	220573	317716	288763	373060	48168.3	20948	580757	532634	453109
A0A096NX21	Papio anubis OX=9555	2.51574e+06	NaN	1.92836e+06	1.90296e+06	9.02177e+06	1.17914e+06	1.34833e+06	1.46119e+06	313542	1.67415e+06	2.24875e+06	1.50414e+06	1.25425e+06	1.04678e+06	526124	6.38647e+06	1.09739e+06	992571	2.97634e+06	1.26302e+06	142059	3.57225e+06	2.44474e+06	1.77342e+06	2.2525e+06	151951	424561	1.49308e+06	204149	3.65302e+06	1.47008e+06	636992	1.65154e+06	1.0422e+06	4.47983e+06	840095	1.8671e+06	3.34101e+06	4.85625e+06	1.11402e+07	2.74237e+06	556308	509107	551999	1.62421e+06
A0A096N2Z2	Papio anubis OX=9555	760090	230718	3.04833e+06	2.8752e+06	1.5133e+06	NaN	376647	350799	883228	478609	1.38813e+06	496182	2.26451e+06	786116	1.30778e+06	1.61368e+06	493227	102856	143946	243576	376385	252434	212171	136395	224587	385974	811712	168444	162782	1.16733e+06	312397	78707.4	696993	35201.4	845186	218495	342352	118906	1.20808e+06	2.06487e+06	238807	767399	628124	1.73677e+06	1.32471e+06
A0A096MWF9	Papio anubis OX=9555	1.08051e+06	NaN	3.05848e+06	2.33753e+06	1.53748e+06	75571.4	191198	505269	286887	1.28489e+06	3.91293e+06	368069	432142	1.68127e+06	1.09886e+06	3.5966e+06	858169	185377	335840	329585	312585	249568	357084	204461	389852	502498	531942	521424	122776	1.43588e+06	715754	318116	831080	131384	1.00913e+06	576992	1.18793e+06	724333	433998	2.58747e+06	196476	148541	342909	909870	1.1391e+06
A0A096MYD8	Papio anubis OX=9555	3.10193e+06	82557.1	628945	246721	842858	50955.9	260173	NaN	57656.3	69037.9	2.29337e+06	937955	62037.4	116313	133592	558945	107078	58307	27577.3	373802	281956	44170.9	370583	38606.7	182052	121794	342517	248528	111326	182356	37880	62870.1	196166	310398	114264	50429.5	153110	46224.7	86108.1	7.92648e+06	654501	640780	93909.1	87100.2	94349.5
A0A096N345	Papio anubis OX=9555	1.37504e+06	599320	232884	1.49855e+06	285077	838425	219287	NaN	532956	1.03789e+06	191626	187539	81963.9	686967	809437	1.88905e+06	79704.7	614692	397462	307033	702186	640915	357034	62395.7	579683	524276	385668	3.70815e+06	343758	2.18842e+06	310270	396025	144203	269220	462684	846898	229976	233735	332183	111290	252160	705125	162838	786518	143091
A0A096ML73	Papio anubis OX=9555	854436	573692	653260	779958	828691	140863	135544	NaN	152034	322945	1.47797e+06	219834	568637	657219	1.27691e+06	1.99051e+06	1.0726e+06	162715	227263	300029	202343	286098	392256	209818	360068	543392	463437	383294	43741.8	1.06368e+06	295244	1.10858e+06	492471	246903	1.13584e+06	152086	114366	157039	506122	2.43215e+06	279966	225960	588683	530755	353129
A0A096MTD7	Papio anubis OX=9555	928486	162583	1.23101e+06	1.05498e+06	562579	692331	362146	NaN	95400.6	523667	725027	266401	396973	772610	1.00592e+06	1.57755e+06	221947	395432	346664	328681	396623	626997	436705	314614	193760	314979	372848	125187	115362	551901	324158	566375	711301	207553	445068	120343	666105	228229	425791	2.78272e+06	402911	157773	876478	462657	328308
A0A096MRT8	Papio anubis OX=9555	60090.7	1.02108e+06	831844	1.33283e+06	474381	1.36048e+06	111464	7.89627e+06	1.10006e+06	1.70684e+06	2.28247e+06	115712	1.44442e+06	1.86557e+06	1.40084e+06	1.18405e+06	743455	107426	124069	76351.8	72815.9	556038	95202.9	152694	110336	66179.6	NaN	31599.7	66176.6	747455	611273	502224	492549	101350	252263	865185	1.71747e+06	908004	1.35901e+06	4.72261e+06	60484.6	48672.9	1.105e+06	833624	877378
A0A2I3MJ10	Papio anubis OX=9555	1.57744e+07	3.69635e+06	7.29149e+06	7.03389e+06	7.31464e+06	4.9936e+06	2.46869e+06	39812.7	2.60612e+06	3.18125e+06	5.97676e+06	2.9229e+06	2.97914e+06	1.98875e+06	5.96139e+06	8.82895e+06	2.86004e+06	1.88326e+06	1.66314e+06	2.95251e+06	947725	5.22139e+06	6.20042e+06	2.30037e+06	3.27147e+06	2.23366e+06	1.317e+06	887341	737505	NaN	1.68515e+06	1.51688e+06	4.08505e+06	3.42406e+06	2.7112e+06	1.52426e+06	1.65403e+06	1.72221e+06	589738	129802	4.4213e+06	2.33066e+06	2.84512e+06	5.7414e+06	4.62324e+06
A0A096N8Z3	Papio anubis OX=9555	4.43751e+06	1.09771e+06	3.3954e+06	3.71078e+06	3.47588e+06	2.18817e+06	422852	NaN	1.53057e+06	2.92927e+06	4.85495e+06	1.49602e+06	1.55135e+06	2.85487e+06	2.72643e+06	6.32835e+06	1.73466e+06	2.26369e+06	252747	1.58462e+06	1.54867e+06	7.93293e+06	1.5682e+06	4.40781e+06	1.88738e+06	1.20731e+06	1.99497e+06	459805	166098	4.36083e+06	2.69898e+06	1.43269e+06	1.44609e+06	1.04356e+06	1.04524e+06	2.85966e+06	4.70948e+06	3.72961e+06	2.48971e+06	5.06389e+06	110981	810107	3.30966e+06	2.33744e+06	2.60026e+06
A0A096MV07	Papio anubis OX=9555	3.92611e+06	4.61687e+06	1.90154e+07	1.64328e+07	1.00272e+07	6.17069e+06	69985.6	NaN	4.37093e+06	9.54511e+06	1.11693e+07	971164	1.84569e+07	7.04468e+06	1.17664e+07	1.00469e+07	3.50893e+06	824113	1.11828e+06	924877	436830	3.52514e+06	1.70985e+06	1.29089e+06	1.6292e+06	1.10113e+06	2.50453e+06	24029.1	554215	8.5404e+06	5.21837e+06	2.84278e+06	5.93458e+06	841457	4.58199e+06	3.67501e+06	4.03602e+06	2.20472e+06	5.81352e+06	4.3599e+06	146115	1.14562e+06	7.21469e+06	8.05899e+06	6.49979e+06
A0A096NHZ1	Papio anubis OX=9555	2.21693e+06	577242	3.94217e+06	4.26028e+06	2.78205e+06	478339	481099	NaN	88840.3	2.65085e+06	3.48598e+06	555811	1.47452e+06	2.19788e+06	1.16269e+06	5.62518e+06	2.5299e+06	454262	626336	432272	380854	585315	651329	267754	604990	515592	1.04546e+06	558262	303926	2.15823e+06	771306	533373	1.25167e+06	251803	943200	942285	1.40103e+06	796498	1.08442e+06	3.6907e+06	449955	588482	736582	1.55347e+06	1.86475e+06
A0A096P2L6	Papio anubis OX=9555	2.00661e+06	467444	573768	841309	1.08743e+06	378445	648410	NaN	279513	492189	633515	721778	718949	291804	597809	1.06161e+06	471991	340713	890666	349427	195006	701884	1.1377e+06	664386	926937	579549	576771	215047	535249	797591	406299	413646	612863	712112	424655	302320	284321	293840	722438	967366	571574	1.73814e+06	446381	472903	510340
A0A096NTK5	Papio anubis OX=9555	1.84104e+06	589911	1.58543e+06	2.05855e+06	640839	816050	178651	NaN	582229	658386	1.93195e+06	446645	1.24454e+06	681220	753738	1.81009e+06	1.10575e+06	276948	286242	415631	330081	490093	322275	223581	808892	435263	529247	229387	44601	528527	360110	395518	704433	170801	613679	505641	948688	568210	941690	3.17639e+06	375926	436251	105816	1.23688e+06	551325
A0A096P4L9	Papio anubis OX=9555	1.62507e+06	431764	1.86175e+06	1.19847e+06	1.37139e+06	710787	292676	53825.9	573469	979478	1.54881e+06	340291	1.18495e+06	653685	1.64704e+06	2.51062e+06	506224	388857	227813	307227	75626.5	413310	663470	116411	399244	271292	190076	130436	121490	1.17292e+06	436681	662183	382668	508905	547117	600507	514372	301825	264267	NaN	323752	291185	587014	639476	1.12893e+06
A0A096MNW4	Papio anubis OX=9555	1.25357e+06	1.12979e+06	1.96255e+06	1.65617e+06	2.12353e+06	6.18338e+06	112523	1.10983e+07	7.501e+06	9.06971e+06	966689	91720.1	2.28591e+07	567224	1.68542e+06	5.71645e+06	1.03467e+07	85236.9	NaN	113872	360111	231392	274543	3.02959e+06	3.86087e+06	2.10109e+06	3.38334e+06	3.19159e+06	3.43277e+06	8.21204e+06	3.13069e+06	7.63054e+06	2.80609e+06	169631	2.80694e+06	3.51127e+06	1.88569e+06	7.20648e+06	3.29124e+06	2.68727e+06	176622	5.43098e+06	1.22114e+06	1.45671e+06	2.14773e+07
A0A096MTI6	Papio anubis OX=9555	953382	3.16006e+06	2.39806e+06	1.85684e+06	1.00106e+06	2.27511e+06	317832	228102	1.71913e+06	317237	1.76011e+06	610664	2.25572e+06	1.7028e+06	1.31819e+06	5.45735e+06	1.28363e+06	415674	203011	249614	554115	563141	273379	639574	354486	412737	542006	NaN	236883	2.93505e+06	799012	1.65276e+06	380830	440190	310488	1.031e+06	582901	435463	1.18689e+06	1.53293e+06	139592	406233	772100	1.81123e+06	1.53065e+06
A0A2I3LWR4	Papio anubis OX=9555	818368	1.93078e+07	2.50541e+07	1.34588e+07	4.08285e+06	1.05229e+07	1.07713e+06	NaN	4.2312e+07	1.52249e+06	4.08795e+07	694602	1.95603e+07	1.5141e+07	1.4475e+07	3.41251e+07	1.257e+07	662275	369611	104597	4.32916e+06	4.46678e+06	444166	2.58042e+06	2.62874e+06	1.53378e+06	971106	303725	612132	1.81657e+07	4.2094e+06	948649	4.64235e+06	1.06793e+06	2.64056e+06	5.81964e+06	4.08447e+06	7.70089e+06	9.30669e+06	98075.8	219797	179927	3.14671e+06	2.95217e+07	1.37333e+06
A0A096P534	Papio anubis OX=9555	692891	7.03948e+06	5.97865e+06	5.92538e+06	1.26412e+06	2.07294e+06	203570	1.77194e+06	254542	4.48232e+06	7.75604e+06	NaN	6.06293e+06	1.51137e+06	3.03507e+06	1.07509e+07	6.27773e+06	327807	184477	668316	1.13675e+06	1.1788e+06	540933	2.03191e+06	559454	1.30939e+06	460266	597827	64579.4	5.92129e+06	2.64924e+06	3.00086e+06	3.22244e+06	663996	3.25494e+06	3.68959e+06	4.33736e+06	3.67952e+06	6.44058e+06	1.27867e+07	529066	407148	6.32975e+06	4.78988e+06	3.38742e+06
A0A2I3MTY6	Papio anubis OX=9555	NaN	64712.2	167651	84717.3	424576	96406.7	48131.6	13965.1	59704.6	60283.2	310911	42401.9	36736.7	64955.2	41572.4	227482	60706.9	62781.8	73104.9	36388.9	77833.8	47348.6	46949.8	30755.5	66665.6	29847.1	78576.4	28672.4	37754.1	188485	55616.8	19850.9	52077.2	67618	43641.7	26821.7	85652	27654.9	90293.1	274280	33610.7	28571.8	199083	38828.2	33386.8
A0A096P3N7	Papio anubis OX=9555	2.03466e+06	4.6804e+06	6.18506e+06	4.64902e+06	1.28624e+07	7.66978e+06	1.58167e+06	NaN	8.33029e+06	4.99547e+06	7.46788e+06	1.51896e+06	6.11625e+06	6.69326e+06	4.21036e+06	6.63342e+06	3.56129e+06	2.67889e+06	2.60588e+06	968484	1.57466e+06	740008	2.0197e+06	2.08938e+06	1.26487e+06	1.51551e+06	2.34415e+06	1.01897e+06	1.23608e+06	3.33365e+06	3.94057e+06	6.36362e+06	1.96964e+06	1.32833e+06	7.28993e+06	1.01429e+07	2.69512e+06	2.00923e+06	2.18411e+06	838162	1.17401e+06	1.07618e+06	3.78777e+06	5.30384e+06	7.31985e+06
A0A2I3LZE8|A0A2I3MI96	Papio anubis OX=9555	1.72835e+06	501840	414015	326704	1.03927e+06	520641	374207	NaN	590096	393369	369826	247910	1.00511e+06	200964	419676	623855	414932	179466	534844	161805	110492	143276	383159	54496.9	192088	188911	273129	155869	228275	416455	113790	306871	306877	219306	245078	92987.7	87208.7	74894.4	297348	1.86108e+06	281022	327565	83679.3	204091	377176
A0A2I3MKY0|A0A2I3N106	Papio anubis OX=9555	1.6129e+06	485495	507169	840896	1.20336e+06	593572	873402	NaN	246771	847364	734151	1.00786e+06	955024	419979	979429	2.31838e+06	777020	748105	2.28609e+06	1.16709e+06	635129	933735	1.22767e+06	491027	972425	1.0766e+06	727954	626144	1.68945e+06	2.71291e+06	652466	567897	842903	1.10412e+06	653317	530604	591505	356858	560021	617159	866160	1.44189e+06	343450	475875	714652
A0A096MTR8	Papio anubis OX=9555	1.50988e+06	2.41979e+06	5.75799e+06	6.99574e+06	8.30905e+06	4.34523e+06	185966	3.0388e+06	2.26569e+06	4.20592e+06	5.45508e+06	300052	5.39887e+06	2.49518e+06	6.03861e+06	8.5412e+06	3.52671e+06	871232	244404	613800	307094	1.34283e+06	268569	1.36772e+06	1.39676e+06	1.07491e+06	459103	212938	NaN	5.28506e+06	2.20541e+06	3.72184e+06	8.65133e+06	199641	4.99025e+06	1.84759e+06	1.77259e+06	3.80809e+06	2.51642e+06	1.69812e+07	194233	160576	3.50072e+06	5.12093e+06	4.75174e+06
A0A096P4W5|A0A2I3MAN2	Papio anubis OX=9555	1.38101e+06	102891	2.59096e+06	1.91936e+06	99951.9	589105	195049	NaN	163102	847690	2.74336e+06	363204	822095	334305	1.32621e+06	2.01412e+06	404544	120700	218136	415657	88239.2	1.46115e+06	273679	219084	371567	454741	108679	107145	39039.7	841889	339029	226670	375180	68716.3	335546	256802	591369	110033	447249	2.15062e+06	98643.9	114272	551340	117127	281691
A0A096P3R4|A0A2I3M4B2	Papio anubis OX=9555	1.0927e+06	510918	1.0066e+06	873081	150458	466066	322147	NaN	340279	583920	738147	542825	436960	863030	1.04201e+06	904947	357733	364519	492317	382100	202355	1.59781e+06	454341	585867	280420	178751	255801	102679	59514.5	640291	720652	361344	414061	224453	504836	544705	916724	605924	552518	2.63441e+06	158395	200080	908089	651480	150571
A0A096N2K6|A0A2I3LCZ6|A0A2I3LVA2|A0A2I3MQ17	Papio anubis OX=9555	776234	131519	161235	236848	584423	169044	77735.3	NaN	94550.3	247205	558560	101322	239248	56264.6	192917	460202	76957.2	53860	99988.1	73885.4	44619.7	101619	145422	91576.2	91322.2	68177.8	77155.9	46031.6	46562.8	422999	115448	103383	164773	161219	162229	105203	66577.3	51096.8	108769	140445	97941.3	128166	105144	110709	186365
A0A096NM06|A0A2I3LNG7|A0A2I3ME34|A0A2I3N926	Papio anubis OX=9555	548312	1.3683e+06	2.0285e+06	913894	900928	1.50578e+06	106929	NaN	770702	1.29776e+06	979876	158825	1.42715e+06	2.18884e+06	1.57374e+06	2.33984e+06	1.37891e+06	423138	126912	264021	306247	847916	145197	598283	393156	251605	465222	238510	26768.5	1.4615e+06	1.56665e+06	928798	884654	128056	1.06807e+06	1.57539e+06	1.77802e+06	1.70957e+06	1.14926e+06	3.94124e+06	103390	94228.2	1.36948e+06	646215	1.30881e+06
A0A096MT55|A0A2I3NF44	Papio anubis OX=9555	541640	1.98259e+06	1.44177e+06	1.60911e+06	1.78981e+06	785915	434724	NaN	666850	1.26781e+06	967687	16934.7	1.21389e+06	1.08655e+06	1.74947e+06	2.45465e+06	215572	630634	808101	751920	334529	1.7234e+06	255076	535094	524934	747261	731472	557290	148851	2.65993e+06	1.04018e+06	93243.1	1.00714e+06	262535	273999	1.27879e+06	329557	234493	1.81748e+06	443357	124462	148827	1.11913e+06	679541	772059
A0A096NPK7|A0A2I3LDS8	Papio anubis OX=9555	403132	3.51304e+06	5.95329e+06	6.84288e+06	6.43653e+06	2.43093e+06	968525	NaN	1.00828e+06	3.33836e+06	2.8686e+06	1.06165e+06	3.41224e+06	993317	4498497	7.77931e+06	709363	488282	1.42353e+06	1.43905e+06	225726	4.29964e+06	947173	629345	1.1943e+06	1.583e+06	531692	362707	157005	3.83987e+06	1.06051e+06	1.37639e+06	2.29459e+06	577984	1.62132e+06	1.28743e+06	2.20257e+06	1.13035e+06	1.88108e+06	443380	583006	349114	1.80266e+06	2.34718e+06	2.48593e+06
A0A096P410|A0A2I3MBQ9	Papio anubis OX=9555	376163	833960	1.22431e+06	954584	3.17253e+06	792063	179906	1.15524e+06	629265	733154	780425	168406	840463	457215	560128	1.83152e+06	578596	173869	NaN	303592	206434	1.54929e+06	215266	297935	221157	208080	290953	84844.7	40670.9	714050	337877	323921	601224	211688	1.15198e+06	73106.8	474478	575389	576606	2.99914e+06	159752	49644.4	1.22996e+06	558689	2.10222e+06
A0A096MU11|A0A2I3LC40	Papio anubis OX=9555	355531	NaN	1.53966e+06	1.45761e+06	2.61845e+06	283161	198267	236433	261598	489543	892314	574281	519646	470564	66255.2	2.57433e+06	172960	90369.8	206584	273875	6980.07	163506	294020	23755.2	287352	199386	19636.5	7492.73	149892	307103	146990	139433	808024	264088	644956	130426	326243	383766	290374	4.19726e+06	70519.3	43380	102293	453757	335431
A0A096NHI0	Papio anubis OX=9555	322945	1.09965e+06	1.81339e+06	2.86203e+06	4.32794e+06	746926	151819	226515	NaN	3.1771e+06	1.27593e+06	563609	2.69689e+06	1.43424e+06	1.32387e+06	5.91397e+06	1.4499e+06	206061	688458	440704	197063	412695	255100	921369	216100	194330	215010	253880	330526	2.23304e+06	1.90416e+06	1.32479e+06	1.47509e+06	612844	2.22004e+06	277358	1.29304e+06	628887	592183	272119	153467	62479.3	1.70728e+06	3.44737e+06	1.72698e+06
A0A096N8X2|A0A2I3MC36	Papio anubis OX=9555	317445	521967	1.63199e+06	587473	5.21304e+06	503980	152559	1.19452e+06	635336	753943	817528	329309	716214	1.31984e+06	444541	3.09708e+06	252950	66700	77364.2	17664.2	153459	398934	159271	321220	319780	224918	326126	66878.6	24189.3	839307	411101	123071	632830	70603.8	369841	401844	772003	844150	1.59154e+06	2.92184e+06	240798	NaN	792308	1.07846e+06	442090
A0A096NDE3	Papio anubis OX=9555	306590	1.46392e+06	2.61064e+06	1.61231e+06	936829	929427	117445	NaN	2.58438e+06	1.2349e+06	1.5959e+06	216356	1.45031e+06	2.45556e+06	1.99678e+06	2.13556e+06	677477	186845	126442	103840	188532	655239	79588.5	284032	142154	110563	135279	93030.3	39824.6	1.29433e+06	2.04707e+06	714233	527752	66306.6	257982	852651	2.4959e+06	1.64507e+06	2.32418e+06	1.70242e+07	32363.8	55931	1.45351e+06	1.62153e+06	812366
A0A096NU13|A0A2I3MX25	Papio anubis OX=9555	286439	188021	799655	428045	447860	115149	335829	1.04715e+06	133096	66062.3	NaN	260027	507975	98554.2	278020	491423	273224	78243.9	152696	230213	478870	450777	49957.3	27718.2	48092.5	55238.1	360743	111757	142407	219763	159779	405033	90197.1	187246	533157	223095	577428	287781	248388	2.27734e+06	269997	261260	617630	226575	732021
B0CM37	Papio anubis OX=9555	269902	908852	1.55134e+06	306600	77021.1	1.88961e+06	478307	4.63609e+06	293779	2.12012e+06	1.12395e+06	441709	925938	934180	1.77614e+06	1.80981e+06	626332	521242	173135	592855	485289	512805	223831	734483	232840	515679	775089	50995.5	138299	2.49197e+06	1.36144e+06	516636	475322	318656	NaN	1.15316e+06	678906	149526	609435	497559	275506	71001.7	1.07143e+06	1.49139e+06	2.10385e+06
A0A096NLV9|A0A2I3LFK6	Papio anubis OX=9555	240799	1.705e+06	2.60084e+06	2.93974e+06	NaN	1.49e+06	306675	6.95983e+06	2.25627e+06	1.51383e+06	2.94726e+06	296729	2.39752e+06	3.23885e+06	4.11426e+06	1.68049e+06	2.90428e+06	86180.6	83533.7	37273.9	243167	498740	615351	1.33922e+06	1.67735e+06	487173	1.67006e+06	548320	616545	1.43166e+06	1.49669e+06	1.70971e+06	2.44285e+06	309514	1.23209e+06	2.14122e+06	1.06149e+06	2.31665e+06	1.84356e+06	2.48504e+06	568742	430445	3.01565e+06	1.12522e+06	2.37896e+06
A0A2I3NFC9	Papio anubis OX=9555	205597	1.12311e+06	898894	860251	1.47936e+06	411340	71687	NaN	320976	503528	423169	35770.2	1.03563e+06	784135	578913	2.09017e+06	1.02129e+06	206612	264620	264422	217506	284884	82787.2	184165	102732	262594	389210	354175	122858	1.68991e+06	532792	631101	582954	133719	661619	521764	779018	363796	1.21898e+06	1.24562e+06	35728.1	29922.2	516743	665712	566138
A0A096NQ21	Papio anubis OX=9555	173051	518296	2.60083e+06	652026	903926	185267	159241	270191	4.67369e+06	918345	317535	390371	499314	703290	244412	734167	436373	380211	105378	123174	321350	1.24962e+06	797313	475844	81400.7	999821	141835	1.10386e+06	279425	701906	347232	34109.6	667301	80587.6	778360	316545	695380	1.10991e+06	738335	1.97102e+06	244988	216670	NaN	2.08585e+06	2.05462e+06
A0A096NRE3|A0A096NU73|A0A2I3LMC4	Papio anubis OX=9555	155270	193995	202206	75409.7	299168	561568	419204	564756	158898	291920	145541	265668	75906.1	337942	473027	235085	51229	332943	414667	117610	392173	352868	613715	546711	520950	220235	392212	141435	288723	323615	275220	NaN	135178	508357	107846	459868	307187	467019	231676	1.30221e+06	475168	279253	533740	205315	446417
A0A2I3LZF8	Papio anubis OX=9555	152559	1.23669e+06	396739	169573	313678	137777	183210	NaN	552976	257870	1.11869e+06	70949.6	1.54682e+06	480272	377074	586077	304009	412114	159573	394382	198292	218405	121776	304591	169510	154130	662494	193183	132542	800732	353306	651176	318452	201286	133705	195292	530782	296490	153880	690982	78104.7	177592	799737	681487	986393
A0A096NSX9|A0A2I3LG81|A0A2I3LJC8	Papio anubis OX=9555	139545	207689	1.11664e+06	148655	717303	167990	90916.3	NaN	745301	211610	1.14256e+06	131688	419362	207673	438344	1.08861e+06	424008	166186	116564	127372	174057	134057	86896.1	66924.7	191278	88416.8	315745	121387	185717	205112	153009	372647	296426	259264	118265	168540	155764	228412	192801	540684	118514	320555	34203.8	1.33538e+06	99534.9
A0A096NJY5	Papio anubis OX=9555	138965	1.07621e+06	1.19424e+06	1.33698e+06	1.90011e+06	839392	123182	NaN	676902	1.27928e+06	1.53737e+06	173270	876478	2.16948e+06	1.61147e+06	2.05336e+06	1.3451e+06	507319	85104.4	227663	463953	913488	147776	1.05077e+06	516384	347371	420111	314296	64316.1	1.48805e+06	1.42679e+06	1.46922e+06	949728	263213	408923	780384	988062	924552	1.76858e+06	2.32034e+06	139931	188448	1.37748e+06	663169	458857
A0A096NL32	Papio anubis OX=9555	1.85955e+06	1.36098e+06	3.34962e+06	2.80179e+06	2.7016e+06	1.06049e+06	317744	598910	114091	2.00172e+06	5.36124e+06	669061	1.259e+06	2.39769e+06	2.73278e+06	4.96281e+06	1.04684e+06	225858	307867	599778	300252	184303	652320	121574	728192	362200	619158	21064.1	NaN	2.46474e+06	795390	893442	2.17634e+06	295728	1.59741e+06	953124	1.70738e+06	827512	632997	4.15559e+06	537559	NaN	1.82699e+06	1.82725e+06	1.64303e+06
A0A096NE34	Papio anubis OX=9555	103128	527838	453329	533112	856350	52573.8	165518	2.59913e+06	1.24438e+06	1.0628e+06	1.00211e+06	123724	1.00014e+06	648844	512396	1.13404e+06	545935	102402	123617	258308	153425	1.5728e+06	203731	188037	48859.6	139325	NaN	460225	37184.6	653664	215592	91920.1	103189	161621	1.12829e+06	NaN	427126	391637	935902	1.54942e+06	174832	433374	5075.87	652386	460563
A0A096MZV7	Papio anubis OX=9555	180081	253599	556460	683931	354101	200202	54697.9	2.38113e+06	256994	240540	396791	101583	300704	337341	254618	210282	366248	189696	62681.9	130487	162770	218563	135394	108853	152832	167988	161555	142201	73369.5	139616	177977	236165	127408	95115.7	79451.5	189789	185246	NaN	NaN	5.20815e+06	57463.4	108640	395366	377618	215369
A0A096N6A2	Papio anubis OX=9555	115515	231469	2.16375e+06	466114	991407	140081	44654.4	24617.2	119676	419374	1.06628e+06	61701.7	478294	479746	416890	923792	132062	92403.9	49456	15744.6	58461.5	116005	64095.9	83958	120348	101264	78410.3	51867	NaN	803679	196330	177545	307566	50175.2	247014	372676	440432	239080	489202	5.11944e+06	44580.1	NaN	268429	133647	154929
A0A096NVM3	Papio anubis OX=9555	2.18626e+06	2.7735e+07	2.28015e+07	2.35498e+07	2.4287e+07	1.15368e+06	NaN	468884	1.63856e+07	8.27366e+06	1.918e+07	131549	1.60792e+07	3.44822e+07	1.31601e+07	1.07643e+07	1.46067e+07	320044	75981	31767.9	79088	1.60575e+06	1.07573e+06	167328	533472	61104.5	1.84996e+06	899613	69543.2	1.26216e+07	6.35312e+06	3.52172e+06	7.45992e+06	NaN	1.0428e+07	8.86634e+06	6.51545e+06	1.25739e+06	1.85647e+06	2.54052e+07	46003.7	1.27854e+06	1.94831e+07	2.55417e+07	1.81778e+07
A0A096N144	Papio anubis OX=9555	92359.1	618433	NaN	366565	842917	1.25497e+06	185802	NaN	954777	1.12087e+06	497842	221532	759672	798797	1.14031e+06	410499	330106	499941	218885	251426	542098	618121	238797	918218	306617	266227	370023	118173	139169	899144	660846	506688	278982	416100	141662	500858	476556	531541	296384	288847	230333	77713.1	1.29054e+06	722627	1.46142e+06
A0A096MNR8	Papio anubis OX=9555	71355.8	293746	293803	397508	288822	543185	126409	4.99866e+06	236256	306532	341417	92604.2	186278	354014	193725	454916	474511	284803	NaN	2.38349e+06	771936	698860	60128.9	1.42276e+06	375268	794009	3.05978e+06	585396	86485.8	1.13681e+06	1.98438e+06	2.24278e+06	1.35344e+06	NaN	1.29756e+06	548919	2.10529e+06	2.08136e+06	322815	1.28733e+06	34844.4	50163.2	483110	491488	464047
A0A096MZ98	Papio anubis OX=9555	4.42479e+06	7.62637e+07	1.5198e+08	1.56027e+08	2.55421e+07	1.04483e+08	3.92109e+06	4.35396e+07	5.49733e+07	7.24999e+07	85453928	7.28331e+06	1.64295e+08	4.9305e+07	1.14989e+08	190553149	3.97882e+07	3.085e+06	703746	6.65801e+06	NaN	1.4951e+07	1.03947e+07	7.58119e+06	7.08508e+06	6.96135e+06	639888	2.18794e+06	186667	1.20067e+08	4.75455e+07	4.21755e+07	NaN	3.44358e+06	32717.6	3.83291e+07	4.07437e+07	2.20066e+07	3.00361e+07	2.43265e+08	4.93631e+06	2.81488e+06	7.13811e+07	1.27364e+08	477416
A0A096NHA5	Papio anubis OX=9555	809082	19081.9	3.47985e+06	2.50324e+06	4.29731e+06	939946	258284	858295	77682.5	547661	2.14287e+06	388713	195436	521125	520773	3.42536e+06	NaN	190319	235622	196037	39450.9	439918	270521	180372	286240	417062	503152	62589.3	165976	1.42028e+06	714901	669886	660092	177354	505114	189434	844496	138349	422079	4.81033e+06	220423	70711.1	636160	675513	NaN
A0A096N1H5|A0A2I3M0W9|A0A2I3M306|A0A2I3MGE5|A0A2I3MKM7|A0A2I3NG30	Papio anubis OX=9555	605859	2.88133e+06	3.14742e+06	4.38694e+06	585898	2.2356e+06	267549	NaN	2.34685e+06	2.63531e+06	3.83516e+06	386078	2.49333e+06	5.01473e+06	3.01756e+06	NaN	2.95662e+06	1.0847e+06	578083	593495	604659	2.48317e+06	307792	1.12917e+06	667867	438349	618920	416570	119391	2.28711e+06	2.75429e+06	1.12779e+06	2.65938e+06	158288	2.16103e+06	2.65918e+06	3.04692e+06	3.09371e+06	3.08592e+06	4.81986e+06	135848	109911	3.79481e+06	2.09273e+06	2.44256e+06
A0A096MP34|A0A096N772|A0A2I3MFK8	Papio anubis OX=9555	585053	NaN	643127	1.34051e+06	839144	376799	248812	4.72275e+06	508886	701908	183220	175224	775009	524220	330564	923703	124640	228885	50104.3	40555	47856.2	280871	136649	NaN	263850	123449	146286	181515	78823.8	916799	206992	300093	361824	228911	712675	626922	377910	215004	990230	2.0218e+06	248145	55661.6	149111	616950	859075
A0A0A0MW03	Papio anubis OX=9555	517543	459070	722339	944981	890549	125152	471608	NaN	159828	428385	404470	304817	679964	186848	648973	973879	331170	187318	671505	36883.4	102659	675030	449047	174033	546418	890303	257148	304547	171119	434288	158266	354138	219822	252704	823522	233836	159427	185048	531483	NaN	228900	356939	210872	371414	393201
A0A096NMS2|A0A2I3M7Q4|A0A2I3MDJ6|A0A2I3MMZ6	Papio anubis OX=9555	478851	386860	2.98076e+06	1.51983e+06	2.49676e+06	696475	159026	217661	194910	1.01643e+06	2.0234e+06	340704	639545	367091	497773	2.15271e+06	178741	93328.3	17157.9	200099	NaN	485944	342130	84664.7	194837	303324	272640	53745.9	NaN	162823	403225	394043	609022	140986	404518	486538	633390	423696	791709	5.99354e+06	86597.6	110298	857083	523525	943605
A0A2I3LPX5|A0A2I3M8F5	Papio anubis OX=9555	477930	318999	333194	1.61549e+06	857022	NaN	126441	1.06847e+06	292940	737310	323089	83567.9	772089	172308	746032	1.18134e+06	183245	185048	106890	183284	199585	449776	151455	88882.1	438958	314365	409210	171050	114645	597434	652044	155487	479874	160004	NaN	555212	790867	381586	236646	2.5591e+06	136933	120910	556027	595185	592773
A0A096MV80|A0A2I3LUD9	Papio anubis OX=9555	351974	958006	1.00451e+06	983753	617752	807450	343782	2.04202e+06	585562	502371	820982	279226	746696	1.51441e+06	1.17107e+06	1.46682e+06	1.01438e+06	380909	318960	335580	464530	263387	254761	350249	336117	254381	485706	191294	171954	1.00928e+06	820680	397645	582866	498743	525460	767597	1.04157e+06	NaN	1.03659e+06	NaN	244385	221246	1.0863e+06	564772	551716
A0A0A0MVM0|A0A0A0MWW0|A0A2I3LLX8|A0A2I3LQ39	Papio anubis OX=9555	323938	2.56624e+06	1.66775e+06	329546	3.00472e+06	1.03291e+06	369467	70196.3	3.20897e+06	502524	736134	299186	2.1191e+06	2.76792e+06	1.66703e+06	2.08602e+06	1.07133e+06	668597	324447	311641	335308	NaN	105858	1.29952e+06	540882	132848	319135	558890	132000	4.31575e+06	3.02669e+06	2.6552e+06	515635	1.04666e+06	1.12006e+06	1.32618e+06	3.76308e+06	1.65646e+06	793013	303615	245890	NaN	588042	2.65439e+06	521130
A0A2I3MKB9|A0A2I3MMZ5	Papio anubis OX=9555	299005	2.12469e+06	760378	228078	460455	220357	96401.4	NaN	533427	215155	747338	NaN	958355	401289	252091	648667	812636	185370	129010	250614	354082	393399	41266.3	323640	253385	265399	417541	167288	50598.9	360993	93590	581122	233592	79070.7	225595	107602	163420	198022	355047	513327	99594.3	111968	256535	406642	139199
A0A096NI80|A0A2I3M258|A0A2I3NF86	Papio anubis OX=9555	190594	2.19748e+06	1.41254e+06	1.68391e+06	1.55121e+06	1.43719e+06	166966	NaN	715440	881308	1.08805e+06	147472	1.66573e+06	2.05243e+06	2.73559e+06	6.32019e+06	1.62901e+06	336568	NaN	275347	314996	258371	346441	506210	79194.1	268136	869493	254713	113766	5.65562e+06	1.62386e+06	1.65632e+06	1.17969e+06	713946	1.16335e+06	1.14512e+06	1.89983e+06	1.47137e+06	1.1566e+06	9.15091e+06	78733.1	496449	2.47081e+06	1.21848e+06	1.97347e+06
A0A096N4T1|A0A096NPT0|A0A2I3M9K5	Papio anubis OX=9555	142003	555693	521746	559719	598268	595781	78927	NaN	251034	489641	585439	100554	544744	507322	613827	542293	304497	131874	85505	152666	155919	375951	91573.4	371922	185592	144250	108194	NaN	58644.7	761472	845123	584422	555855	76182.5	395445	429771	190018	351716	506397	363564	79469.1	114208	675099	643290	536384
A0A096N823|A0A2I3LMX1	Papio anubis OX=9555	108552	375955	684115	835908	1.9174e+06	333801	56381	27533.6	576379	601703	454585	66002.6	323075	242331	288399	896506	135454	52227.1	24125.3	52140.8	42112.9	139405	36117.2	115134	82816.2	118424	199925	127293	21782.2	435576	211692	236723	338378	NaN	278681	228310	234557	266848	271353	818927	55753.9	NaN	363729	866239	264053
A0A0A0MVN0	Papio anubis OX=9555	26671.4	97004.6	1.24127e+06	847183	3.55953e+06	74714.3	130123	524779	141838	589098	218348	87489.1	418306	1.49792e+06	244547	1.59262e+06	NaN	NaN	70093.8	177172	217821	142133	24474	237810	177410	33826.4	91944.1	297886	NaN	72522.6	897543	521587	300126	141198	436876	536775	107091	489476	124625	539902	169259	156681	845431	368580	575781
A0A2I3LWW6	Papio anubis OX=9555	1.83232e+06	1.93732e+07	1.04857e+07	8.67692e+06	6.26135e+06	7.63692e+06	1.46827e+06	9.09211e+06	1.33559e+07	NaN	5.41146e+06	1.23348e+06	1.76657e+07	1.44548e+07	1.20692e+07	NaN	1.21946e+07	2.8993e+06	1.38449e+06	1.31598e+06	2.92595e+06	3.78427e+06	732995	3.05592e+06	2.2716e+06	1.8512e+06	2.61574e+06	1.84731e+06	1.41952e+06	1.13614e+07	7.42871e+06	8.34725e+06	4.37772e+06	2.34648e+06	2.51948e+06	3.39385e+06	6.9041e+06	4.45362e+06	1.09698e+07	2.60985e+06	1.0875e+06	2.35932e+06	1.46653e+07	7.71493e+06	NaN
A0A096NAX3	Papio anubis OX=9555	306742	354729	360209	845275	521810	261331	168669	NaN	182581	394994	716382	135190	484835	191650	607482	318807	177583	165828	80037	134936	69998.9	130187	233648	119905	147182	91145.2	137935	54019.3	12022.3	759215	249115	285315	335327	191174	406651	149741	61755.6	NaN	85464	1.20906e+06	182775	NaN	112075	91597.5	364561
A0A096N0P5	Papio anubis OX=9555	279844	636842	631398	94412.9	429376	160604	104149	NaN	268099	284827	138375	138819	419806	NaN	483684	677580	283307	173487	123391	110715	165654	102934	101107	115591	73259.9	149773	212576	139738	90258.3	496503	205886	236536	411083	83662.1	NaN	372651	494916	340478	366629	2.70498e+06	142355	50683.9	1.01071e+06	547958	1.4997e+06
A0A096P2G0	Papio anubis OX=9555	94951.6	224624	649801	348395	582199	53486.9	113548	174204	240654	177454	180674	24097.5	176033	324019	198752	337510	129885	35263.2	NaN	82880.6	36698.8	35156.2	87095.4	86490	31952.2	151864	49556.2	64893.6	7792.05	35978.3	127600	21446.2	99017.1	NaN	160370	19198.5	109647	93555.4	24660.6	166524	32685.3	75504.7	NaN	398556	384203
A0A096N8J8	Papio anubis OX=9555	23611.3	43225.6	290471	152101	89768.4	NaN	277464	151589	170201	283071	324309	42986.6	928523	177150	449049	41308.9	85627.1	232983	237959	231771	318861	236852	16274.5	155991	184855	41308.8	286012	68617.5	156893	70232.4	216354	208416	130092	310676	57749.9	178270	144276	40098.8	83601.2	NaN	154702	162841	NaN	67458.3	194737
A0A096N5V2|A0A2I3LCH1|A0A2I3LEA4|A0A2I3M109|A0A2I3N7H2	Papio anubis OX=9555	1.1401e+06	173691	289521	379248	1.70129e+06	NaN	315923	NaN	87599.5	176547	317815	739808	202259	395921	372698	2.62375e+06	183935	270513	262698	352206	158857	2.38738e+06	756173	755084	1.44623e+06	140365	143367	146147	54067	295657	439367	67272.3	47660.4	196548	76109.3	123434	240951	1.18366e+06	296798	2.7916e+06	329087	334047	166634	261569	NaN
A0A096NE83|A0A2I3LN84|A0A2I3LS31|A0A2I3MRR0|A0A2I3NCL8	Papio anubis OX=9555	732499	273466	649357	885355	297230	520633	135472	NaN	244740	626706	569036	161675	528066	334038	536573	921394	238347	115797	229379	109203	66260.1	368871	280360	83091.5	208557	106580	NaN	87173.5	NaN	689185	243453	165409	381044	103636	120862	189364	199238	143387	183341	605762	132961	148375	393171	354642	470802
A0A096NIJ2|A0A2I3MN91|A0A2I3NBD3|A0A2I3NF77	Papio anubis OX=9555	506202	259594	450871	423893	495092	259540	1.58848e+06	NaN	116843	327732	732946	679765	355226	451002	435429	588922	345611	1.06226e+06	1.97969e+06	933800	763741	2.16104e+06	205578	2.07481e+06	879790	594890	768061	446154	370987	408636	409235	220804	204646	747892	NaN	245729	468148	508610	367675	NaN	255281	473461	308724	251858	195646
A0A096P2E1|A0A096P2E3|A0A2I3LVD6|A0A2I3M9Q8|A0A2I3N8T6	Papio anubis OX=9555	469488	1.84213e+06	812849	352578	891188	778101	264469	1.59152e+06	1.64033e+06	1.13176e+06	944239	171507	2.28821e+06	1.61018e+06	2.32588e+06	3.18301e+06	1.59711e+06	589359	NaN	333270	602668	553412	NaN	787945	437076	188214	342781	285756	216220	219002	1.5964e+06	1.97282e+06	507556	69392.9	464981	639779	926886	1.12339e+06	2.00249e+06	NaN	144752	173118	1.16971e+06	1.22371e+06	1.13881e+06
A0A096P1S3	Papio anubis OX=9555	387165	495568	176713	438242	1.08647e+06	848347	223424	4.32624e+06	505227	372982	1.91336e+06	89910.1	597412	670508	NaN	1.1223e+06	370579	150849	136123	93420.1	150486	660376	186432	44254.9	183123	126181	171258	250917	210548	3.41838e+06	NaN	NaN	219629	229715	754177	176629	690338	1.30484e+06	646726	1.59637e+06	261660	448319	177867	827357	264270
A0A096P357|A0A2I3NH99	Papio anubis OX=9555	308104	1.44502e+06	1.08343e+06	1.12777e+06	3.10829e+06	520786	220224	NaN	1.13894e+06	588879	989204	225815	1.89873e+06	1.52377e+06	1.97218e+06	1.17087e+06	1.33905e+06	272428	360107	220192	299837	250125	294548	359896	174075	222754	399071	330915	178762	1.21864e+06	657407	391579	189541	356096	661735	961836	720058	NaN	829203	NaN	162170	328613	1.20994e+06	1.07866e+06	1.63007e+06
A0A096MXR1|A0A2I3LXD9	Papio anubis OX=9555	243869	243096	1.05978e+06	579439	2.02967e+06	288566	64398.3	1.49777e+06	40624.8	693170	1.21477e+06	74534.7	170063	247073	902585	1.82493e+06	198800	38574.3	NaN	104377	55892.7	152590	NaN	102083	140113	67081.6	78488.1	NaN	78048.7	699772	662644	142842	364141	40287.2	265999	296957	562701	255987	552543	1.44871e+06	76070.3	32064.1	364676	265976	759565
A0A096MVA8|A0A096NZ42|A0A2I3MD99	Papio anubis OX=9555	120828	275301	288009	310783	NaN	184343	747593	NaN	249887	207845	295531	317266	257624	285898	410075	439684	331801	1.14674e+06	1.17204e+06	1.56844e+06	1.53932e+06	851996	568709	423989	1.09894e+06	1.81203e+06	1.97675e+06	1.75616e+06	431816	612388	257570	234767	117125	556324	291782	171411	93495.3	91343.8	70711.1	NaN	731320	1.06385e+06	317936	418257	253100
A0A096MS47|A0A2I3MP51|A0A2I3N4D8	Papio anubis OX=9555	106999	NaN	251467	192819	398694	162870	50432.3	728085	NaN	152750	382050	70598.9	414690	202001	105818	608628	177415	58202.8	234157	107660	13080.4	171436	508180	45448.1	44653.1	10536.1	29054.5	114611	7972.04	167678	65208.9	22405	72284.4	NaN	211454	57748.2	175539	123860	131143	180640	269692	43736.3	121516	162120	710469
A0A096NXK6	Papio anubis OX=9555	296083	NaN	609638	297386	227066	363649	79727.4	485561	294787	313305	170970	93394.1	58265.2	115288	58348.6	374221	NaN	186620	149455	180026	229213	211524	73901.1	33850.2	42486.4	362747	NaN	144122	142633	67589.9	59547.5	327375	206606	56883.3	34205	26706	212996	163748	265697	613085	87070.2	72837.7	NaN	287242	626829
A0A096N3A3	Papio anubis OX=9555	408326	470435	1.43194e+06	1.16792e+06	1.29053e+06	185249	142081	NaN	136769	NaN	852867	398917	810928	114862	199849	908628	NaN	340489	514503	569113	539565	894885	500542	647475	1.16029e+06	252820	1.02338e+06	681191	181333	195478	518103	1.02153e+06	416216	347968	199992	270012	400099	76422.1	313745	3.75586e+06	377115	657342	600879	357587	NaN
A0A2I3LH35	Papio anubis OX=9555	5.17325e+06	2.6757e+06	63487	1.10702e+07	5.02099e+06	281441	2.62098e+06	7601.86	899703	3.42172e+06	3.68896e+06	1.1206e+06	3.47716e+06	2.7716e+06	7.5284e+06	7.84292e+06	NaN	740446	2.4154e+06	1.66689e+06	NaN	37399.7	5.13036e+06	2.70775e+06	34104	1.24749e+06	716653	344150	269388	286262	1.45012e+06	200454	182348	2.3349e+06	282902	2.12775e+06	NaN	NaN	897102	6.90852e+06	22854.3	2.82676e+06	5.16158e+06	4.76351e+06	127580
A0A096MZB0	Papio anubis OX=9555	437888	64458.5	795151	1.12758e+06	4.32591e+06	74346.2	NaN	350683	178048	369378	446738	61499.3	330407	36398.2	NaN	1.75243e+06	195247	163072	117448	53244.5	265673	225784	NaN	453177	14508.3	81203.7	213457	176394	80885.5	294929	281357	22518.6	219145	NaN	280992	1.00356e+06	567225	118200	403851	2.79625e+06	18349.3	173086	315351	202367	219776
A0A2I3N835	Papio anubis OX=9555	361486	351242	73726.4	345897	144994	291783	288609	NaN	NaN	190425	342701	392087	NaN	523906	263355	899779	167196	371193	300979	260143	282821	853182	324740	607125	339469	252598	382217	164499	155854	874875	486742	199840	123758	NaN	77367.6	202975	845659	211335	363876	2.73355e+06	582201	408129	563197	190695	422138
A0A096NA44	Papio anubis OX=9555	76091.7	1.04241e+06	2.96141e+06	3.51164e+06	2.46046e+06	1.35886e+06	74498	NaN	1.05179e+06	1.5161e+06	1.90327e+06	29808.2	1.55621e+06	1.09596e+06	2.48554e+06	5.09574e+06	1.23958e+06	158938	NaN	135169	39814.9	414536	152147	199587	275484	297018	66476	NaN	112619	1.74336e+06	600593	827461	1.44049e+06	106239	844618	1.38693e+06	437762	NaN	535195	489168	170735	195951	1.39408e+06	1.83145e+06	1.87627e+06
A0A096N6A0	Papio anubis OX=9555	44275.7	123321	996665	475580	237111	122659	174317	143977	1.84005e+06	481715	272220	82809.7	274680	614221	NaN	NaN	133801	108069	75132.5	20762.6	49968.9	991471	359294	118908	33406.4	144460	37614.2	142367	16513.8	NaN	51131.7	NaN	43996.4	62016.5	189161	879251	182657	412612	93933.7	799650	148856	119816	55170.6	375692	783417
A0A096MRE0	Papio anubis OX=9555	NaN	203981	1.44306e+06	1.23836e+06	3.83219e+06	371636	74743.3	995857	239024	613027	677827	87128.7	453239	822073	614773	4.24322e+06	519718	173565	NaN	208031	21032.5	412905	135477	148554	39593.7	61401	13514	137324	8531.02	2.41444e+06	150622	181560	807339	NaN	453201	86562.9	270828	1.96998e+06	201313	133141	169928	NaN	288398	957421	2.02307e+06
A0A096NFD8	Papio anubis OX=9555	NaN	7.69197e+06	7.66016e+07	3.08078e+07	1.99086e+07	1.12215e+07	2.30905e+06	NaN	9.55593e+06	1.52273e+07	3.44296e+07	4.44753e+06	1.12994e+07	1.28226e+07	2.12953e+07	2.61824e+07	4.74249e+06	2.07361e+06	NaN	2.83617e+06	662646	1.10538e+07	5.47174e+06	2.80392e+06	4.08522e+06	2.39088e+06	1.92081e+06	712342	514656	NaN	5.78025e+06	5.97093e+06	8860987	2.60974e+06	3.93414e+06	6.13812e+06	1.01013e+07	4.08163e+06	6.33424e+06	2.15328e+07	3.08763e+06	1.9845e+06	1.30441e+07	1.76742e+07	8.89672e+06
A0A096NQA5|A0A2I3M629	Papio anubis OX=9555	569229	134341	2.8104e+06	2.27882e+06	1.55524e+06	425625	39428.8	222970	115029	487794	530856	143071	715866	502499	481936	1.29925e+06	90913.5	100371	181576	61045.5	80897.5	334816	61791.3	NaN	191508	114110	84682.7	NaN	NaN	499227	227865	274919	796551	36004.4	274620	185616	396270	366466	491522	1.30689e+06	97605.2	NaN	306216	461930	182694
A0A0A0MXE7	Papio anubis OX=9555	436886	87489.1	1.1443e+06	1.10236e+06	350565	56113.1	157591	244993	156142	343631	118327	92736	419275	350463	757503	905935	291729	120403	71425.9	81003.7	72003.6	114672	37243.1	70655.2	151421	273273	347222	126324	106841	741182	NaN	68839	101364	54577.7	113732	31019.2	70579.9	NaN	245921	1.00159e+06	76080.6	NaN	NaN	276168	95268.4
A0A0A0MUC1	Papio anubis OX=9555	360964	1.20503e+06	4.45811e+06	1.63527e+06	718135	860644	NaN	14472.1	2.32739e+06	1.2718e+06	1.90393e+06	95318.3	706524	594899	1.20062e+06	2.10313e+06	598515	124609	66601.9	88505	55460.2	310319	325073	78378.9	115514	92766.8	21094.1	45331.9	NaN	NaN	371044	459241	781972	136012	483794	575671	554199	222279	382998	132231	193613	NaN	835527	3.08153e+06	997488
A0A096MNV4	Papio anubis OX=9555	166728	2.0149e+06	1.34263e+06	1.40815e+06	916612	1.79353e+06	184869	NaN	966728	1.34582e+06	1.94157e+06	NaN	1.37138e+06	2.41528e+06	1.43353e+06	846404	1.18324e+06	150535	135951	258901	246414	467544	NaN	100275	445285	203301	272771	216719	200085	937259	601170	884296	598800	NaN	100444	298887	1.09677e+06	81588	908726	5.085e+06	136240	292791	1.78641e+06	1.08117e+06	2.01737e+06
A0A096NQ49|A0A096NWV3	Papio anubis OX=9555	138804	202698	85015.8	NaN	195969	240179	71955.4	12735.5	237263	86155.3	135004	38176.9	227691	465692	283904	NaN	189250	76911	37734.4	47271.6	125496	108989	42559.6	78914.4	82926.8	44988.2	251401	55094.8	28261.5	121131	NaN	188465	36918.7	72106.1	49246.4	NaN	45207.9	64007.7	118581	125361	39436.8	45360.7	144428	100576	207608
A0A096P3H9|A0A2I3MP60|A0A2I3N0S5|A0A2I3NIB9	Papio anubis OX=9555	74787.5	4.86624e+06	6.02768e+06	2.0328e+06	2.66021e+06	2.29503e+06	41087.5	NaN	4.13846e+06	1.21543e+06	3.98853e+06	71723.2	2.1013e+06	4.48265e+06	3.1449e+06	3.31528e+06	1.97761e+06	163479	NaN	116959	219763	168963	37049.3	124638	199319	95071.3	94362	130936	NaN	NaN	2.10976e+06	2.1894e+06	638514	42366.1	535319	934194	1.47704e+06	1.79137e+06	1.12828e+06	2.2461e+07	35315	117872	3.07161e+06	3.28044e+06	1.55338e+06
A0A2I3NA29	Papio anubis OX=9555	61087.6	143862	182383	242912	1.34426e+06	154191	82908.8	90325.9	135082	174582	182963	57183.3	NaN	117792	134619	598905	45011.8	68755	NaN	20074	16361.8	59243.3	NaN	66701.8	26127.6	37779.1	118024	45439.8	29575	150581	68698.1	91440.4	39770.3	23359.9	47655	141587	103666	42477.2	47505.6	64455.2	34373.1	NaN	99500.5	182392	123193
A0A096NJR5|A0A2I3MEN5	Papio anubis OX=9555	50013.4	1.69767e+06	2.73002e+06	1.06141e+06	1.10694e+06	363942	162874	1.78219e+06	680771	1.30151e+06	323721	NaN	1.21271e+06	257077	508097	1.05443e+06	915834	204597	84409.3	154967	129017	416202	63502.3	NaN	209257	137689	354619	75498.8	90534.4	3.01242e+06	1.7016e+06	517000	725572	NaN	359268	516685	2.00648e+06	210777	618950	820980	63256	NaN	2.087e+06	418344	1.91843e+06
A0A2I3NE99	Papio anubis OX=9555	347246	NaN	824372	522739	364121	237452	267472	499088	950601	453778	NaN	345233	196985	950235	402443	1.13574e+06	162224	150648	99978.6	279167	NaN	762639	242033	482200	164230	635148	226437	161531	NaN	393370	531221	377868	140473	109113	304403	373760	900319	955356	665091	3.14386e+06	197055	NaN	138964	682838	905022
A0A096NPJ5	Papio anubis OX=9555	140079	NaN	537848	434787	514588	180915	99393.7	NaN	NaN	305833	404365	187060	162959	362916	277096	746932	152103	87985.5	138321	101534	87773.9	201033	91322.2	NaN	198091	186129	264788	140726	92862.8	609790	161260	171099	235476	74277.7	222586	202409	171073	78922.5	316746	NaN	94223.9	57956.8	199058	189507	272399
A0A096N2V7	Papio anubis OX=9555	NaN	1.09605e+06	410485	294775	1.62487e+06	745160	32356.1	22048.4	155704	381107	493727	NaN	191394	646045	329326	1.49102e+06	344705	121468	NaN	43941.6	111511	96296.7	20508.7	194040	81624.8	40013.4	35817.5	58490.9	39382.2	1.69449e+06	211312	442022	463634	NaN	328781	405134	1.7104e+06	536007	220066	7.30689e+06	NaN	30828.1	813916	542754	618318
A0A096NKH3|A0A2I3MGT3	Papio anubis OX=9555	NaN	50831.6	181995	NaN	242076	115458	74485.5	NaN	173864	95086	112858	30337.1	118792	101775	131589	205899	88655.6	75213	94237.6	76209	76871.2	87484.5	NaN	55562.3	68135.3	52134.6	78480.5	28093.5	42341.2	138064	95291.7	105094	109433	NaN	79751.3	130482	127023	85921.9	107677	109540	29386.7	47337	108962	82016.2	70394.1
A0A096MXG4	Papio anubis OX=9555	NaN	590455	1.2448e+06	457959	NaN	29990.3	85553.1	41874.8	27381.8	568473	32737.5	8529.44	527674	NaN	152208	345906	162538	185961	62842.8	146779	73083	205248	148082	214541	56157.5	119149	34078.9	32464.8	14152.8	73609.5	58386.6	96647.5	461554	61482.7	129718	30948.7	303650	62481.6	262817	132938	42618.8	74576.2	177118	NaN	NaN
A0A096P236	Papio anubis OX=9555	42482	76415.3	235623	534221	NaN	89775.9	36262.3	336767	1.133e+06	415671	287449	37934.6	169654	331496	270981	225322	173734	129855	57653.9	NaN	59557.4	254238	91146.7	NaN	NaN	115508	76959.4	142573	74702.2	205739	99112.8	294190	92475.8	NaN	228148	209982	464193	291745	493211	1.99607e+06	NaN	60436.3	816788	504626	190132
A0A096NWZ5	Papio anubis OX=9555	1.67938e+07	683589	915446	278185	152171	NaN	329661	144132	NaN	1.29719e+07	504129	383038	345381	317799	313421	367370	4.29215e+06	84185.4	297302	69468.4	85544	568124	6.34988e+06	131991	123422	NaN	30136.8	20227.9	2.00199e+06	92061.2	3.41933e+06	111111	287045	294452	360596	219885	NaN	35242.5	NaN	NaN	134196	158832	117669	4.42221e+07	1.42784e+07
A0A096NJE1	Papio anubis OX=9555	1.56582e+06	NaN	1.43373e+06	1.2946e+06	379438	740398	237669	1.78421e+06	NaN	928529	1.43891e+06	529769	618941	943036	1.17521e+06	1.36817e+06	383501	367634	404326	326350	275365	297397	220983	141887	460226	583341	660147	346417	249227	993787	NaN	NaN	793425	104405	636278	492900	1.08007e+06	NaN	643397	2.57186e+06	340197	369890	NaN	523556	629595
A0A2I3NGM9	Papio anubis OX=9555	923212	1.93762e+06	5.32684e+06	4.5377e+06	NaN	2.24317e+06	NaN	1.66103e+06	NaN	800275	2.64271e+06	NaN	4.36549e+06	1.26787e+06	NaN	2.09187e+06	1.03805e+06	69395.4	25230.4	77202.6	55661.7	196896	77144.5	132311	143681	365749	NaN	114872	161998	576809	139749	6.80301e+06	3.04354e+06	114419	792778	574653	597251	343978	4.11651e+06	762218	59367.8	587575	969072	2.14635e+06	313837
A0A096NQH8	Papio anubis OX=9555	314925	787604	476049	765812	183069	612359	121391	NaN	116995	332585	946604	71830.6	424628	503455	305102	514107	117320	157351	69505.6	74627.6	147501	138349	41410.4	270014	307998	96549.4	269103	86819	NaN	304379	260468	385410	170731	NaN	79573.8	500124	181089	NaN	416173	560055	73483.7	NaN	468683	211963	NaN
A0A096N6X7	Papio anubis OX=9555	73719.7	78383.3	284910	141472	140211	128553	38780.7	NaN	186408	125141	152838	40441.3	NaN	201468	73474.1	607216	95804.6	NaN	52203.2	58178.4	NaN	228353	71909.7	151881	64237.2	81344.8	115976	71117.6	65899	96437.7	133250	67472	111168	51243.9	212249	NaN	268534	312258	233594	NaN	58207.2	100384	249775	100039	585977
A0A2I3N360	Papio anubis OX=9555	NaN	1.01967e+06	1.94031e+06	2.09157e+06	1.54623e+06	739258	167233	NaN	1.14477e+06	739581	984949	455510	885384	620029	952577	3.47923e+06	363397	313311	NaN	264982	279372	576398	NaN	352257	305689	432188	788519	171079	NaN	1.22123e+06	859214	797134	566681	25262.4	450566	933449	835525	665844	1.07388e+06	2.99543e+06	201534	NaN	827812	3.35306e+06	519498
A0A096N4B3	Papio anubis OX=9555	NaN	475763	233459	574357	669088	806769	36583.8	331536	401395	466791	NaN	39087.1	519626	1.80613e+06	665416	935167	545875	165478	NaN	96372.6	188599	75179.5	NaN	403282	115630	104363	927488	39611.5	28937.3	1.03548e+06	677391	1.11292e+06	420703	NaN	308868	425277	619089	740364	119869	217656	NaN	109864	767590	252950	484619
A0A096MT38|A0A2I3NA44	Papio anubis OX=9555	604759	NaN	NaN	153721	1.39843e+06	141873	468936	14144	36662.4	662909	335862	249491	211326	170501	NaN	1.37842e+06	167750	272449	396946	541786	64431	1.25441e+06	507010	290970	448097	NaN	22836.1	340767	61263	861604	179738	NaN	208310	174190	906028	149318	1.9148e+06	1.83911e+06	2.05004e+06	8.27013e+06	662557	NaN	163975	168642	350442
A0A096MR06|A0A2I3M8W0|A0A2I3N2D6|A0A2I3NA14|A0A2I3NED7	Papio anubis OX=9555	323388	318486	116696	475128	174030	195764	227309	47494.1	91985.5	120064	120171	212690	201972	165687	242419	457433	110566	112473	153513	146964	159769	236826	189869	120250	278101	253843	397365	129659	132132	86943.2	NaN	238536	66708.2	NaN	40393.9	NaN	NaN	28022.7	NaN	NaN	287143	551145	235742	211336	257101
A0A096P2I5|A0A2I3LWU4|A0A2I3M7H7	Papio anubis OX=9555	96109.3	3.1861e+07	4.48353e+07	1.88667e+07	2.98924e+07	1.81756e+07	1.53079e+06	553482	2.78353e+07	1.164e+07	253881	30081.2	NaN	3.20722e+07	60198	2.52247e+07	1.79094e+07	1.81185e+06	291962	1.0307e+06	679777	862894	37470.5	357607	734728	824232	645925	531650	59816.4	NaN	NaN	1.40214e+07	9.29514e+06	48524.8	7.57155e+06	NaN	NaN	8.8122e+06	6.99034e+06	1.89885e+07	41346	33523.9	2.82289e+07	2.09269e+07	NaN
A0A096N0I6|A0A2I3LG93|A0A2I3LZJ1|A0A2I3M2Y4	Papio anubis OX=9555	56162.1	552074	918607	594524	291801	422831	23554.3	62087	582615	536797	1.09185e+06	38481.4	415353	922694	570560	1.07024e+06	335364	39559.3	NaN	216714	213528	315390	NaN	397140	145977	137380	125194	57361.8	NaN	814350	814758	437637	540177	NaN	293497	582270	660245	491207	783047	1.35458e+06	NaN	NaN	713426	125547	643150
A0A096NAL9	Papio anubis OX=9555	NaN	7.96521e+06	1.37004e+07	8.49284e+06	1.52349e+07	4.85551e+06	74855.6	41167.2	3.36286e+06	5.17314e+06	4.83217e+06	NaN	9.56419e+06	14716462	6.97324e+06	1.43678e+07	4.40089e+06	135727	14136.9	102874	120123	240676	NaN	120244	55727.4	NaN	224503	NaN	35696.4	754266	5.03891e+06	2.07187e+06	3.34704e+06	12637.1	668332	1.33255e+07	6.03052e+06	3.95526e+06	3.25384e+06	1.36261e+06	19211.7	NaN	1.08601e+07	5.77934e+06	1.1349e+07
A0A2I3MWG5	Papio anubis OX=9555	751389	964345	763265	96329.8	NaN	226628	54827.6	NaN	NaN	382694	108801	65922	NaN	305470	NaN	974149	146726	190666	43279.1	159302	94005.7	440434	NaN	187894	159481	275100	105429	98989.3	41033.5	468268	346280	90086.7	155876	280464	239204	394674	479908	411403	384457	2.00629e+06	162420	48137.7	NaN	850577	208171
A0A2I3NCY4	Papio anubis OX=9555	381953	125394	429761	958809	1.07804e+06	156065	236394	1.59409e+06	26885.1	592190	75046.2	22388	690618	210485	34265	816163	35541.6	1.3438e+06	17580.1	76082.3	421072	243605	NaN	451094	176669	360135	1.20884e+06	83907.3	NaN	255300	1.37333e+06	2.46992e+06	281919	NaN	NaN	1.49807e+06	1.1986e+06	1.95504e+06	276963	NaN	NaN	NaN	643695	172883	23788.3
A0A096MR54	Papio anubis OX=9555	100177	410680	286702	304859	847974	703690	NaN	NaN	117950	268670	439123	NaN	391618	536471	246727	623742	262701	99606.6	34155.2	117908	42268.6	NaN	100369	82097.5	51601.8	69081.4	84183.2	NaN	NaN	875719	325833	373564	285977	39762.9	104350	192326	NaN	103919	131883	437559	64508.7	65647.8	442083	292878	728914
A0A096P3N6	Papio anubis OX=9555	63135.1	272196	104213	56674.2	29461	911185	78084.5	84143.6	79437.3	NaN	NaN	51752.6	87865.1	NaN	212248	51593.5	54254.6	118159	84629.8	43296.8	121691	128284	189004	119530	42716.5	31801.9	163337	NaN	31425.7	133695	64951.6	61304.2	NaN	468179	NaN	109250	34371.3	91695.8	NaN	66086.8	187110	169545	766780	165702	577347
A0A096NQ04	Papio anubis OX=9555	49949.9	69747.1	582633	956036	143647	215010	39546.1	1.40692e+06	296929	291445	104083	35532.8	NaN	367761	303142	848461	246603	309570	31306.4	73669.1	255213	170152	NaN	187387	177022	142587	64387.8	188426	NaN	379584	36799.2	85141.5	130747	NaN	213758	198837	398836	507406	217660	110539	NaN	87559.8	NaN	NaN	229348
A0A096MS34|A0A2I3NCM8	Papio anubis OX=9555	3.38103e+06	9.77694e+06	1.58881e+07	1.49868e+07	1.21054e+07	1.14914e+07	1.60028e+06	1.31315e+06	3.88543e+06	9.5293e+06	7.99649e+06	2.50343e+06	6.24312e+06	5.76048e+06	9.3632e+06	NaN	5.63185e+06	1.05394e+06	934732	1.39485e+06	541593	2.01361e+06	2.27908e+06	NaN	1.33449e+06	1.92477e+06	1.03252e+06	776230	349709	NaN	3.18591e+06	NaN	NaN	1.73306e+06	NaN	4.00264e+06	4939694	2.1881e+06	3.43443e+06	1.11477e+07	1.4248e+06	1.45171e+06	7.32642e+06	NaN	1.32022e+07
A0A096MNF5	Papio anubis OX=9555	1.48352e+06	132716	NaN	182382	222581	154373	130300	NaN	NaN	235886	81998.5	810633	289066	140185	172037	679315	150166	221973	513988	368134	143231	200813	NaN	411485	NaN	182171	275272	129874	261434	326541	175854	190400	97516.5	1.75406e+06	NaN	137716	103142	64043.5	59377	369181	612082	695749	231495	NaN	248898
A0A096N079|A0A2I3MFB9	Papio anubis OX=9555	622619	388320	535793	382635	592759	520320	164643	NaN	NaN	195602	428695	66345.8	NaN	232908	491993	464720	230758	203480	104125	19397.6	296483	206539	252402	348069	253749	228547	427196	162739	83065	104910	82964.7	218146	94202.5	NaN	99125	60711.2	NaN	88193.9	321485	NaN	NaN	212589	43667.8	432763	288522
A0A096MYR0|A0A096NBZ3|A0A2I3LR02|A0A2I3MG05|A0A2I3MSZ0	Papio anubis OX=9555	522068	456313	NaN	256859	426954	193342	97932.5	NaN	76104.4	214826	400467	65910.7	457137	299278	260599	NaN	178944	77132.8	195558	61219.9	90709.7	94201.5	148884	109897	88307.7	33234.6	167018	42709.9	NaN	564203	178111	194768	133609	175704	82068.8	97315.7	NaN	35785.1	63892.3	601534	113089	64085	NaN	NaN	309276
A0A2I3ME70	Papio anubis OX=9555	284546	1.48908e+06	2.9862e+06	4.16034e+06	NaN	457138	NaN	NaN	633973	829904	1.86772e+06	NaN	1.41431e+06	618325	1.84765e+06	902041	1.7454e+06	183507	65790.6	97348.7	206697	254369	76383.1	167670	127153	786960	305947	833058	58693.1	2.0561e+06	181682	1.21086e+06	582853	NaN	881947	1.37037e+06	332157	772289	437057	NaN	NaN	184355	842140	5.10333e+06	1.00634e+06
A0A096N0T0|A0A2I3LN72|A0A2I3NBE5	Papio anubis OX=9555	224977	407253	707408	480129	979869	337810	140945	244162	163219	367364	285590	79444.6	593785	202042	523622	819988	132929	40411	40384.8	28946.7	35280.9	76260	NaN	141614	NaN	84637.2	NaN	NaN	26741.2	555388	202284	379740	501279	NaN	182461	128960	321367	68976.9	NaN	903341	NaN	35775.9	293701	528306	631831
A0A096NH57|A0A2I3LL34	Papio anubis OX=9555	112310	NaN	412073	NaN	NaN	40292.6	92167.3	236512	106315	127672	236074	85802.3	NaN	NaN	298179	226453	112879	140051	58838	28808.1	101757	186893	157435	241329	134148	44089.8	102545	37345	60297.7	377722	290741	232438	113876	94161.1	164196	192266	202404	281700	280992	154099	64030.3	12006.1	346531	NaN	NaN
A0A096NXB4|A0A2I3NBP7	Papio anubis OX=9555	96827.2	1.04833e+06	972054	1.06781e+06	292418	523664	NaN	NaN	1.00274e+06	NaN	524585	174684	675715	958679	NaN	596257	416415	10622.9	50305	7807.26	17712.9	35265.5	84997	NaN	53089.2	108627	90750.8	87890.7	18728.1	364349	313892	284394	117996	75276.7	61736.4	141659	275332	240801	155038	NaN	NaN	132468	1.27332e+06	786290	676610
A0A096NXB2|A0A2I3LLI7|A0A2I3NCX8	Papio anubis OX=9555	43413.9	316325	281897	571497	1.08572e+06	361937	NaN	NaN	373502	383097	1.32105e+06	NaN	231696	317498	377807	1.97736e+06	175512	86157.1	NaN	36173	26205.6	38440.2	29269.7	68716.9	17152.8	23720.6	69251.6	21652.9	NaN	696080	291036	202129	238221	22058.8	129465	237097	445935	330532	216601	688358	NaN	NaN	501735	428132	593004
A0A096MRA7|A0A2I3MS24	Papio anubis OX=9555	NaN	583246	634117	828337	214092	215187	22088.5	67098.9	116363	118586	423942	NaN	1.25038e+06	242333	440157	454077	255003	18276.4	NaN	13548.1	7259.84	43771.3	96361.2	51469.2	NaN	26212.4	24566.2	NaN	9831.57	155462	122356	34053.9	38883.9	NaN	60463	NaN	49136.8	11570.7	16957.5	21889.4	8102.32	21893.1	362794	562980	519021
A0A2I3MT46	Papio anubis OX=9555	1.08479e+06	80930.3	234514	58091	130744	169473	222080	NaN	NaN	NaN	540310	216587	NaN	NaN	283569	430598	84410	164692	310401	299895	132066	214860	289926	214738	283286	383543	326515	85047	446401	620379	204783	351782	143299	218760	305813	196142	138878	59647.5	129708	NaN	32506.2	827655	NaN	NaN	125273
A0A096NC21	Papio anubis OX=9555	600145	729866	1.67085e+06	2.07737e+06	766810	1.80212e+06	399182	10584.8	89957.4	2.00132e+06	2.6662e+06	119597	1.77929e+06	2.58104e+06	176911	687358	2.31104e+06	865414	NaN	33227.2	NaN	NaN	419634	51877.7	NaN	NaN	111920	201300	NaN	2.02575e+06	2.56242e+06	1.68356e+06	2.3676e+06	612064	395467	3.37838e+06	920711	1.5542e+06	1.28997e+06	NaN	NaN	325190	2.02464e+06	2.06454e+06	1.53449e+06
A0A096NWU4	Papio anubis OX=9555	65721.1	5.55628e+06	NaN	8.43907e+06	6.51314e+06	6.18538e+06	38394.1	76659.2	2.10127e+06	4.44927e+06	4.69862e+06	NaN	1.86394e+06	317137	7.83884e+06	9.46724e+06	5.73919e+06	362472	NaN	232127	NaN	358958	53202.7	223578	NaN	NaN	103909	NaN	NaN	7.6625e+06	6.29323e+06	3.78868e+06	6.91322e+06	54844.6	7.16229e+06	2.721e+06	8.45958e+06	6.50318e+06	670194	7.78905e+06	33248.8	53595.7	8.88756e+06	5.6853e+06	3.45404e+06
A0A2I3MSM7	Papio anubis OX=9555	NaN	584307	1.4013e+06	599565	569585	362146	52221	NaN	312487	450905	1.92341e+06	24702.8	646154	1.49963e+06	611536	1.01654e+06	757061	126435	NaN	105852	65336.4	148354	34458	169994	77088.1	56085.1	95959.5	108860	NaN	890839	649342	489634	668897	18321.4	NaN	962768	895645	582965	804092	NaN	NaN	NaN	940832	449210	458753
A0A096NGF7	Papio anubis OX=9555	NaN	1.08993e+06	NaN	397379	137109	95499	452139	1.734e+06	1.33894e+06	1210282	163399	NaN	2.03794e+06	585005	1.08442e+06	NaN	2.23221e+06	468459	NaN	121699	87764.5	1.69902e+06	NaN	425890	251448	112215	63586	1.14244e+06	181641	956294	615284	273810	NaN	210884	69503.1	1.89152e+06	686271	212739	621308	NaN	48374.3	265978	2.4673e+06	3.58588e+06	541163
A0A2I3LGH5	Papio anubis OX=9555	NaN	275206	181079	187177	79601.2	201313	76912.5	NaN	219059	93205.5	296564	35215.5	256950	348759	421834	216637	105895	32140	77544.6	NaN	84635.8	413476	23327.2	NaN	87878.1	21420.7	45302.5	NaN	NaN	151642	89624.3	79144.9	NaN	20149.2	NaN	123177	203011	93451	230944	244995	74883.9	22160.5	388485	179167	161359
A0A2I3LEF6|A0A2I3N9Q1	Papio anubis OX=9555	77140	NaN	338183	164164	351885	108490	NaN	NaN	NaN	165070	147265	82908	NaN	109100	379740	382492	61005.8	136626	155417	20773.6	NaN	125933	52767.8	93523.2	77671.9	51238.7	NaN	NaN	22215	197401	195809	166646	69656.6	47512.7	115806	202279	226481	175647	104086	449434	32583.8	48057	172713	261721	157937
A0A096NYH5|A0A2I3MY71|A0A2I3N6H0|A0A2I3NFS4	Papio anubis OX=9555	55026.5	987214	664697	1.6491e+06	515380	291207	NaN	526327	197396	388280	585256	NaN	998760	380280	739345	350005	452445	79712.6	NaN	31070.1	NaN	87109.9	26130.8	NaN	47156	111989	44223.6	77712.3	16685.9	288202	124242	410938	146207	NaN	133936	66331.5	58857.6	107296	263217	NaN	NaN	35531.8	262265	1.51246e+06	513834
A0A2I3LI95	Papio anubis OX=9555	NaN	852674	620539	1.11214e+06	2.28192e+06	298074	37377.3	129283	385075	568418	1.71651e+06	12858	486033	460916	647857	2.09677e+06	189117	NaN	40398.7	31429.7	NaN	88422.4	135461	52801.8	NaN	NaN	48527.8	NaN	NaN	898914	209333	151066	160080	53409.5	317905	317540	194104	NaN	45998.7	151976	56016.3	46764.6	346326	606567	1.11462e+06
A0A096MMC7	Papio anubis OX=9555	277703	66296.3	393619	413387	NaN	64202	52145.7	4.19405e+06	1.87138e+06	262772	272565	81138	236668	455840	233055	365661	206389	168329	88571.6	NaN	32100.4	237553	247094	46132.5	NaN	140325	NaN	103066	NaN	97452.4	106110	67977.9	113011	NaN	122157	NaN	320185	377616	959915	5.86392e+06	NaN	93083.2	NaN	406541	330769
A0A2I3LXH2	Papio anubis OX=9555	225979	50906.4	1.66348e+06	1.02711e+06	646166	224333	92638.8	728358	NaN	742974	1.83679e+06	258249	155249	494831	424010	2.1222e+06	263277	68670.7	35322.9	51900.9	NaN	NaN	41093.2	NaN	NaN	137100	182816	NaN	26594.9	459866	41889	89596.8	445202	NaN	459693	110810	239694	290754	233212	1.8285e+06	NaN	NaN	318841	636401	474725
A0A096P3X2	Papio anubis OX=9555	417033	75395.9	109232	75802.1	477771	84353.5	10739.1	171811	51325.6	47803.6	NaN	16387.2	NaN	97258.6	101355	NaN	61864.8	40233.1	17411.3	59279.4	34513	36742.9	NaN	NaN	NaN	NaN	32263.7	38164.9	19074.7	111312	13496.4	99472.7	56952.2	32731.4	67432	77923.5	116438	100991	122018	533266	20026.6	NaN	71354.3	110314	NaN
A0A0A0MU83	Papio anubis OX=9555	190474	NaN	440794	420148	465047	122014	131576	NaN	NaN	141241	342127	247034	143013	303903	186831	992567	127044	80048.7	164368	60531.9	88620.4	81812	92543.7	61904.6	94303.6	88721	217829	NaN	73921	162941	117989	NaN	143754	63433.2	170111	NaN	226684	NaN	371581	NaN	60400.1	82697.4	NaN	149891	86289.3
A0A096NH54	Papio anubis OX=9555	NaN	1.99807e+06	1.05431e+06	163856	1.66264e+06	705050	NaN	841156	289056	253082	1.91132e+06	NaN	2.02955e+06	1.97804e+06	1.55429e+06	588728	516930	310197	NaN	124676	185197	301804	NaN	271119	195241	147249	NaN	NaN	152406	1.00886e+06	270227	868122	294698	86175.8	153659	423777	398209	1.18107e+06	787124	NaN	NaN	137612	860433	1.02295e+06	595171
A0A096NQM3	Papio anubis OX=9555	NaN	79557.2	74428.8	57570	NaN	42076	NaN	22062.1	35654.3	NaN	200989	NaN	57664.3	100471	214027	123925	51156.5	32256.9	21103.4	NaN	19895.4	22904.2	NaN	16655.5	52968.1	NaN	36903.4	18328.6	67600.9	91164.7	34578.4	56468.5	34068.4	NaN	34165.3	49639.7	37288	43777.4	67990	90322.2	15049.2	29166.3	90094.9	38921.9	71938.5
A0A096N913|A0A096NCH5	Papio anubis OX=9555	6.14042e+06	NaN	NaN	NaN	1.50845e+06	4.09272e+06	4.82234e+06	2.64254e+07	7.47605e+07	1.2278e+06	1.08213e+06	3.06718e+07	1.44024e+08	1.30856e+08	NaN	157120576	2.1018e+07	188535	826620	2.05324e+07	4.30915e+07	1.98406e+07	NaN	669607	1.08556e+06	158894	5.14402e+07	4.58696e+06	3.61365e+06	NaN	121639740	7.76261e+07	330464	3.78583e+07	1.45521e+08	NaN	2.56932e+06	1.07452e+08	1.43031e+08	1.00291e+08	8.72895e+06	NaN	322547	9.49147e+07	NaN
A0A2I3MZ83	Papio anubis OX=9555	47024.7	NaN	197828	164397	NaN	NaN	137715	NaN	462262	223019	85549.5	64217	162619	NaN	47644.8	NaN	223257	398689	435176	110666	270761	242709	244423	137970	141914	132221	150477	413092	129208	54809.5	141196	NaN	NaN	126932	85481.7	69932.6	149709	55895.1	318008	478019	97607.5	174139	57667.3	82054.6	NaN
A0A2I3MIC5	Papio anubis OX=9555	NaN	1.18599e+06	2.7431e+06	3.59503e+06	1.712e+06	881811	NaN	NaN	2.27706e+06	3.43368e+06	557195	31755	1.12855e+06	826273	1.37762e+06	2.89845e+06	163649	133425	NaN	68660.9	67746.6	156278	52706.1	332656	130064	247240	NaN	NaN	NaN	2.16206e+06	320266	246327	681413	42070.7	405015	876738	260924	261013	149595	NaN	56111.5	NaN	2.68946e+06	4.68634e+06	4.43317e+06
A0A2I3LV34	Papio anubis OX=9555	NaN	427605	384722	NaN	243794	374363	69769.9	NaN	462797	239162	1.36556e+06	NaN	403678	509169	200494	693577	163421	96064.3	105222	19315.2	106226	240550	39249	NaN	NaN	70452.7	NaN	99176.4	NaN	888440	145005	230788	19343.7	115347	372473	304477	744961	570617	367288	2.24913e+06	38839.2	66426.6	223460	383819	NaN
A0A096MVT1	Papio anubis OX=9555	233668	166727	587891	447353	123077	89216.1	NaN	682163	635152	168346	349479	NaN	277623	NaN	NaN	NaN	59101.6	35215.8	NaN	NaN	78720.5	249258	NaN	65827	92059.8	234331	64981.8	88569.7	NaN	95786.9	77078.9	298015	56585.5	NaN	187486	36424.8	246558	121188	637991	2.18472e+06	49977.4	137154	98978.9	967760	104803
A0A096MQ24	Papio anubis OX=9555	108857	126901	94155.4	45723	99678.5	NaN	NaN	NaN	49606.1	59942.1	225325	15209.1	100565	66403	94830.8	132526	102668	20791.9	36724.2	18236.4	32192.4	NaN	22980	NaN	95754.3	28544.2	NaN	51170.2	9179.79	27831.5	67391.2	NaN	60629.4	53806.6	14568.2	56096.3	80127.1	15826.8	NaN	969041	29825.3	28731.4	31239	NaN	NaN
A0A2I3MQU4	Papio anubis OX=9555	344221	NaN	183146	29892.8	210754	NaN	53773.6	NaN	49853.9	69864	56090.9	37355.2	125693	NaN	108327	283555	NaN	45366	170019	36284.8	27587.2	29855.5	66571	67568.9	58994	34689.6	41307.2	41119.1	37569.6	133003	47742.3	53278.2	78076.8	97184.6	115125	NaN	24281.4	NaN	97328.9	NaN	54528.8	132015	106444	NaN	NaN
A0A0A0MWY1	Papio anubis OX=9555	NaN	76350872	128268365	58689209	79619992	4.67241e+07	74245.1	38916.7	87554629	2.29824e+07	51328487	NaN	2.99083e+07	68041111	75441332	5.13956e+07	5.16334e+07	582118	NaN	NaN	5.25268e+06	NaN	NaN	2.5683e+06	287093	NaN	862521	NaN	NaN	2.62096e+07	1.21292e+07	3.98036e+07	1.78202e+07	2.15415e+06	17778531	22861052	1.81653e+07	1.99476e+07	5.72303e+06	3.9146e+07	NaN	298875	82145448	108934864	6.04237e+07
A0A096N9D3|A0A2I3LEU2|A0A2I3LKT7	Papio anubis OX=9555	118268	37361.9	660631	1.15363e+06	43947.2	239888	168421	235941	NaN	529206	NaN	90958.1	NaN	54461.6	NaN	428669	340923	167127	140569	94766.4	36547	61448.6	22520	NaN	103970	91055.6	NaN	98314.7	32770.2	407553	80978.9	426611	53590.9	126746	NaN	3.45496e+06	1.6627e+06	744078	NaN	2983534	19175.1	NaN	1.21636e+06	NaN	180822
A0A096NFX6	Papio anubis OX=9555	40528.8	97396.9	399298	NaN	1.18501e+06	NaN	232248	1.07174e+06	NaN	323222	216347	132305	104813	80260.1	NaN	1.57389e+06	NaN	53830.2	252867	225376	19098.5	1.16022e+06	753548	120500	NaN	NaN	121026	144750	NaN	1.48937e+06	255096	49588.1	505998	32162.7	2.52696e+06	119264	1.45087e+06	2.54449e+06	2.04254e+06	4.49579e+06	1.41883e+06	NaN	NaN	367055	2.02287e+06
A0A096P030|A0A2I3NDV2	Papio anubis OX=9555	4270.64	125304	140308	301680	94792.5	30688.5	10172.9	59703.7	NaN	153058	201296	4052.51	52941	161333	229636	230032	298935	6215.13	NaN	11579.4	10038.9	355890	121730	13635.6	8591.29	4997.12	NaN	NaN	8994.3	48427.3	NaN	NaN	21697.3	102974	NaN	NaN	14999.6	NaN	15633.2	NaN	13648.2	65389.9	215800	314284	97961.4
A0A096NYN1|A0A2I3LEP8	Papio anubis OX=9555	NaN	1.29074e+06	844558	699476	1.0266e+06	802560	NaN	NaN	1.37631e+06	171678	699365	79145.6	313555	660579	494100	816274	895182	258993	94040.8	NaN	281989	NaN	125157	268845	226931	259232	428052	87382.2	NaN	314246	NaN	721982	130098	127027	275932	313565	NaN	305267	719026	NaN	NaN	144815	1.25365e+06	986361	1.13829e+06
A0A096NKY8	Papio anubis OX=9555	39625.3	NaN	767416	701188	1.28626e+06	82239.9	31074.2	1.07884e+06	NaN	216203	1.30605e+06	136930	275952	162725	87357.3	415636	54348.4	NaN	25114.4	NaN	NaN	NaN	26583	NaN	20970.4	46624.1	53099.9	21190.2	NaN	507264	194512	NaN	406703	NaN	482002	80327.2	176184	129176	79919.6	1.96778e+06	14074.4	NaN	85314.7	207351	103479
A0A096NUT0	Papio anubis OX=9555	127131	374730	402192	NaN	NaN	214576	68460.5	2874.44	340009	241028	351173	93478.2	392688	NaN	366020	439243	312400	69309.4	62771.9	80333.1	103159	135953	62746	132114	81427	96292.9	247124	NaN	34833.4	53977.7	242832	291314	65081.5	57159.5	NaN	NaN	205529	NaN	NaN	589045	37850	54337.7	NaN	NaN	NaN
A0A096NHY5	Papio anubis OX=9555	47078.3	214582	345975	64641.6	155943	103985	15222.1	81944.1	31595.9	185796	NaN	34249.2	57666.2	81011.7	105456	NaN	55371.6	NaN	12145.7	37176.4	NaN	NaN	53326.2	NaN	40459.6	19010.3	NaN	10375.5	NaN	NaN	79736.3	78025.4	116328	21796.4	58506.5	169780	77303.2	NaN	107548	96106.2	11220.9	15288.2	160215	NaN	73671.5
A0A2I3ND35	Papio anubis OX=9555	NaN	482395	370031	331810	373404	407894	NaN	5.78403e+06	642631	738573	541184	54273.5	360959	354511	373503	555064	399743	187855	NaN	128561	161675	NaN	NaN	165840	145548	179938	105872	97232.6	NaN	826801	446119	281422	388066	NaN	207390	517007	NaN	160937	77946.5	NaN	NaN	NaN	534780	558458	589390
A0A096NHI8|A0A2I3MCN2	Papio anubis OX=9555	NaN	455116	341866	502544	795006	636703	NaN	NaN	474302	357706	357753	NaN	309760	368445	232207	886560	301707	NaN	NaN	53298	NaN	347763	NaN	217026	69968.6	89842.7	77054	NaN	NaN	533840	335047	316334	249172	NaN	151619	322487	340681	413829	462114	1.96401e+06	45572.5	178299	217970	435472	532059
A0A096MML7|A0A096N704|A0A2I3LR06|A0A2I3LX68|A0A2I3MD26	Papio anubis OX=9555	NaN	1.41435e+06	1.24014e+06	1.33849e+06	959620	1.73502e+06	NaN	1.12438e+06	NaN	NaN	1.02179e+06	NaN	1.87925e+06	570708	849345	322284	1.22612e+06	85049.4	70962.5	NaN	36094	54313.9	NaN	NaN	52847.3	191318	167465	152023	69598.7	408873	177032	394340	220789	95559	286689	461938	166327	270731	153154	NaN	NaN	NaN	977166	1.01445e+06	710759
A0A096NHJ8|A0A096NHK1|A0A2I3MQ68|A0A2I3MR85	Papio anubis OX=9555	NaN	224953	NaN	132842	1.30829e+06	53811.8	50351.2	NaN	705556	513239	143516	NaN	704528	246587	398426	136930	584891	220304	NaN	32696.8	NaN	253528	27642.7	144948	68336.2	16618.7	NaN	141594	NaN	350715	363015	106294	NaN	NaN	NaN	872591	418047	104843	154471	40859.7	24104.2	38926.5	1.65302e+06	1.16889e+06	222224
A0A096NBJ2	Papio anubis OX=9555	312900	NaN	NaN	463285	2.29197e+06	310892	209932	NaN	702420	649362	462801	NaN	NaN	675684	1.66614e+06	589442	NaN	129648	167727	NaN	NaN	302780	156131	187575	156473	NaN	124464	163892	58883.2	424404	572728	106868	314624	135179	333558	130319	694705	NaN	922143	4.74605e+06	100090	83446.2	NaN	383933	NaN
A0A096MNW7	Papio anubis OX=9555	NaN	1.85304e+06	1.03491e+07	1.17637e+07	2.2398e+06	2.74359e+06	NaN	3.22101e+06	5.43742e+06	1.80077e+06	3.43946e+06	NaN	3.55372e+06	1.70116e+06	3.63201e+06	5.75229e+06	385598	32136.1	NaN	NaN	48322.3	150103	102277	NaN	NaN	151996	NaN	175576	NaN	1.56301e+06	85422.4	1.54989e+06	1.0577e+06	NaN	2.25848e+06	1.01996e+06	989012	2.24073e+06	2.0138e+06	7.2247e+06	NaN	NaN	2.87776e+06	6.67049e+06	3.8472e+06
A0A096P4E5	Papio anubis OX=9555	NaN	91923.3	92054.2	325488	374605	318718	NaN	1.27553e+06	2.23673e+06	481593	394982	NaN	875641	1.89526e+06	NaN	NaN	NaN	477367	237158	NaN	1.27671e+06	835082	NaN	522133	25450.9	NaN	228682	857639	9023.85	804728	74850.2	106718	90569.3	NaN	640671	9.94931e+06	1.25819e+06	2.10839e+06	516362	3.11165e+06	NaN	465418	NaN	637820	1.44493e+06
A0A2I3MKT3	Papio anubis OX=9555	273248	328583	55515.1	787091	131805	51904.1	NaN	40355.2	35815.3	83180.7	79524.3	19511.9	270130	66289.3	31632.1	83357.1	280428	14473.2	NaN	NaN	NaN	68275.3	NaN	29394.5	23568.8	NaN	NaN	135053	NaN	131092	43485.1	49189.8	36798.6	NaN	58078.4	45243.2	76023.6	30931.4	120448	28937.6	NaN	NaN	62256.6	695436	NaN
A0A2I3M1S4	Papio anubis OX=9555	132923	41476.7	NaN	NaN	NaN	49837.5	21940	84561.4	730105	NaN	NaN	126919	51922	167053	80709.2	NaN	76084.8	38167.3	13093.8	21442.4	43636.7	46149.8	79782	47194.2	30942.8	21582.7	25598.5	NaN	NaN	35732.5	33208.2	18499.3	NaN	69437.7	NaN	166829	42976.3	73692.8	NaN	NaN	60061.2	90474.6	76112.3	24105.3	129661
A0A2I3M0X2	Papio anubis OX=9555	108261	NaN	117463	244900	280220	82814	12013.8	NaN	NaN	NaN	178724	60751.8	NaN	232373	59979.8	339839	77261.1	38025.7	27222	33814	31177.3	35559.3	32003.8	NaN	46973.9	70182.4	64009.4	NaN	43232.4	70090.5	NaN	NaN	83067.1	11823.8	46891.5	NaN	87945.7	169346	NaN	998748	23996.2	54976.6	NaN	50492.5	87346
A0A2I3NG75	Papio anubis OX=9555	102569	139338	332056	288191	NaN	237799	133113	NaN	191668	205017	271426	223873	NaN	NaN	129844	282349	NaN	237324	98723.5	127999	352450	237301	266695	153932	173411	161016	231684	210722	107377	NaN	376334	381316	65017.4	95223.5	NaN	NaN	346130	308259	NaN	636861	95079.8	194053	NaN	NaN	NaN
A0A096NY72	Papio anubis OX=9555	88964	123081	NaN	2.21068e+06	84593.9	NaN	217796	NaN	NaN	50869.7	NaN	146476	NaN	NaN	NaN	111489	32344.2	NaN	42659.3	41957.8	NaN	27404.7	423733	580586	314451	298493	276406	157328	82147.2	1.62467e+06	1.14967e+06	627194	699351	213175	442990	666065	167218	382715	291213	62971.2	NaN	234282	126643	38738.8	NaN
A0A096NX41	Papio anubis OX=9555	13784.5	381338	929569	978301	NaN	98050.7	NaN	NaN	103672	214329	132564	NaN	624716	NaN	278064	283807	288610	27392.9	28224.5	24421.5	15259.3	12398.5	NaN	NaN	NaN	49243.7	64300.6	50932.7	NaN	220202	NaN	287601	103790	19859.9	456040	136139	113185	111534	184589	NaN	NaN	18635.3	132103	764854	226439
A0A096NSW3|A0A096NSW4|A0A2I3LII2|A0A2I3MU19|A0A2I3N0D8	Papio anubis OX=9555	166694	75897.1	175921	252909	712128	110555	NaN	NaN	278342	272296	256180	18891.2	472151	39899.7	499381	391339	37451	NaN	52767.7	22951.3	NaN	45843.5	34574.4	NaN	77524.5	29440.8	NaN	NaN	NaN	229263	108720	261963	151400	23640.1	117808	38971.9	NaN	NaN	NaN	249851	35980.9	NaN	62890	120417	422065
A0A096NK77|A0A2I3LTC1|A0A2I3MB48|A0A2I3MBW4	Papio anubis OX=9555	NaN	76963	829895	378280	1.21705e+06	111707	70554.3	NaN	251609	398203	106693	NaN	206076	148216	178595	673523	133776	NaN	NaN	NaN	54326.4	65011.7	61690	85901.3	NaN	168269	NaN	NaN	NaN	163993	79697.7	86868.6	107860	NaN	71884.3	107530	244859	162120	242444	322078	35470	NaN	231236	223216	598811
A0A096NEJ9|A0A2I3MB60|A0A2I3MRX9	Papio anubis OX=9555	NaN	536490	359011	257366	291792	159724	NaN	337260	272048	208503	96267.3	14323	447796	399914	273794	659709	236552	NaN	NaN	28991.3	24340.3	NaN	NaN	13939.4	14029.7	12472.8	NaN	NaN	NaN	300311	96878.2	179301	63032.9	NaN	21496.4	55520.2	160816	114198	270308	21411.4	NaN	NaN	300630	216230	333173
A0A096MWT1|A0A096NFH2	Papio anubis OX=9555	NaN	151814	NaN	126665	NaN	133903	NaN	41592.8	152661	109650	NaN	NaN	84481.3	179961	80093.1	NaN	43955.5	53031.9	142519	60201.5	NaN	76030.2	48943.9	87518.9	NaN	37884.5	66236.1	65452.5	72567.9	201732	62251.2	77092.2	134465	NaN	68581	86493.6	83516.3	65919.7	56261.3	153244	NaN	86046.9	134307	126351	NaN
A0A096NIY1|A0A2I3MV02	Papio anubis OX=9555	NaN	117516	423125	170543	231095	93865.8	23167.3	50700.1	NaN	74703.1	432597	115796	NaN	54026.4	87311.5	184593	NaN	NaN	92676.3	43540.5	NaN	216554	159214	43875.3	51685.6	22135.1	NaN	NaN	NaN	96860.7	52730.7	NaN	31290.3	NaN	33961.9	37618.4	84375.3	28878.9	47579.9	196785	79537.5	NaN	69537.3	44163.1	104258
A0A096NR53	Papio anubis OX=9555	116887	69941.8	40666.3	NaN	112631	69264.2	38987.2	2837.87	53372.7	NaN	54734.2	37958.2	114126	165023	150734	160404	215431	NaN	40530	37325.2	97737.2	NaN	23434.6	55485.7	33823.2	NaN	35147.3	64773.4	NaN	221038	38654	63191.3	NaN	91890.8	112659	NaN	NaN	NaN	NaN	NaN	40977.7	NaN	38009.8	51362.8	94043.2
A0A0A0MUI3	Papio anubis OX=9555	14190.6	544178	617015	772462	573772	574055	233853	314532	439310	NaN	219663	12897.2	947801	930101	383951	524511	727217	81575.8	73159.6	12308.2	152292	35017.5	103823	141279	NaN	127174	NaN	NaN	264255	272545	NaN	667891	NaN	93023.6	NaN	NaN	NaN	NaN	NaN	NaN	NaN	209354	121758	490422	367079
A0A096NUT4|A0A2I3N2C2	Papio anubis OX=9555	2.41215e+06	NaN	3.2464e+06	NaN	84590.1	1.45626e+06	NaN	373712	880528	NaN	NaN	894250	1.88078e+06	983481	1.82431e+06	2.12069e+06	1.4218e+06	207989	NaN	NaN	376978	NaN	1.24929e+06	443576	NaN	NaN	978538	NaN	214319	1.28084e+06	912276	271454	372752	520082	365230	2.81884e+06	698895	270536	216284	1.44924e+06	NaN	260876	758409	839423	NaN
A0A096MXV0|A0A2I3LQB5	Papio anubis OX=9555	NaN	NaN	106606	83852.4	NaN	NaN	40270	NaN	NaN	242686	542727	20607.9	110661	NaN	NaN	265614	91705.1	71085.7	45182.2	NaN	49495.3	51660.3	37885	26350.8	NaN	28842.1	56788.5	37960.5	21977.9	149090	NaN	45944.3	NaN	52842.6	40272.4	130964	103671	211714	187620	736359	62756.1	NaN	107671	108734	56303.5
A0A2I3MTE3	Papio anubis OX=9555	NaN	52926	106724	298868	170646	115393	NaN	310850	205948	533852	NaN	NaN	241850	182736	265752	425726	65065	36606.3	NaN	NaN	NaN	48174.3	NaN	51900.7	24140.5	23254.3	NaN	NaN	NaN	386007	197397	68390.6	41621.5	NaN	103757	68347.6	725316	467053	324963	NaN	15578.1	NaN	222282	222588	268793
A0A096NRP0|A0A2I3N978	Papio anubis OX=9555	491828	336893	805473	1.04154e+06	697996	191951	NaN	29482.3	NaN	544729	415761	NaN	468852	323830	273555	1.06258e+06	82238.4	27375.6	23305.3	136899	NaN	605009	92645.1	NaN	NaN	NaN	60340.1	NaN	NaN	226164	NaN	28633.3	298678	19183.6	NaN	95344.3	302549	NaN	108214	583080	NaN	NaN	256749	325442	375174
A0A096MST3|A0A2I3NHZ1	Papio anubis OX=9555	300775	NaN	856225	1.91745e+06	241288	1.36208e+06	20907.7	752551	507638	776242	1.50428e+06	127648	NaN	208984	1.01561e+06	1.62674e+06	255033	118242	NaN	NaN	652583	94500	135097	423451	NaN	NaN	NaN	138032	NaN	957758	NaN	NaN	285792	99487	NaN	496212	211786	NaN	1.43694e+06	8.71062e+06	63431.1	230446	NaN	1.50979e+06	NaN
A0A096NTD9|A0A096NTE1	Papio anubis OX=9555	NaN	3.10149e+06	3.0522e+06	853071	2.58282e+06	499416	NaN	NaN	357013	314407	1.38741e+06	NaN	964423	1.59109e+06	566159	2.2388e+06	395314	NaN	52249.7	31737.4	NaN	NaN	NaN	NaN	NaN	128095	114160	NaN	NaN	291753	53277.1	221499	78365.2	20611.4	41951.8	880759	47491.1	62269.9	244533	410115	NaN	NaN	377022	519834	2.91572e+06
A0A096P0S9	Papio anubis OX=9555	896420	698970	1.20203e+06	1.02629e+06	403518	875543	38795.7	1.56268e+06	NaN	NaN	537037	201649	283262	NaN	679463	1.22908e+06	233932	NaN	93118.6	141904	NaN	356711	6448.24	NaN	165911	NaN	NaN	189774	20360.9	384361	NaN	200147	86886.9	94828.2	104307	NaN	NaN	NaN	NaN	154529	44531.1	NaN	NaN	27971.1	943885
A0A0A0MUD9	Papio anubis OX=9555	318313	NaN	424397	275354	46976.4	64026.4	NaN	95575.7	75593.6	111363	NaN	NaN	784299	NaN	592035	250434	NaN	11848.4	44590.5	11334.2	30289.5	114547	NaN	NaN	NaN	156295	35858.1	50100.8	21785.1	28599	NaN	62055.6	NaN	NaN	183425	226207	53012.4	62465.3	170925	304823	NaN	NaN	828811	831261	NaN
A0A096P0D2	Papio anubis OX=9555	1.03589e+06	3.08574e+06	NaN	NaN	6.01328e+06	2.84584e+06	362588	NaN	NaN	3.54668e+06	NaN	324014	NaN	3.97622e+06	NaN	NaN	2.22349e+06	754188	341507	605764	509249	1.70357e+06	356460	NaN	NaN	542349	647950	246215	80805.7	4.45157e+06	3.62848e+06	2.71637e+06	NaN	295364	1.65134e+06	NaN	NaN	2.2463e+06	3.56586e+06	6.49716e+06	390538	239782	NaN	2.02963e+06	NaN
A0A096N407	Papio anubis OX=9555	NaN	242269	200208	161648	627461	1.20443e+06	356294	NaN	NaN	120851	141326	153212	874082	159060	NaN	237495	NaN	161723	246521	NaN	468940	107048	392054	787366	NaN	30947.3	NaN	NaN	NaN	327020	NaN	47769	448220	44837.7	73206.9	NaN	203594	NaN	123130	984147	NaN	NaN	1.21402e+06	287601	177296
A0A096NCP6|A0A2I3M7G4	Papio anubis OX=9555	289391	347060	NaN	NaN	211436	NaN	142500	NaN	132408	NaN	302685	432757	621356	216949	241331	1.25405e+06	NaN	NaN	177219	NaN	NaN	122130	203906	82511	134731	173238	344269	NaN	216829	876791	140662	164356	153712	885160	197680	NaN	1.14564e+06	NaN	80992.5	NaN	NaN	583717	NaN	146017	401830
A0A096NQF3	Papio anubis OX=9555	42495	291125	2.01879e+06	NaN	329131	153894	28215.7	NaN	99411.8	959949	353666	NaN	203552	5.6613e+06	NaN	6.22079e+06	277251	59276.8	NaN	125140	NaN	NaN	NaN	NaN	320041	159967	NaN	55252.9	NaN	2.74742e+06	148995	792921	345778	NaN	NaN	82926	923153	115784	163717	NaN	60899.9	NaN	408286	186818	1.69234e+06
A0A096MTR1|A0A2I3M6N4	Papio anubis OX=9555	NaN	156759	565566	653309	484876	440090	NaN	21060.8	217087	275296	347897	NaN	NaN	207551	415188	619338	NaN	63979.1	NaN	NaN	NaN	46174.9	NaN	49842.1	NaN	22796.3	NaN	NaN	NaN	168852	97303.5	72241	102999	NaN	83031.1	285540	346835	64936.3	180870	1.59829e+06	NaN	22509.6	274959	183399	105821
A0A096P4R6|A0A2I3LT92	Papio anubis OX=9555	NaN	92489.2	9.09191e+06	2.48089e+06	7.74861e+06	1.43713e+06	44073.9	NaN	1.44311e+06	1.46933e+06	3.20651e+06	NaN	4.23461e+06	4.83905e+06	3.30986e+06	1.52191e+07	1.93549e+06	NaN	NaN	NaN	75671.9	135933	NaN	103797	NaN	NaN	NaN	NaN	NaN	6.08224e+06	1.9032e+06	980339	1.3359e+06	NaN	848311	4.94481e+06	2.2237e+06	1.27196e+06	554892	NaN	NaN	61254.5	3.69038e+06	3.29689e+06	1.3652e+07
A0A0A0MVU7	Papio anubis OX=9555	296752	946492	NaN	323214	78871.8	NaN	51605.9	302064	1.0412e+06	NaN	801749	110940	889767	875121	991366	NaN	863887	NaN	57560.3	117622	109561	55500.9	132888	151351	93969	94553.4	144852	118341	NaN	NaN	NaN	NaN	NaN	186910	81921.5	212993	158005	NaN	NaN	NaN	74461.6	NaN	NaN	782918	NaN
A0A096NVZ9	Papio anubis OX=9555	NaN	NaN	114942	NaN	256081	148414	52076.6	NaN	906705	285024	226989	NaN	321071	866796	129588	NaN	78790.4	180600	NaN	NaN	381453	193894	89893.2	251180	NaN	NaN	123090	207048	NaN	NaN	239746	NaN	192584	NaN	173468	2.74746e+06	314605	564999	173615	1.63105e+06	NaN	138908	NaN	369357	385550
A0A2I3N5B2	Papio anubis OX=9555	NaN	498605	730314	640281	685611	453104	NaN	NaN	190137	378734	689746	NaN	392147	571381	512231	556580	308591	NaN	NaN	40636.1	NaN	64969.9	NaN	68986.5	NaN	NaN	NaN	NaN	NaN	659296	460711	288876	284200	NaN	302854	545176	757696	541804	522703	3.05086e+06	NaN	NaN	680754	488085	408092
A0A2I3N5E9	Papio anubis OX=9555	NaN	104792	248076	143732	295951	70291.2	NaN	NaN	116279	NaN	211560	21239.3	238005	NaN	226018	242360	NaN	NaN	NaN	16799.3	NaN	92598.9	38213.3	NaN	NaN	35201.6	NaN	NaN	NaN	156572	17889.9	47043.4	100359	21829.3	67099.4	30976.1	27476.4	NaN	43225.2	146622	22611	21102.8	NaN	91500.1	175327
A0A096MTQ2	Papio anubis OX=9555	NaN	438995	NaN	97834.5	NaN	NaN	49878.2	NaN	NaN	240756	537129	72641	252869	242509	NaN	NaN	295260	82920.9	68470.8	215102	92355	182742	56430.7	78921.4	63136.4	60687.8	136606	59636.5	NaN	NaN	188768	174338	289266	111026	NaN	NaN	216505	NaN	321443	NaN	84369.9	NaN	NaN	294565	115438
A0A2I3MGV0	Papio anubis OX=9555	NaN	290889	816707	686333	719850	241318	NaN	NaN	NaN	200784	1.03677e+06	NaN	487798	272087	468633	538227	228819	NaN	NaN	44270.6	NaN	NaN	NaN	NaN	70599.9	67055.5	63508	NaN	NaN	201816	90118.6	243873	309761	NaN	229213	80196.7	87819.1	78728.4	226949	896284	NaN	NaN	198439	451300	191564
A0A096NH23|A0A2I3MPP6|A0A2I3MVT4|A0A2I3N271|A0A2I3NEM3	Papio anubis OX=9555	165802	801539	247549	NaN	340849	599988	45505.6	NaN	302593	519770	686405	NaN	1.37307e+06	655687	356847	545319	453917	NaN	217252	116528	NaN	43915.6	NaN	194382	NaN	87296.1	NaN	NaN	NaN	371366	NaN	459987	340687	NaN	1.0287e+06	834302	343670	206343	327549	NaN	NaN	70880.2	NaN	299196	NaN
A0A2I3N699	Papio anubis OX=9555	116384	528175	564883	124468	NaN	236444	NaN	NaN	1.58541e+06	227372	1.33831e+06	NaN	426231	1.02912e+06	178859	876745	539166	52531.8	NaN	13770.9	NaN	51786.5	NaN	NaN	89252.1	56350.5	NaN	NaN	NaN	782517	625560	456081	287447	46822.9	156816	144596	NaN	NaN	913290	NaN	NaN	114494	523177	NaN	347432
A0A096P2X8	Papio anubis OX=9555	50280.1	633740	366041	480168	304911	226614	NaN	851388	304697	40023.4	208864	13284.2	790138	248113	49075	107882	279499	39812.4	NaN	NaN	NaN	NaN	23490.8	NaN	33274.4	27130.5	NaN	24490.1	37933.6	100085	22943.7	196658	NaN	NaN	NaN	NaN	NaN	NaN	NaN	442413	NaN	112324	NaN	263838	151479
A0A096MX61|A0A2I3LLY1	Papio anubis OX=9555	41262.1	220018	980184	NaN	214102	531648	140264	137949	120043	403750	404580	92738.2	NaN	NaN	738002	NaN	776382	135236	NaN	NaN	NaN	NaN	69877.1	178948	566474	NaN	496198	139465	72144.3	NaN	639846	NaN	397110	200471	NaN	567463	NaN	379436	1.12566e+06	NaN	174974	NaN	343393	NaN	391066
A0A096NPX1|A0A2I3MVE4	Papio anubis OX=9555	NaN	200692882	173148880	2.19266e+08	2.68211e+07	177040878	NaN	3.4117e+06	2.88115e+06	1.47821e+08	275477544	NaN	201863294	174062928	NaN	234176856	168350498	1.47687e+06	NaN	NaN	NaN	NaN	NaN	NaN	59474.3	NaN	33574346	NaN	55961.9	7.68489e+07	6.76565e+06	171537	8.03062e+07	NaN	457066	77301029	NaN	140227	166851	298045048	NaN	58135.2	178990972	NaN	9.714e+06
A0A096NY65	Papio anubis OX=9555	NaN	NaN	540136	84899.1	360124	90306.9	64361.2	NaN	157457	86591	NaN	27316	215815	384611	81004.4	438215	151602	NaN	NaN	NaN	NaN	43600.4	NaN	NaN	NaN	33793.9	47062.8	35373.4	NaN	288423	135713	155342	106538	NaN	NaN	121624	224420	143439	39056.3	472906	35797.9	NaN	123520	219292	NaN
A0A096N4I7	Papio anubis OX=9555	NaN	NaN	396779	1.53474e+06	956807	3.95723e+06	NaN	NaN	NaN	1.11357e+07	NaN	NaN	2.24062e+06	1.03295e+06	758181	1.61364e+06	1.18307e+06	2.30581e+06	NaN	NaN	513650	151783	NaN	NaN	702398	182124	3.1261e+06	311735	NaN	3.14579e+06	836534	NaN	359856	NaN	893923	NaN	475202	331840	952046	415160	NaN	1.39529e+06	1.45887e+06	1.26758e+06	2.47509e+06
A0A096N534	Papio anubis OX=9555	NaN	NaN	264723	121209	342966	NaN	NaN	NaN	72381.3	452051	462964	42253.1	215697	556267	NaN	493687	82665	33253.4	NaN	NaN	30281.4	NaN	NaN	NaN	123038	53172.1	NaN	NaN	NaN	359886	NaN	57123.6	145155	NaN	531840	109894	186520	117549	234916	4.74251e+06	NaN	29275.8	195638	174039	799722
A0A096MMS4	Papio anubis OX=9555	155411	1.72551e+06	NaN	3.67781e+06	1.71705e+06	2.9138e+06	NaN	NaN	441523	2.04487e+06	NaN	NaN	2.28475e+06	NaN	4.73056e+06	1.97027e+06	1.98651e+06	313393	NaN	NaN	110596	NaN	NaN	NaN	295392	NaN	411880	NaN	NaN	1.52612e+06	571343	606243	1.14334e+06	25098.1	347599	400821	199675	238839	354516	NaN	NaN	430229	4.03835e+06	NaN	117255
A0A096NLB6	Papio anubis OX=9555	107955	62495.3	42875.3	NaN	46301.6	18327	52419.5	NaN	NaN	NaN	73720.3	78429.6	NaN	NaN	60872.6	69985.6	NaN	67426	21170.8	125468	24120.1	302175	NaN	73367.4	124628	NaN	60983.9	70963.1	34237.8	79585.1	NaN	NaN	61893.3	29483.1	42557.8	NaN	31875.7	NaN	NaN	79899.7	55305.4	100710	NaN	NaN	NaN
A0A096MM66	Papio anubis OX=9555	NaN	197718	55435.3	NaN	83454.1	97509.7	NaN	NaN	130333	47453.9	56000.1	NaN	127036	143060	237346	134863	106879	26756.1	31624.3	NaN	34469.6	NaN	NaN	NaN	NaN	NaN	NaN	NaN	NaN	NaN	41152.3	112069	47388.3	23633.5	53391.6	142015	105018	116691	103772	141990	NaN	22077.1	73626.4	72429	NaN
A0A096N0Q1	Papio anubis OX=9555	358286	106862	994650	1.07366e+06	862254	NaN	22741.5	1.42734e+06	NaN	580990	1.43159e+06	28636.1	NaN	781563	259931	1.83544e+06	518638	220443	NaN	NaN	42978	NaN	NaN	NaN	NaN	46824.7	61822.4	NaN	NaN	144932	NaN	NaN	323590	NaN	252411	NaN	285253	83758	61078.1	1.30093e+06	NaN	NaN	84906.4	285009	254308
A0A096MP16|A0A2I3NFJ3	Papio anubis OX=9555	174867	2.24568e+06	NaN	NaN	2.66507e+06	NaN	183493	NaN	1.14278e+06	1.4825e+06	NaN	82753.4	2.57006e+06	NaN	NaN	NaN	2.39466e+06	382849	199165	361644	1.82112e+06	251570	52756.9	81210.1	304102	NaN	592207	86425.2	NaN	7.02505e+06	NaN	NaN	2.63656e+06	53201.2	3.3023e+06	3.31242e+06	NaN	3.58557e+06	3.80151e+06	NaN	97228.3	664849	NaN	NaN	NaN
A0A096P287|A0A2I3LP54|A0A2I3MNV4	Papio anubis OX=9555	NaN	203963	520988	201354	252688	108337	17272.8	118735	144601	190108	120769	NaN	138715	300218	142363	129981	131427	63229.8	NaN	10193.6	NaN	NaN	NaN	NaN	NaN	44935.2	69175.2	NaN	NaN	51737.2	127324	NaN	108512	NaN	NaN	NaN	183950	261223	NaN	1.36369e+06	NaN	NaN	259868	151768	104494
A0A096NXW1	Papio anubis OX=9555	542649	NaN	972201	1.18896e+06	348395	NaN	NaN	NaN	NaN	280901	1.48367e+06	30617.2	NaN	545536	NaN	1.65659e+06	NaN	38009.7	NaN	181709	NaN	216097	29929.7	NaN	NaN	126612	NaN	79806.2	NaN	253943	339824	NaN	112523	NaN	158102	220616	512697	163650	190151	786695	NaN	NaN	92508	206847	191345
A0A096NW19|A0A2I3M091|A0A2I3MDP6	Papio anubis OX=9555	385382	NaN	1.35894e+06	1.24319e+06	979130	58068.4	NaN	491738	NaN	421566	NaN	NaN	64927.9	NaN	128983	855750	68379.5	51843.4	NaN	33314.5	39927.2	NaN	NaN	NaN	NaN	295750	160235	NaN	65136.6	145130	NaN	NaN	35148.7	NaN	77200.5	77408.3	66564.1	NaN	73354.3	1.89835e+06	30279.2	NaN	NaN	1.04035e+06	103566
A0A096NTY3|A0A2I3M2H5	Papio anubis OX=9555	36999.6	69781.7	683251	615321	1.11038e+06	225740	NaN	42135.4	NaN	NaN	373173	46432.3	80388.7	NaN	73571.1	1.87959e+06	NaN	32401.5	NaN	NaN	NaN	93174	74106.2	NaN	55760.1	29988.6	137655	NaN	NaN	613156	NaN	NaN	297692	NaN	435251	413795	251405	NaN	116992	1.46809e+06	40209.9	NaN	386503	NaN	NaN
A0A2I3MFF4	Papio anubis OX=9555	NaN	18675.5	107736	40255.2	193155	68394	13617.8	49036.7	69351.1	NaN	82325.3	NaN	NaN	224303	77084.6	1.18365e+06	28277.2	30282.6	15900.3	22403.1	56642.8	NaN	NaN	NaN	NaN	NaN	NaN	NaN	NaN	96254	NaN	NaN	51997.3	8020.79	39810.2	NaN	52255.5	38193.3	NaN	275442	NaN	9768.73	30881.5	19548.6	NaN
A0A096N208|A0A096NDL3|A0A2I3MTK0	Papio anubis OX=9555	87384.7	74081.6	664194	NaN	1.45929e+06	96114.7	180280	NaN	1.47286e+06	156882	3.50968e+06	137130	126874	NaN	NaN	928525	519932	119588	141240	68806.5	67580.2	NaN	104273	NaN	55779.4	44289.8	44293.5	NaN	51887.5	160798	NaN	NaN	NaN	NaN	NaN	NaN	NaN	NaN	NaN	8.87169e+06	51712.9	NaN	326179	NaN	NaN
A0A096NIT5|A0A2I3MIG3	Papio anubis OX=9555	4856.09	NaN	17079	NaN	14273.7	67455.6	104793	90894.3	83665.5	NaN	NaN	97445.9	49160.2	NaN	62219.1	33915	NaN	NaN	223453	8614.71	NaN	NaN	288400	433647	NaN	8334.95	12392.9	269915	58771.9	19476.6	19550.1	NaN	65668.4	NaN	NaN	NaN	15254.4	NaN	NaN	NaN	206010	335410	NaN	48693.1	NaN
A0A096NRS3	Papio anubis OX=9555	714648	639498	NaN	NaN	NaN	NaN	NaN	1.6496e+06	NaN	NaN	634271	NaN	NaN	917191	582269	2.93316e+06	407741	302980	NaN	NaN	383899	NaN	NaN	46001.9	61805.5	NaN	28882.8	NaN	45365.3	63013.3	NaN	33655.1	367271	168790	21860.2	32161.9	67338.3	NaN	97434.8	33016.7	NaN	194591	NaN	1.3438e+06	1.34696e+06
A0A2I3LMT7	Papio anubis OX=9555	150776	NaN	NaN	NaN	62313	NaN	91816	NaN	NaN	76081.8	120946	74715.5	NaN	69879.2	NaN	230247	56346.7	37802.9	81042.1	69319.1	118372	85466.1	104034	NaN	68144.8	45692	NaN	59957.1	53868.3	NaN	NaN	NaN	143218	96848.3	104758	NaN	71996.5	NaN	NaN	343366	112019	NaN	NaN	NaN	97454.1
A0A096NZD9	Papio anubis OX=9555	NaN	150523	301627	182622	136799	134709	91749.5	42905	NaN	214963	338736	98758.2	103482	183413	119128	205666	NaN	NaN	NaN	NaN	NaN	151206	NaN	NaN	NaN	NaN	88812.7	NaN	NaN	NaN	60762.2	NaN	55561.4	128422	NaN	113070	153187	NaN	100226	450262	NaN	NaN	218466	116314	112317
A0A096MSF4|A0A2I3LGJ6	Papio anubis OX=9555	134683	NaN	NaN	NaN	416015	NaN	NaN	NaN	233636	334465	NaN	NaN	677516	454548	548511	NaN	294281	NaN	NaN	84542.1	10454.4	NaN	92021.6	27663	57991.6	NaN	247773	44725	7975.09	NaN	66241.4	NaN	264863	58122.4	334969	306539	422437	NaN	NaN	212417	38765.6	23483.9	NaN	NaN	324575
A0A096NVQ6|A0A2I3LKB2|A0A2I3M909|A0A2I3MBY2|A0A2I3MI31|A0A2I3MIM3	Papio anubis OX=9555	52168.1	NaN	NaN	89804.8	369889	284604	NaN	NaN	NaN	56285.9	514135	NaN	59963.5	90687.8	50935.2	361181	NaN	NaN	NaN	15806.4	NaN	34527.1	NaN	21884	59236.6	25139	46403.1	NaN	NaN	311580	43600.1	71722.6	90785	NaN	30710.6	28427.5	NaN	NaN	NaN	99841	20104.8	NaN	NaN	21167	183867
A0A096NN95|A0A2I3NGT7	Papio anubis OX=9555	NaN	NaN	NaN	186911	772131	NaN	NaN	172409	40045.1	127439	404392	NaN	157912	NaN	116030	293681	43013.9	NaN	NaN	35928.9	NaN	NaN	16385	NaN	79059.7	88442.2	NaN	NaN	NaN	193653	122719	84926.6	NaN	NaN	121851	109075	175355	70137.7	135425	307371	NaN	NaN	82236.4	45076.7	132260
A0A096P3N0|A0A096P3N1|A0A2I3MV33	Papio anubis OX=9555	NaN	153537	NaN	NaN	NaN	NaN	NaN	NaN	NaN	NaN	1.22263e+06	NaN	37429.6	131590	50066.4	NaN	144086	52853.9	NaN	27664.9	41584	46051.9	17309.4	108355	40384.2	54056.3	64991.3	27712.9	16315.7	130852	119081	94725.2	58151	82515.9	67233.3	NaN	NaN	88014.7	142734	NaN	NaN	NaN	102411	NaN	NaN
A0A0A0MW59|A0A2I3LIT4|A0A2I3M6Z6	Papio anubis OX=9555	112489	339536	119948	362497	296725	83440.5	NaN	303354	40327.8	NaN	NaN	129844	NaN	481712	NaN	162805	NaN	64644.8	163020	NaN	NaN	NaN	85279.5	95572.9	NaN	35491.4	NaN	NaN	21528.3	122947	NaN	297331	NaN	NaN	NaN	74977.7	NaN	124920	137632	NaN	NaN	72300.1	NaN	110938	271930
A0A096NNJ9|A0A096NNK0	Papio anubis OX=9555	NaN	640030	760556	2.30795e+06	NaN	NaN	NaN	NaN	2.53179e+06	2.42381e+06	511021	NaN	2.18628e+06	2.03988e+06	922851	798023	655870	NaN	NaN	NaN	NaN	1.08699e+06	NaN	NaN	NaN	NaN	56527.7	113218	NaN	NaN	1.02172e+06	625043	NaN	NaN	712937	371510	1.25649e+06	1.73367e+06	3.47027e+06	247562	NaN	NaN	823147	1.67509e+06	497545
A0A0A0MUM2	Papio anubis OX=9555	107954	2.27021e+06	1.87945e+06	NaN	1.73428e+06	2.17598e+06	NaN	1.78558e+06	1.57375e+06	2.51571e+06	2.53848e+06	142459	2.50921e+06	1.83154e+06	1.33635e+06	809998	679749	248525	143705	340212	184689	516882	NaN	NaN	NaN	NaN	NaN	NaN	NaN	NaN	NaN	NaN	NaN	NaN	NaN	NaN	NaN	NaN	NaN	NaN	193525	85849	2.44217e+06	2.38486e+06	2.33369e+06
A0A096MMI2	Papio anubis OX=9555	NaN	565573	838511	918209	530125	377832	NaN	NaN	226120	338394	666189	NaN	493655	308977	718198	1.13139e+06	105595	NaN	NaN	NaN	NaN	NaN	NaN	NaN	NaN	NaN	NaN	NaN	NaN	465449	217603	74201.5	302089	NaN	132766	191903	186444	117044	NaN	835797	NaN	NaN	344987	481970	537235
A0A096P2M9|A0A2I3LTL6|A0A2I3MFJ4	Papio anubis OX=9555	119459	NaN	382630	562659	553269	51543	36276.8	NaN	NaN	NaN	77296.4	NaN	NaN	NaN	NaN	709758	25379.2	24615.4	NaN	NaN	NaN	NaN	19730.6	NaN	61831.9	70844.4	67422.8	23544.4	NaN	72859.5	75176.8	62477	57452.1	NaN	50399.1	NaN	37134	NaN	98043.5	358063	NaN	NaN	16220.1	NaN	83833.6
A0A096NR16|A0A2I3MC69|A0A2I3N611	Papio anubis OX=9555	87648	52048.2	82407.6	67147.5	NaN	NaN	NaN	NaN	46342.7	51469.2	NaN	37390.6	70574.4	44173.6	45513.3	90932.8	NaN	NaN	NaN	NaN	NaN	NaN	NaN	36474.5	40461.5	NaN	17749.9	NaN	NaN	90082.6	33879.7	35100.1	NaN	NaN	32590.9	36371.1	25269.3	34474.8	NaN	70283.4	NaN	30706.2	59973.7	30152.1	NaN
A0A096N3V6|A0A2I3LIJ7	Papio anubis OX=9555	NaN	257245	387197	131294	NaN	134747	NaN	NaN	173538	NaN	759412	19463.9	102819	278510	178773	112009	50500.6	NaN	NaN	NaN	NaN	NaN	NaN	NaN	NaN	NaN	NaN	21385.4	NaN	132282	55783.9	87937	74041.3	NaN	59175.9	80746.5	145378	89627.3	NaN	435598	NaN	NaN	150082	151727	74593.8
A0A096NZA7|A0A2I3MMX9	Papio anubis OX=9555	NaN	NaN	28454.2	109139	111952	85177.3	18649.9	43738.1	NaN	53480.1	370746	NaN	65782.3	34761.3	NaN	NaN	NaN	25392.2	NaN	NaN	14880.5	67214.7	47450.6	217638	NaN	NaN	NaN	NaN	175806	NaN	NaN	32053.3	NaN	190523	NaN	NaN	89142.5	42484.9	NaN	52528.6	97869.4	53667.3	NaN	32972.4	31578.3
A0A096N689|A0A2I3LPY0	Papio anubis OX=9555	NaN	NaN	1.13011e+06	467666	NaN	NaN	NaN	NaN	NaN	NaN	198384	35620.6	NaN	1.90518e+06	NaN	NaN	582337	204302	160840	NaN	NaN	101372	142552	48567.8	195205	66597.4	91417.5	36162.4	NaN	376508	NaN	520305	206666	NaN	141638	NaN	NaN	872956	549021	2.79935e+06	112478	212043	NaN	NaN	823374
A0A096NJU6	Papio anubis OX=9555	33430.6	NaN	141581	175896	893062	NaN	12355.7	NaN	288613	NaN	NaN	38204.6	NaN	NaN	NaN	620366	NaN	28196.1	15936.4	14081.9	NaN	79623.4	55142.2	NaN	NaN	100217	160955	NaN	10508.9	NaN	121252	NaN	54463.8	24660.8	NaN	NaN	86161.6	NaN	140918	585093	13031.6	NaN	NaN	456947	NaN
A0A096P083	Papio anubis OX=9555	NaN	130577	83067.8	NaN	187562	232446	65568.7	NaN	NaN	359249	NaN	67539.1	190166	NaN	174729	900552	103566	NaN	NaN	31821.5	NaN	NaN	NaN	NaN	NaN	NaN	NaN	NaN	NaN	626875	263745	200633	191379	NaN	118927	321688	396188	425540	250112	4.77169e+06	NaN	NaN	63815.8	NaN	217678
A0A096MXF7	Papio anubis OX=9555	NaN	83146.1	93878.7	93813.5	NaN	NaN	75019.2	NaN	76340.7	NaN	93585.3	68596.4	75827.3	113794	59429.2	96750	NaN	NaN	41821.8	42958.7	NaN	NaN	306393	43919.9	NaN	NaN	67919.6	NaN	NaN	NaN	NaN	NaN	86056.6	NaN	55251.5	82329.3	70608.9	NaN	573768	135944	35439.2	NaN	NaN	93934.6	NaN
A0A096NL25	Papio anubis OX=9555	201017	NaN	NaN	279223	1.0721e+06	NaN	NaN	236679	NaN	NaN	240371	NaN	199790	NaN	136355	732752	NaN	81029.9	NaN	NaN	NaN	72566.8	140123	NaN	NaN	NaN	149180	63927.8	145695	451165	74615.8	NaN	NaN	214226	81738.5	NaN	92605	50439.3	NaN	1.47047e+06	NaN	203512	NaN	306784	219945
A0A096NZ78	Papio anubis OX=9555	28807.5	NaN	209570	NaN	53269.6	30718.1	22226.7	69233.2	45627.9	105914	NaN	21802.6	NaN	NaN	NaN	NaN	NaN	16786.5	NaN	23440.3	15175.7	72947.4	NaN	32838.2	NaN	28844.8	NaN	24175.6	NaN	NaN	NaN	24012.8	21072	NaN	35687.1	NaN	26107.4	37286.7	36850.9	NaN	18976.3	31725.3	NaN	NaN	NaN
A0A096NIR7	Papio anubis OX=9555	190901	NaN	114844	452737	221681	NaN	NaN	283606	NaN	NaN	332136	23560.6	33608.8	NaN	NaN	NaN	NaN	NaN	15950.9	63083.7	16612.7	NaN	28451	NaN	136261	70099.3	NaN	40830	NaN	70017.8	NaN	NaN	NaN	44269.8	118282	NaN	NaN	NaN	50137.5	4.54286e+06	26940.5	NaN	231769	NaN	154718
A0A096NSA2	Papio anubis OX=9555	272945	NaN	431341	283906	268423	NaN	65502.2	NaN	NaN	NaN	NaN	88679.6	NaN	NaN	NaN	344818	NaN	169963	70809.3	57349	75604.3	183440	90941.7	160012	128745	135862	NaN	NaN	NaN	364744	NaN	NaN	255587	69105.9	NaN	NaN	NaN	NaN	208816	NaN	92288.2	81486.6	NaN	231258	NaN
A0A096P5Q9	Papio anubis OX=9555	136498	110057	191616	NaN	NaN	NaN	83263.9	56105.8	NaN	NaN	NaN	NaN	259026	193391	NaN	97170.1	277716	76384.7	64772.5	NaN	187374	73748.6	42888.7	NaN	288491	145067	131720	NaN	NaN	NaN	NaN	NaN	NaN	NaN	38556.2	NaN	122072	57106	88336	1.47492e+06	328530	NaN	NaN	NaN	NaN
A0A096N5R1	Papio anubis OX=9555	83044.7	NaN	531874	268963	475759	NaN	NaN	190784	NaN	389484	515076	30386.2	NaN	261260	81069.6	577025	229396	NaN	101647	NaN	NaN	NaN	NaN	NaN	NaN	NaN	NaN	NaN	NaN	119069	15667.7	NaN	156192	NaN	84121.5	NaN	30887.5	52222.2	NaN	600238	NaN	NaN	124385	133007	133236
A0A2I3N309	Papio anubis OX=9555	53455	123625	424341	NaN	115421	NaN	73458.9	NaN	68486.6	NaN	98265.5	72610.2	105190	103559	78159.7	NaN	97643.3	46662	40977.4	NaN	NaN	NaN	NaN	45402.3	NaN	32616.5	NaN	NaN	NaN	126347	53913.1	NaN	NaN	83633.2	41033.5	92913.6	NaN	77232.3	NaN	NaN	NaN	NaN	NaN	59573.9	NaN
A0A096MPU1|A0A2I3MU22	Papio anubis OX=9555	159273	NaN	221979	187828	NaN	57896.1	NaN	NaN	56399.2	NaN	NaN	NaN	31600.1	89088.6	229266	416169	114842	17490.5	NaN	NaN	NaN	58621.2	NaN	NaN	NaN	25760.7	NaN	NaN	NaN	NaN	93282.4	219192	111310	51215.9	NaN	41866.4	59182.7	NaN	149113	NaN	23642.1	26908.7	NaN	215647	NaN
A0A096MMB9|A0A2I3LWU8	Papio anubis OX=9555	59399.8	NaN	1.20198e+06	1.07072e+06	147539	NaN	NaN	NaN	NaN	NaN	172401	NaN	NaN	85623	64874.4	99102.8	NaN	NaN	12016.8	23145.6	9784.92	NaN	NaN	27801.7	20919.7	906312	31211.9	29754.7	21230.7	39108.5	NaN	NaN	34377.5	NaN	37793	NaN	NaN	NaN	39891.4	36233.2	NaN	NaN	NaN	266999	NaN
A0A096MNA8|A0A2I3LTR8	Papio anubis OX=9555	NaN	144609	87802.3	198352	NaN	120152	NaN	32138.7	640760	NaN	NaN	NaN	NaN	NaN	NaN	NaN	NaN	NaN	NaN	NaN	NaN	1.88533e+06	1.194e+06	55566.6	NaN	534940	49246	1.93518e+06	NaN	317630	56096.8	213238	60619.9	NaN	53752.2	196487	NaN	151183	99418.7	NaN	NaN	32084.7	232735	2.8084e+06	NaN
A0A096NN67|A0A2I3MKQ2	Papio anubis OX=9555	NaN	NaN	NaN	NaN	2.94334e+06	618048	252367	NaN	NaN	891511	NaN	203754	1.61079e+06	1.31993e+06	2.13378e+06	NaN	NaN	NaN	NaN	452276	523456	295991	255820	301947	NaN	428360	NaN	NaN	107509	1.57229e+06	NaN	NaN	NaN	231640	883888	650143	NaN	574050	844749	NaN	NaN	179403	739500	NaN	NaN
A9L949	Papio anubis OX=9555	38251.8	NaN	NaN	254059	156877	NaN	NaN	374855	NaN	NaN	427215	NaN	NaN	255084	NaN	499329	261310	NaN	NaN	NaN	NaN	118592	84827.4	173298	NaN	NaN	NaN	118563	89127.9	NaN	423882	376735	NaN	59304.5	329395	NaN	607765	528149	NaN	NaN	NaN	89748.7	265864	141020	NaN
A0A096NUB0	Papio anubis OX=9555	27972.1	253413	257536	NaN	480403	NaN	31865.1	NaN	NaN	NaN	63901.1	19477.6	NaN	NaN	103953	928930	150766	NaN	85702.5	58434.7	NaN	97245.4	54414.7	NaN	NaN	NaN	NaN	NaN	56972.3	388751	NaN	NaN	273430	NaN	300993	NaN	86087.3	215972	NaN	611785	127274	NaN	NaN	NaN	NaN
A0A096NJX5	Papio anubis OX=9555	NaN	2.38161e+06	1.12787e+06	1.02119e+06	1.26819e+06	872744	NaN	NaN	690650	1.01992e+06	1.82274e+06	NaN	1.33358e+06	3.96885e+06	2.25642e+06	1.71153e+06	999584	NaN	NaN	NaN	596235	NaN	695457	NaN	NaN	197302	NaN	NaN	NaN	2.63669e+06	NaN	1.15893e+06	1.4068e+06	NaN	NaN	NaN	NaN	NaN	NaN	NaN	NaN	NaN	2.86692e+06	1.35589e+06	966756
A0A2I3LQD9	Papio anubis OX=9555	NaN	NaN	993636	NaN	NaN	NaN	NaN	NaN	2.20514e+06	241021	NaN	363791	NaN	611887	62489	1.48926e+06	NaN	1.00113e+06	NaN	NaN	831350	600399	NaN	117222	460892	NaN	1.61362e+06	NaN	NaN	67996.6	NaN	101359	52906.7	NaN	141117	257858	NaN	NaN	50288.1	NaN	NaN	NaN	3.5869e+06	129011	261508
A0A096N8N6	Papio anubis OX=9555	NaN	1.05429e+06	631808	1.07068e+06	717546	NaN	NaN	NaN	NaN	1.65604e+06	NaN	NaN	NaN	1.43082e+06	1.53599e+06	1.94245e+06	1.99813e+06	2.08957e+06	NaN	NaN	NaN	NaN	NaN	NaN	NaN	NaN	NaN	NaN	NaN	230533	1.60754e+06	1.43497e+06	1.68064e+06	NaN	1.68624e+06	3.25551e+06	3.03056e+06	2.0119e+06	3.0638e+06	NaN	NaN	NaN	915801	803046	889193
A0A2I3LRJ6|A0A2I3NH47	Papio anubis OX=9555	70538.8	66522	NaN	NaN	120069	NaN	NaN	1.35298e+06	273120	175081	128779	NaN	NaN	NaN	1.40613e+06	2.2058e+06	197168	100624	NaN	NaN	NaN	NaN	NaN	NaN	NaN	33523	325940	87294.2	NaN	262721	2.53659e+06	405583	NaN	46094.3	NaN	NaN	NaN	NaN	NaN	7.7854e+06	255450	NaN	120833	1.63191e+06	NaN
A0A2I3M7F0	Papio anubis OX=9555	NaN	NaN	279023	45714.2	130540	30704.3	NaN	NaN	947321	108906	NaN	NaN	NaN	49343.5	83456.7	199063	NaN	NaN	NaN	NaN	NaN	NaN	127156	NaN	NaN	NaN	NaN	56591.2	NaN	NaN	21133.5	NaN	NaN	42529.2	66872.8	37116.8	181722	30786.4	248262	504325	54072.2	NaN	125025	NaN	335223
A0A096MQJ9|A0A096NUB5|A0A2I3M7G5	Papio anubis OX=9555	NaN	129333	69800.1	161929	NaN	NaN	NaN	83597.6	NaN	81452	332057	NaN	NaN	NaN	90960.7	NaN	45011.6	NaN	NaN	NaN	35637.4	NaN	NaN	25914.4	65854	NaN	69022.1	NaN	NaN	101997	67425.2	61368.5	29127.3	NaN	NaN	NaN	53147.7	32260	NaN	71578	NaN	NaN	81440.5	93150.2	208758
A0A096NLC9|A0A2I3M241	Papio anubis OX=9555	NaN	120778	171099	275814	128134	NaN	15458.3	18975.7	NaN	149814	NaN	NaN	41352.9	45733.8	NaN	497255	NaN	NaN	NaN	20005.7	NaN	NaN	NaN	NaN	16824.8	38871.9	NaN	30688.1	NaN	94676	48524.8	NaN	37804.9	NaN	232450	NaN	44216.2	NaN	75187.7	NaN	NaN	NaN	NaN	51559.9	164700
A0A096NJ73	Papio anubis OX=9555	28860.1	NaN	760474	267650	2.07788e+06	NaN	22291.5	NaN	NaN	119433	NaN	59774.6	NaN	NaN	NaN	1.20739e+06	NaN	31385.5	NaN	NaN	NaN	NaN	38143.9	NaN	NaN	NaN	NaN	NaN	NaN	306830	NaN	NaN	73279.8	NaN	67029.9	123326	NaN	110767	55467.6	347594	56314.9	NaN	53569.3	283804	82547.6
A0A2I3M798	Papio anubis OX=9555	NaN	NaN	190261	NaN	NaN	NaN	NaN	NaN	408100	NaN	NaN	NaN	55695.1	47523.4	35015.9	NaN	NaN	34866.5	NaN	NaN	19723.4	78019.9	NaN	35495.7	NaN	10631.6	18071.4	24441.7	7493.18	NaN	NaN	16336.7	NaN	NaN	102500	NaN	95625.3	104401	35223.6	NaN	NaN	NaN	103125	46116.8	200675
A0A2I3MTR6	Papio anubis OX=9555	NaN	1.84345e+06	2.67159e+06	1.32103e+06	7.50152e+06	2.12562e+06	NaN	126130	NaN	4.7372e+06	1.35289e+06	NaN	2.01795e+06	NaN	NaN	NaN	719024	286631	NaN	NaN	NaN	202173	39199.7	608526	NaN	142387	NaN	NaN	NaN	NaN	572153	321086	NaN	NaN	NaN	1.44933e+06	NaN	NaN	1.79356e+06	352754	NaN	NaN	NaN	NaN	3.58072e+06
A0A096NZY1|A0A2I3LVW0	Papio anubis OX=9555	NaN	248004	262132	121348	424968	NaN	NaN	NaN	NaN	150476	146168	NaN	78130.6	73451.4	71216.5	292222	NaN	NaN	NaN	NaN	NaN	NaN	NaN	NaN	362038	NaN	87325.4	179044	NaN	6.48929e+06	1.57934e+06	NaN	73228.7	NaN	757041	NaN	1.08659e+06	1.4641e+06	1.42145e+06	NaN	NaN	NaN	NaN	NaN	76857.9
A0A0A0MXF2	Papio anubis OX=9555	270701	NaN	232681	638224	276682	NaN	NaN	34350.7	NaN	240582	744204	146299	NaN	133055	92531.7	507219	179011	NaN	80986.2	NaN	NaN	NaN	28411.4	NaN	NaN	116405	NaN	NaN	NaN	378224	NaN	NaN	51033.6	NaN	139662	NaN	68570.9	NaN	NaN	256302	NaN	NaN	NaN	NaN	NaN
A0A096MM01	Papio anubis OX=9555	190087	NaN	133439	84350.3	288802	NaN	NaN	40436.1	NaN	NaN	195729	NaN	63599.3	NaN	59157.9	130599	35192.6	NaN	31763.1	NaN	NaN	NaN	38677.8	NaN	44768.8	45762.7	41361.1	28086.7	NaN	NaN	NaN	NaN	NaN	NaN	45274.2	NaN	NaN	NaN	37966.8	113382	NaN	NaN	NaN	66414.8	NaN
A0A096NE06	Papio anubis OX=9555	48071.3	59379.5	87477.8	NaN	NaN	NaN	66926.7	NaN	35519.2	68765.8	NaN	19283.2	NaN	141539	NaN	77030.4	NaN	NaN	49059.4	19226.1	NaN	45541.7	52819	53488.6	33450.3	NaN	39179.1	NaN	42607.9	NaN	NaN	NaN	NaN	58384.2	NaN	NaN	NaN	NaN	NaN	NaN	37099.1	37413.2	NaN	NaN	NaN
A0A096NA03	Papio anubis OX=9555	28019.4	NaN	NaN	71876.1	45836.9	NaN	NaN	80419.7	171167	NaN	NaN	18336.4	NaN	NaN	NaN	50343.2	NaN	33785.8	NaN	NaN	NaN	NaN	22254.7	NaN	20969	NaN	NaN	NaN	NaN	NaN	44620.9	21683.1	37300.9	NaN	50691.3	NaN	66600.4	39541.7	NaN	NaN	139154	NaN	63633.8	40865.3	133749
A0A0A0MV41|A0A2I3M2F3	Papio anubis OX=9555	357924	NaN	187596	135528	NaN	NaN	NaN	NaN	NaN	188154	NaN	188205	NaN	57179.1	NaN	133664	45491.7	22112.6	45769.5	97659.1	NaN	494045	110673	NaN	64940.7	146114	NaN	NaN	NaN	NaN	NaN	NaN	NaN	30003.5	71046.6	NaN	NaN	NaN	NaN	NaN	93319.2	NaN	NaN	297454	88427.4
A0A096N837|A0A2I3M8E0	Papio anubis OX=9555	89482.3	NaN	1.84886e+06	NaN	3.70087e+06	NaN	NaN	18982.7	921240	NaN	177160	NaN	3.60009e+06	NaN	NaN	NaN	NaN	NaN	NaN	NaN	149509	NaN	109111	302887	241770	NaN	NaN	NaN	NaN	5.07637e+06	NaN	1.23581e+06	1.20035e+06	NaN	710634	NaN	3.74598e+06	NaN	2.1347e+06	NaN	NaN	NaN	945272	1.02485e+06	3.35978e+06
A0A096N1I8|A0A2I3LLU5|A0A2I3MEI4	Papio anubis OX=9555	NaN	NaN	104478	94917.1	126715	119398	NaN	NaN	133113	NaN	133554	NaN	128061	135837	138261	NaN	NaN	NaN	NaN	NaN	32967.5	49143.3	NaN	47348.3	NaN	NaN	NaN	NaN	NaN	NaN	77633.1	37771.4	59258.4	NaN	NaN	NaN	NaN	51353.9	47473.6	NaN	NaN	NaN	98453	141711	186634
A0A096NMI8|A0A2I3M7S5	Papio anubis OX=9555	NaN	247545	140066	366794	403642	286326	NaN	NaN	182663	436328	353549	NaN	475361	NaN	227406	292298	NaN	NaN	NaN	NaN	NaN	35349.2	22828	NaN	NaN	NaN	NaN	NaN	NaN	729808	NaN	NaN	308042	NaN	136587	74066.4	NaN	NaN	NaN	NaN	NaN	NaN	169536	185192	297754
A0A096MR25	Papio anubis OX=9555	44790.5	NaN	280227	173820	126239	NaN	NaN	140635	493345	64298.7	89124.2	95754.5	NaN	NaN	NaN	NaN	43028.1	NaN	NaN	35825.6	NaN	NaN	NaN	NaN	NaN	17728	NaN	NaN	NaN	101836	38537.9	46375.7	58247.9	NaN	NaN	304282	NaN	23995	NaN	NaN	NaN	NaN	NaN	79630.8	NaN
A0A096NA10	Papio anubis OX=9555	NaN	64149.7	54027.9	51500.4	288600	128090	NaN	NaN	NaN	121917	172056	NaN	NaN	98388.5	60238.8	NaN	56164.3	NaN	NaN	NaN	NaN	NaN	NaN	NaN	NaN	NaN	NaN	NaN	NaN	NaN	28725.9	20238.5	44996.8	NaN	19829.4	52043.4	NaN	NaN	NaN	384784	NaN	18982.5	60008.3	NaN	124771
A0A096P5F7	Papio anubis OX=9555	NaN	NaN	960372	NaN	NaN	77004.4	NaN	NaN	NaN	172604	NaN	239727	NaN	NaN	180372	506336	NaN	NaN	NaN	NaN	NaN	111679	111530	NaN	117993	NaN	NaN	NaN	NaN	267763	99639.2	NaN	140917	NaN	NaN	NaN	209681	69957.1	127888	89769.2	NaN	NaN	169558	112497	117844
A0A096N1S4	Papio anubis OX=9555	NaN	NaN	NaN	NaN	289309	NaN	NaN	NaN	540347	185331	467650	NaN	320995	NaN	416963	NaN	227137	NaN	115642	NaN	NaN	100768	58950.5	NaN	NaN	NaN	109344	NaN	NaN	226091	134596	NaN	NaN	NaN	115936	NaN	92370.5	NaN	324360	197518	NaN	NaN	161655	NaN	163397
A0A096MQN4|A0A2I3LRC8	Papio anubis OX=9555	274902	NaN	520078	NaN	2.90323e+08	NaN	NaN	NaN	NaN	NaN	3.78326e+06	NaN	4.37673e+07	2.55809e+06	NaN	6578039	NaN	NaN	222065	183519	260219	NaN	222596	NaN	NaN	NaN	497097	NaN	NaN	2.44825e+08	NaN	NaN	1.61487e+08	NaN	NaN	NaN	1.78001e+06	NaN	NaN	1.15311e+06	NaN	NaN	4.11609e+06	129819	127772
A0A096N168|A0A2I3LJW6	Papio anubis OX=9555	69091.4	NaN	NaN	167315	NaN	NaN	115111	NaN	NaN	85888.7	NaN	31197.5	126112	NaN	117478	597195	125634	NaN	273500	181539	NaN	89556.3	NaN	40324	NaN	430972	80327.2	162012	NaN	168144	NaN	86599	NaN	NaN	NaN	NaN	NaN	NaN	NaN	NaN	NaN	NaN	NaN	183160	NaN
A0A096N391|A0A2I3LKQ2	Papio anubis OX=9555	NaN	176018	NaN	NaN	NaN	NaN	NaN	NaN	NaN	246328	510730	NaN	NaN	NaN	298474	665082	148980	48365.6	24983.9	NaN	NaN	91359.4	NaN	70945.9	NaN	NaN	93682.9	NaN	NaN	NaN	NaN	165344	132738	32885.8	53177.2	91967.8	NaN	NaN	NaN	NaN	NaN	NaN	231080	155133	671206
A0A096MWG0|A0A2I3LCY3|A0A2I3LI22	Papio anubis OX=9555	NaN	NaN	NaN	NaN	NaN	364930	38562.7	NaN	NaN	NaN	332424	NaN	NaN	NaN	367761	204779	NaN	28323.1	NaN	102332	79726.2	NaN	66165.5	NaN	54486.1	52507.7	69903.8	32299.1	NaN	NaN	NaN	NaN	NaN	31718.6	NaN	57725.7	31652.5	NaN	NaN	NaN	56343.8	NaN	60448.1	NaN	NaN
A0A096NSZ6	Papio anubis OX=9555	207784	NaN	1.5221e+06	NaN	NaN	NaN	NaN	NaN	NaN	1.90139e+06	663861	NaN	NaN	NaN	3.27224e+06	2.7086e+06	2.37299e+06	NaN	1.31368e+06	NaN	NaN	NaN	26742	NaN	NaN	NaN	88345.2	NaN	34775.7	2.92468e+06	NaN	NaN	NaN	86366.9	NaN	806101	NaN	NaN	NaN	NaN	46766.5	198457	1.16093e+06	1.49119e+06	NaN
A0A2I3MR54	Papio anubis OX=9555	83800.2	NaN	NaN	693138	NaN	NaN	NaN	NaN	NaN	140058	238346	119234	NaN	NaN	NaN	295545	NaN	NaN	41591.3	74043.1	81508.3	138591	NaN	173533	NaN	NaN	390327	79572.2	NaN	235479	NaN	NaN	95276.1	NaN	68135.2	109396	NaN	NaN	NaN	NaN	NaN	NaN	136792	NaN	NaN
A0A096NXN8	Papio anubis OX=9555	NaN	119450	NaN	NaN	NaN	NaN	NaN	NaN	139171	172195	100955	NaN	139558	NaN	131827	NaN	87945	NaN	NaN	43437	NaN	NaN	NaN	NaN	NaN	NaN	NaN	NaN	NaN	197367	54894.2	51654.2	NaN	NaN	80540.4	NaN	166182	158435	228298	496931	NaN	NaN	103380	NaN	186527
A0A096NQG1	Papio anubis OX=9555	NaN	165517	106022	95297.5	270687	NaN	NaN	42510.3	87401.5	78065.5	NaN	NaN	NaN	299662	82094.7	237441	58014	NaN	NaN	NaN	NaN	NaN	NaN	NaN	NaN	NaN	NaN	NaN	NaN	215112	39461.6	NaN	39194.1	NaN	27040.5	NaN	73191.8	NaN	NaN	755341	NaN	NaN	NaN	NaN	128805
A0A096NJK4	Papio anubis OX=9555	NaN	NaN	2.53376e+06	NaN	465724	824697	NaN	146004	NaN	NaN	348529	NaN	NaN	108448	NaN	167276	70001.9	165341	29826.9	117841	NaN	NaN	NaN	70682.4	NaN	68223.2	NaN	NaN	NaN	212680	65651.6	50486	NaN	NaN	NaN	179116	NaN	NaN	NaN	NaN	NaN	NaN	NaN	610872	NaN
A0A0A0MWK9	Papio anubis OX=9555	NaN	NaN	NaN	391078	NaN	208572	NaN	6768.56	211133	304720	NaN	NaN	NaN	NaN	219377	228591	NaN	213002	NaN	NaN	NaN	NaN	NaN	NaN	NaN	146619	62464.7	NaN	NaN	388427	301243	296915	NaN	NaN	65980.9	264180	NaN	141546	NaN	246128	NaN	NaN	407076	NaN	NaN
A0A096NYX7	Papio anubis OX=9555	NaN	NaN	NaN	NaN	NaN	NaN	NaN	43721.9	387133	124169	161439	27971.1	NaN	60490.8	NaN	NaN	NaN	NaN	NaN	NaN	NaN	65685	NaN	86796.8	NaN	51937.4	NaN	153037	24256.1	NaN	NaN	NaN	NaN	NaN	NaN	NaN	217370	390883	194876	1.35992e+06	NaN	NaN	NaN	249996	109216
A0A096NMI3	Papio anubis OX=9555	253400	214456	910966	322405	NaN	NaN	NaN	NaN	NaN	NaN	NaN	26935.4	146571	NaN	NaN	129094	NaN	539639	NaN	NaN	NaN	NaN	NaN	NaN	402801	NaN	NaN	NaN	84313.1	602439	NaN	NaN	NaN	294400	NaN	NaN	70546.5	NaN	NaN	400558	24752.8	39050	NaN	NaN	176722
A0A096NAF5	Papio anubis OX=9555	128427	NaN	NaN	NaN	NaN	112675	77086.7	42522.4	NaN	59885	206947	122172	NaN	70117	70828.5	NaN	NaN	NaN	47659.9	NaN	97238.3	NaN	NaN	39754.5	NaN	NaN	NaN	NaN	NaN	NaN	60929.9	NaN	NaN	156055	43002.5	77923.4	NaN	NaN	NaN	NaN	NaN	318202	NaN	NaN	NaN
A0A2I3LQU6	Papio anubis OX=9555	34971	NaN	66918.9	NaN	NaN	NaN	24395.7	NaN	NaN	NaN	NaN	49564	NaN	NaN	NaN	NaN	NaN	140254	38481.2	31055.7	299224	140858	74703.1	NaN	78315.6	108040	174424	116254	56829.1	NaN	NaN	NaN	NaN	80145.6	NaN	NaN	NaN	NaN	NaN	NaN	NaN	198745	NaN	NaN	NaN
A0A096N539	Papio anubis OX=9555	NaN	NaN	NaN	NaN	NaN	109374	NaN	93619.6	NaN	NaN	NaN	47379.2	NaN	360552	NaN	1.68767e+06	NaN	NaN	32067.7	103770	351053	NaN	NaN	216144	NaN	NaN	NaN	1.36046e+06	NaN	757257	139929	NaN	407893	NaN	NaN	79788.1	NaN	NaN	NaN	NaN	NaN	495985	296514	NaN	320460
A0A2I3LP09	Papio anubis OX=9555	NaN	61213.6	84250.8	75155.8	148342	56714.1	NaN	50067	NaN	67961.4	NaN	NaN	84783.1	NaN	123541	NaN	140838	NaN	NaN	NaN	NaN	NaN	NaN	NaN	NaN	NaN	61289.8	NaN	NaN	NaN	NaN	NaN	28385	64118.9	42865.5	NaN	NaN	52981.9	NaN	90591.6	NaN	NaN	NaN	54783	NaN
A0A096NAY6	Papio anubis OX=9555	NaN	75241.2	NaN	NaN	NaN	81391.1	NaN	47609.8	33659.7	47349.4	71234.4	NaN	39925.7	75693.6	NaN	NaN	41700.9	NaN	NaN	NaN	23772.4	NaN	NaN	NaN	NaN	NaN	NaN	NaN	NaN	NaN	NaN	77898.3	52547.9	NaN	NaN	40425.8	NaN	33680.8	NaN	NaN	NaN	NaN	68677.4	22622.5	55712.6
A0A096NWF9	Papio anubis OX=9555	NaN	NaN	85870	99711.3	NaN	102317	45593.2	NaN	NaN	NaN	NaN	29014.9	102689	NaN	NaN	332114	NaN	NaN	NaN	NaN	37563.6	NaN	23059.6	NaN	73198	20216.2	NaN	NaN	34504.9	NaN	NaN	37773.2	NaN	78808.7	NaN	NaN	NaN	NaN	34513.7	25958.2	32604	NaN	NaN	NaN	NaN
A0A096MPZ5	Papio anubis OX=9555	NaN	940413	598258	NaN	NaN	NaN	34439.2	NaN	556544	325736	NaN	NaN	1.44401e+06	1.68922e+06	1.40295e+06	NaN	NaN	NaN	NaN	NaN	NaN	NaN	NaN	NaN	NaN	NaN	348288	NaN	NaN	413513	NaN	536531	435575	NaN	500274	NaN	NaN	529926	210461	NaN	NaN	NaN	1.00434e+06	NaN	483790
A0A096MSU0|A0A2I3LP42|A0A2I3N839	Papio anubis OX=9555	72542.5	NaN	918313	468510	NaN	236621	20088.2	NaN	NaN	299359	NaN	20757.2	351771	NaN	362189	NaN	NaN	NaN	NaN	NaN	103401	49447.7	19767.5	NaN	NaN	22992.5	NaN	NaN	NaN	NaN	NaN	195854	101898	NaN	NaN	NaN	NaN	NaN	172321	NaN	NaN	NaN	NaN	356586	NaN
A0A096N185|A0A2I3LTX2	Papio anubis OX=9555	NaN	NaN	476554	NaN	248802	NaN	19779.6	NaN	NaN	738331	NaN	NaN	165513	NaN	NaN	260970	196263	NaN	NaN	NaN	167546	877801	NaN	104205	NaN	NaN	NaN	NaN	NaN	NaN	64324.9	225899	NaN	NaN	NaN	1.15469e+06	NaN	NaN	247572	312914	NaN	NaN	624592	251179	NaN
A0A096N863|A0A2I3NFP2	Papio anubis OX=9555	NaN	NaN	NaN	NaN	NaN	NaN	224617	196296	320292	271298	NaN	98799.6	NaN	NaN	NaN	NaN	NaN	140921	NaN	78714.5	322067	NaN	NaN	452375	NaN	264828	77584.5	NaN	100050	NaN	NaN	155385	NaN	429692	NaN	NaN	NaN	NaN	NaN	NaN	NaN	174265	49990	149347	NaN
A0A096NBN6	Papio anubis OX=9555	209066	NaN	42882.1	NaN	NaN	NaN	NaN	47475.7	NaN	NaN	NaN	138045	NaN	NaN	NaN	NaN	NaN	132172	123438	NaN	NaN	83468.1	NaN	82608.3	228089	NaN	273500	236894	55650.5	NaN	NaN	NaN	NaN	208805	31436.1	NaN	NaN	NaN	NaN	NaN	339881	98031	NaN	NaN	NaN
A0A2I3LTY6	Papio anubis OX=9555	86836.5	86591.2	NaN	NaN	NaN	NaN	107618	NaN	NaN	NaN	NaN	262503	NaN	NaN	NaN	NaN	NaN	102502	113537	89295.3	136456	379974	90189.1	177116	NaN	NaN	NaN	NaN	79726.6	NaN	NaN	NaN	NaN	79001	NaN	NaN	NaN	NaN	NaN	NaN	34280	65607.6	NaN	43580.1	NaN
A0A096NHN3	Papio anubis OX=9555	61350.1	NaN	605750	100171	486348	NaN	NaN	73634.3	22256.3	48845.7	NaN	39647.3	NaN	NaN	NaN	NaN	NaN	NaN	NaN	NaN	NaN	NaN	120718	NaN	NaN	80978.9	NaN	NaN	NaN	95769.4	NaN	15830.5	NaN	NaN	162903	NaN	NaN	NaN	NaN	834683	15018.3	NaN	NaN	704211	NaN
A0A096NGA4	Papio anubis OX=9555	NaN	NaN	102368	NaN	NaN	NaN	NaN	NaN	287307	163189	NaN	NaN	NaN	NaN	NaN	NaN	NaN	NaN	NaN	NaN	56498.7	42098.5	NaN	250473	NaN	71378.9	NaN	111597	NaN	NaN	70834.1	NaN	NaN	NaN	NaN	42867.4	738593	309566	73806.2	629038	NaN	NaN	NaN	201908	152533
A0A096P0R2|A0A2I3LCM2|A0A2I3LE38|A0A2I3LRV8|A0A2I3N6W0	Papio anubis OX=9555	142189	143813	620105	NaN	75497.2	NaN	NaN	NaN	402950	NaN	NaN	NaN	NaN	NaN	201618	NaN	NaN	NaN	81799.8	NaN	68092.6	NaN	115667	NaN	70381.8	NaN	64687.7	91162.9	NaN	NaN	NaN	31636.4	NaN	NaN	38579.4	NaN	52135.2	34017.7	NaN	NaN	NaN	NaN	NaN	NaN	NaN
A0A096N5Y9	Papio anubis OX=9555	54007.7	NaN	31118.1	34720.4	NaN	NaN	NaN	487102	NaN	37992.4	200187	NaN	42663.6	NaN	NaN	65513.7	NaN	25365.2	NaN	NaN	NaN	NaN	NaN	NaN	NaN	NaN	NaN	NaN	NaN	NaN	NaN	19004.3	25157.4	191142	21180.9	NaN	NaN	NaN	22709.8	NaN	NaN	NaN	43502.2	36397.3	NaN
A0A096NEU6|A0A2I3MPY2	Papio anubis OX=9555	45911.4	NaN	NaN	NaN	NaN	86806.5	NaN	NaN	346791	NaN	NaN	NaN	207526	NaN	NaN	NaN	82655.5	NaN	86970.8	NaN	118319	NaN	NaN	NaN	76628.8	NaN	111128	NaN	NaN	NaN	66371.3	127042	90905.9	NaN	NaN	97463.3	99694.3	NaN	284361	54121.4	NaN	NaN	NaN	NaN	NaN
A0A0A0MUI9|A0A0A0MUR2|A0A2I3M4T6	Papio anubis OX=9555	33769.7	NaN	290566	280274	376541	NaN	75736	276328	105106	247867	NaN	60146.6	NaN	NaN	NaN	370227	NaN	NaN	41750.7	56667.2	NaN	225568	NaN	NaN	NaN	NaN	NaN	NaN	NaN	NaN	NaN	NaN	NaN	NaN	NaN	NaN	173914	NaN	NaN	158894	NaN	NaN	NaN	460527	NaN
A0A096N969|A0A2I3MA76|A0A2I3MQP5|A0A2I3MX58	Papio anubis OX=9555	10034.5	NaN	200848	55943	73482.6	NaN	10742.5	80441.6	NaN	NaN	168154	NaN	NaN	NaN	51651.1	35048.5	NaN	NaN	NaN	23513.3	NaN	35529.7	NaN	NaN	NaN	NaN	64393.5	18572	NaN	NaN	NaN	NaN	17872	NaN	NaN	NaN	NaN	NaN	77481.4	NaN	NaN	NaN	NaN	36324.4	NaN
A0A096P2X3	Papio anubis OX=9555	NaN	NaN	NaN	NaN	NaN	NaN	NaN	NaN	4.11844e+06	8.04122e+06	NaN	NaN	NaN	NaN	5.48637e+06	309387	NaN	1.57864e+06	NaN	NaN	1.16923e+06	264457	NaN	1.37298e+06	NaN	NaN	1.67472e+06	NaN	82755.5	544288	NaN	NaN	NaN	NaN	NaN	1.01431e+07	NaN	NaN	182356	NaN	NaN	NaN	132610	372197	NaN
A0A2I3LM84	Papio anubis OX=9555	404013	NaN	NaN	NaN	NaN	NaN	NaN	NaN	NaN	NaN	NaN	217838	NaN	NaN	NaN	NaN	NaN	446634	68487.4	421784	NaN	1.85726e+06	220550	509487	300977	371913	381451	308519	NaN	NaN	NaN	NaN	NaN	150629	NaN	NaN	NaN	NaN	NaN	NaN	69472	136478	NaN	NaN	NaN
A0A096MT62	Papio anubis OX=9555	76200	43408.3	NaN	81949.6	NaN	NaN	NaN	5.31567e+06	NaN	NaN	42826.6	NaN	66298.2	NaN	NaN	146258	NaN	NaN	61528.8	NaN	40790.3	NaN	88514.8	NaN	NaN	NaN	57410.9	NaN	49891.9	NaN	NaN	NaN	NaN	40290.6	NaN	NaN	NaN	NaN	NaN	NaN	NaN	57626.7	NaN	NaN	79518.8
A0A096NWI2	Papio anubis OX=9555	NaN	NaN	NaN	NaN	NaN	NaN	NaN	NaN	576177	284590	NaN	NaN	NaN	96350.2	274113	NaN	406699	100986	NaN	NaN	NaN	130884	NaN	NaN	NaN	69401.4	NaN	118680	NaN	229488	NaN	NaN	NaN	NaN	NaN	450599	148527	174723	NaN	NaN	NaN	NaN	NaN	360277	254981
A0A096N7S5|A0A2I3M3Q1	Papio anubis OX=9555	122500	87736.5	656506	143351	NaN	NaN	NaN	NaN	NaN	NaN	NaN	123302	161405	NaN	69656.3	129162	NaN	310686	NaN	NaN	NaN	NaN	NaN	NaN	NaN	30277.4	NaN	NaN	NaN	NaN	NaN	NaN	NaN	NaN	NaN	NaN	NaN	NaN	36960.7	NaN	68656.1	NaN	81894.7	104439	224241
A0A096MPR9	Papio anubis OX=9555	NaN	NaN	403206	526860	192130	99848.2	NaN	NaN	NaN	NaN	145122	NaN	NaN	NaN	NaN	311600	NaN	NaN	NaN	NaN	33009.1	44133.7	NaN	NaN	NaN	34373.1	NaN	NaN	40794.2	NaN	NaN	NaN	25764.1	NaN	NaN	NaN	34697.1	NaN	NaN	659065	NaN	49975.7	NaN	71126	NaN
A0A096MVX0|A0A2I3LEQ3	Papio anubis OX=9555	NaN	NaN	NaN	NaN	NaN	NaN	NaN	367288	NaN	572624	873473	NaN	400190	617874	688177	932851	NaN	NaN	NaN	NaN	NaN	1.11862e+06	NaN	NaN	201306	NaN	NaN	NaN	NaN	NaN	1.12894e+06	NaN	NaN	NaN	367954	830211	1.71075e+06	1.14773e+06	NaN	413825	NaN	NaN	NaN	NaN	NaN
A0A096NAZ3|A0A096NFM4|A0A2I3N1F4	Papio anubis OX=9555	NaN	NaN	138626	NaN	NaN	68351.6	22418.6	58391.8	47525.8	71686.3	NaN	NaN	NaN	133315	NaN	NaN	NaN	10192.4	NaN	NaN	16569.7	30571.4	NaN	NaN	NaN	16300.1	NaN	18481.9	NaN	29274	NaN	NaN	NaN	NaN	NaN	NaN	36213.2	NaN	NaN	NaN	NaN	NaN	63709.9	NaN	NaN
A0A096MXN3|A0A2I3M7L1	Papio anubis OX=9555	95439.8	42284.3	NaN	NaN	453853	NaN	34568.5	356466	NaN	37588.8	322560	NaN	NaN	46322.7	49673.3	NaN	NaN	NaN	24260.2	NaN	NaN	NaN	NaN	NaN	NaN	NaN	52178.5	NaN	NaN	NaN	49654.2	NaN	NaN	NaN	NaN	NaN	NaN	NaN	NaN	17905.7	NaN	187435	NaN	NaN	NaN
A0A2I3M4A5	Papio anubis OX=9555	290336	199670	NaN	NaN	153729	NaN	NaN	45501.4	NaN	78269.9	66651.6	NaN	NaN	NaN	137331	NaN	NaN	NaN	124531	NaN	NaN	NaN	NaN	NaN	NaN	NaN	114822	NaN	NaN	NaN	41941.6	NaN	NaN	NaN	NaN	NaN	65711.4	NaN	NaN	NaN	69687.2	139132	150292	NaN	NaN
A0A096P041	Papio anubis OX=9555	290010	NaN	211117	377623	144853	NaN	NaN	109044	NaN	NaN	NaN	NaN	NaN	74340.9	NaN	NaN	55240.7	52132.4	NaN	NaN	NaN	NaN	NaN	NaN	NaN	117325	NaN	71908.3	44855.8	NaN	NaN	76553.7	NaN	NaN	NaN	NaN	NaN	NaN	84657.3	NaN	NaN	NaN	NaN	178221	NaN
A0A096N519	Papio anubis OX=9555	NaN	NaN	488285	NaN	100234	NaN	44959.4	NaN	235066	NaN	NaN	NaN	NaN	98364.4	NaN	NaN	NaN	NaN	NaN	73719.4	NaN	NaN	37417.3	NaN	112059	31566.2	NaN	NaN	25306.5	NaN	NaN	NaN	NaN	NaN	NaN	NaN	NaN	NaN	NaN	358595	NaN	40633.5	208611	NaN	211175
A0A096NCG6	Papio anubis OX=9555	NaN	NaN	NaN	NaN	442871	NaN	NaN	NaN	NaN	81108.9	84189.3	NaN	NaN	NaN	32647.6	102973	NaN	30679.7	NaN	NaN	27686	NaN	NaN	NaN	NaN	15480.3	NaN	NaN	NaN	65440	NaN	NaN	NaN	NaN	70476.9	NaN	NaN	14289.5	NaN	56104.5	NaN	NaN	41950.1	123474	NaN
A0A096ML69	Papio anubis OX=9555	NaN	NaN	NaN	1.91034e+06	NaN	NaN	194706	37887.4	NaN	NaN	NaN	217623	NaN	NaN	NaN	NaN	NaN	NaN	NaN	NaN	NaN	NaN	269007	294995	96791.8	NaN	113052	152623	NaN	NaN	NaN	2.82016e+06	NaN	NaN	NaN	4.09444e+06	NaN	NaN	NaN	7.0289e+06	198372	NaN	NaN	NaN	5.85118e+06
A0A096NF26	Papio anubis OX=9555	NaN	NaN	597291	NaN	41456	198025	NaN	NaN	NaN	180944	NaN	NaN	337056	NaN	49580.2	599045	NaN	NaN	NaN	NaN	33507	NaN	NaN	NaN	NaN	NaN	NaN	NaN	NaN	419669	286036	NaN	287081	NaN	NaN	NaN	NaN	NaN	512721	NaN	NaN	40137.5	287206	NaN	NaN
A0A096MSN3	Papio anubis OX=9555	NaN	NaN	191980	NaN	145647	NaN	NaN	NaN	NaN	NaN	196790	NaN	NaN	NaN	NaN	282257	86008.6	NaN	NaN	NaN	NaN	NaN	NaN	NaN	NaN	NaN	NaN	NaN	NaN	223667	NaN	NaN	88853.6	NaN	95704.1	NaN	NaN	104726	NaN	265365	NaN	77375.9	42285.7	72894.2	45268
A0A096MWH7|A0A2I3M134	Papio anubis OX=9555	171271	NaN	NaN	NaN	1.06929e+06	414960	NaN	NaN	146010	161001	NaN	NaN	NaN	NaN	NaN	1.03719e+06	NaN	NaN	179996	39110.1	NaN	NaN	NaN	NaN	NaN	NaN	42312.4	NaN	NaN	NaN	NaN	NaN	165249	39593.4	NaN	135546	NaN	139035	NaN	961226	NaN	NaN	NaN	NaN	NaN
A0A096NIV5	Papio anubis OX=9555	NaN	NaN	708681	710389	NaN	218873	NaN	NaN	53215.3	92957.9	261466	NaN	544663	NaN	215109	106836	39056.8	NaN	NaN	35686.4	NaN	NaN	NaN	NaN	NaN	NaN	NaN	NaN	NaN	342122	NaN	NaN	NaN	NaN	NaN	NaN	NaN	NaN	NaN	166196	NaN	NaN	NaN	160651	NaN
A0A096NJW4|A0A2I3LMH9|A0A2I3MZF6|A0A2I3N8R2	Papio anubis OX=9555	NaN	270169	70037.4	NaN	NaN	NaN	NaN	NaN	219154	58055.9	NaN	NaN	234665	NaN	355406	205147	23594.9	NaN	NaN	NaN	NaN	NaN	23228.9	NaN	NaN	NaN	NaN	NaN	NaN	NaN	NaN	151476	NaN	NaN	NaN	NaN	NaN	134352	NaN	NaN	NaN	NaN	218709	63920.2	244217
[truncated: 866 more rows]
